# Supplementary material for: A class I PI3K signalling network regulates primary cilia disassembly in normal physiology and disease
Source: Nat Commun. 2024 Aug 21;15:7181. doi: 10.1038/s41467-024-51354-1 (PMC11339396; doi:10.1038/s41467-024-51354-1)
Supplement: Supplementary file 4 — Supplementary Data 1 [file 41467_2024_51354_MOESM4_ESM.xlsx]

## Sheet: Supplementary Data 1
Note: Numbers in Superscipt refer to references in associated Excel Tab
Pik3caH1047R Phenotypes	Primary cilia mouse models	Hedgehog Signalling mouse models	Wnt Signalling mouse models
Decreased embryo size	Reduced function: Arhgap35tm1Jset/tm1Jset 1	Decreased: Disp1tm1Pab/tm1Pab 15	Increased: ApcMin/Min 22
	Reduced function: Aurkatm1.2Sbsn/tm1.2Sbsn 2	Decreased: Gli2tm1Alj/tm1Alj 16	Increased: Axin1Fu-Tg1/Fu-Tg1 23
	Reduced function: Cc2d2atm1Asw/tm1Asw 3	Decreased: HhatTg(TFAP2A-cre)1Will/Tg(TFAP2A-cre)1Will 17	Increased: Axin1tm1.2Dic/tm1.2Dic 24
	Reduced function: Cep20tm1.1(KOMP)Vlcg/tm1.1(KOMP)Vlcg 4	Decreased: Hhattm1Ptch/tm1Ptch 18	Increased: Axin1tm3Cos/tm3Cos 23
	Reduced function: Daam1Gt(RRT390)Byg/Gt(RRT390)Byg 5	Decreased: Hhattm2Ptch/tm2Ptch 18	Increased: Axin1tm4Cos/tm4Cos 23
	Reduced function: Dnaaf2tm1.1(KOMP)Vlcg/tm1.1(KOMP)Vlcg 6	Decreased: ShhDsh/Dsh 19	Decreased: Bcl9ltm1Taki/tm1Taki 25
	Reduced function: Katnb1tm1a(EUCOMM)Hmgu/tm1a(EUCOMM)Hmgu 7	Decreased: Shhtm1Ptch/tm1Ptch 18	Decreased: Ctnnb1tm1Kba/1tm1Kba 26
	Reduced function: Kif3atm1Gsn/tm1Gsn 8	Decreased: Smobnb/bnb 20	Decreased Ctnnb1tm1Max/tm1Max 27
	Reduced function: Kif3atm1Noh/tm1Noh 9	Decreased: Smotm1.1Pab/tm1.1Pab 15	Decreased: Ctnnb1tm1Wbm/tm1Wbm 28
	Reduced function: Kif3btm1Noh/tm1Noh 10	Decreased: Smotm1Amc/tm2Amc 21	Decreased: Ctnnb1tm2Wbm/tm2Wbm 28
	Increased cilia stability: Kif11tm1Much/tm1Much 11		Decreased: Ctnnb1tm3Wbm/tm3Wbm 28
	Reduced function: Pkd1tm1Som/tm1Som 12		Decreased: Porcntm1.1Jrt/Y 29
	Reduced function: RttnGt(pGT1.8geo)7Pgr/Gt(pGT1.8geo)7Pgr 13		Decreased: Rspo3tm1.2Jcob/tm1.2Jcob 30
	Reduced function: Ttbk2tm1Dral/tm1Dral 14		Decreased: Rspo3tm1Okam/tm1Okam 31
			Decreased/Increased: Tcf7l1tm2Efu/1tm2Efu 32
			Decreased: Wnt3atm1Amc/vt 33
Caudal Body Truncation	Reduced function: Cep20tm1.1(KOMP)Vlcg/tm1.1(KOMP)Vlcg 4		Decreased: Ctnnb1tm2Kem/tm2.1Kem 35
	Reduced function: Cep164tm1a(EUCOMM)Wtsi/tm1a(EUCOMM)Wtsi 34		Increased: Dact1tm1.1Bnrc/tm1.1Bnrc 36
	Reduced function: Kif3atm1Gsn/tm1Gsn 8		Increased: Dkk1tm1.1Svo/tm1.2Svo 37
			Decreased: Porcntm1.2Lcm/tm1.2Lcm 38
			Decreased: Wnt3astrtls/astrtls 39
			Decreased: Wnt3atm1Amc/tm1Amc 40
Incomplete embryo turning	Reduced function: Arf4Gt(AY0614)Wtsi/Gt(AY0614)Wtsi 41	Decreased: Disp1tm1Ptch/tm1Ptch 44	Increased: Apctm3Mmt/tm3Mmt 46
	Reduced function: Dync2li1tm1Aar/tm1Aar 42	Decreased: Smobnb/bnb 20	Increased/Decreased: Ptk7chz/chz 47
	Reduced function: Kif3atm1Noh/tm1Noh 9	Increased: Sufutm1Aeb/tm1Aeb 45
	Reduced function: Kif3btm1Noh/tm1Noh 10
	Reduced function: Ofd1tm2.1Bfra/Y 43
	Reduced function: Ttbk2tm1Dral/tm1Dral 14
Abnormal somite development	Reduced function: Dzip1tm1.1Blnw/tm1.1Blnw 48	Decreased: Disp1icb/icb 53	Decreased: Ctnnb1tm2Kem/tm2.1Kem 35
	Reduced function: Ift140cauli/cauli 49	Decreased: Disp1tm1Pab/tm1Pab 15	Decreased: Dvl2tm1Awb/tm1Awb 54
	Reduced function: Kif3atm1Noh/tm1Noh 9	Increased: Sufutm1Aeb/tm1Aeb 45	Decreased: Lrp6Cd/Cd 55
	Reduced function: Nototc/tc 50		Decreased: Wnt3atm1Amc/vt 33
	Reduced function: RttnGt(pGT1.8geo)7Pgr/Gt(pGT1.8geo)7Pgr 13		Decreased: Wnt3avt/avt 33
	Reduced function: Tbx6rv/rv 51
	Reduced function: Wdr19twto/twto 52
Abnormal neural tube closure/open neural tube	Reduced function: Ankmy2em1(IMPC)Bay/em1(IMPC)Bay 56	Increased: Gli2tm1Blnw/tm1Blnw 67	Decreased: Axin2canp/canp 78
	Reduced function: Arhgap35m1Bchd/m1Bchd 57	Increased: Ptch1tm1.1Bjw/tm1.1Bjw 68	Decreased: Ctnnb1tm2Kem/tm2.1Kem 79
	Reduced function: Arhgap35m1Bchd/tm1Jset 57	Increased: Ptch1tm1.1Hahn/tm1.1Hahn 69	Decreased: Dvl2tm1Awb/tm1Awb 54
	Reduced function: Cdk20tm1.1Jegg/tm1.1Jegg 58	Increased: Ptch1tm1Mps/tm1Mps 70	Decreased: Lrp6m10Bei/m10Bei 80
	Reduced function: Cdk20tm1a(KOMP)Wtsi/tm1a(KOMP)Wtsi 58	Increased: Ptch1tm1Zim/tm1Zim 71	Increased: Znrf3tm1.1Fcon/tm1.1Fcon 81
	Reduced function: Cluap1tm1.2Hmd/tm1.2Hmd 59	Increased: Ptch1wig/wig 72
	Reduced function: Dync2i2tm1Blnw/tm1Blnw 60	Increased: Rab23opb/opb 73
	Reduced function: Dync2li1tm1Aar/tm1Aar 42	Increased: SufuGt(XB699)Byg/Gt(XB699)Byg 74
	Reduced function: Fuzem1(IMPC)Mbp/em1(IMPC)Mbp 56	Increased: Sufutm1Aeb/tm1Aeb 45
	Reduced function: FuzGt(AN0439)Wtsi/Gt(AN0439)Wtsi 90	Increased: Sufutm1b(KOMP)Wtsi/tm1b(KOMP)Wtsi 56
	Reduced function: Ift43tm1b(EUCOMM)Hmgu/tm1b(EUCOMM)Hmgu 56	Increased: Sufutm1Rto/tm1Rto 75
	Reduced function: Ift57tm1Dwni/tm1Dwni 61	Increased: Tulp3tm1b(EUCOMM)Hmgu/tm1b(EUCOMM)Hmgu 76
	Reduced function: Ift88tm1Rpw/tm1.1Bky 62	Increased: Tulp3tm1Jng/+ 77
	Reduced function: Ift122sopb/sopb 63	Increased: Tulp3tm1Jng/tm1Jng 77
	Reduced function: Ift140cauli/cauli 49
	Reduced function: Ift172tm1Lmgd/tm1Lmgd 91
	Reduced function: Ift172tm2b(EUCOMM)Hmgu/tm2b(EUCOMM)Hmgu 56
	Reduced function: Ift172wim/wim 64
	Reduced function: Inpp5etm1.1(KOMP)Vlcg/tm1.1(KOMP)Vlcg 56
	Reduced function: Kif3atm1Gsn/tm1Gsn 8
	Reduced function: Kif3btm1Noh/tm1Noh 10
	Reduced function: Mbd4/Ift122tm1Abc/ tm1Abc 65
	Reduced function: Pibf1tm1.1(KOMP)Vlcg/tm1.1(KOMP)Vlcg 56
	Reduced function: Tctn2tm1.1Reit/tm1.1Reit 66
Abnormal craniofacial development	Reduced function: Kif3atm2Gsn/tm2Gsn 82	Increased: Gli3Xt-J/Xt-J 84	Increased: Ctnnb1tm1.2Wvv/tm1.2Wvv 87
	Reduced function: PcntGt(RRU388)Byg/Gt(RRU388)Byg 83	Increased: Gpr161tm1.2Smuk/tm1.2Smuk 85	Decreased: Ctnnb1tm1Kba/tm1Kba 26
	Reduced function: Wdr19twto/twto 52	Decreased: Smotm1Amc/tm2Amc 86	Increased: Dkk1tm1.1Svo/tm1.2Svo 37
		Increased: Tulp3tm1Jng/tm1Jng 77	Increased: Dkk1tm1Lmgd/tm1Lmgd 88
			Decreased: Wlstm1.1Whsu/tm1.1Whsu 89

## Sheet: Data 1 References
References
1	Brouns, M.R. et al. The adhesion signaling molecule p190 RhoGAP is required for morphogenetic processes in neural development. Development 127, 4891-4903 (2000).
2	Sasai, K. et al. Targeted disruption of Aurora A causes abnormal mitotic spindle assembly, chromosome misalignment and embryonic lethality. Oncogene 27, 4122-4127 (2008).
3	Veleri, S. et al. Ciliopathy-associated gene Cc2d2a promotes assembly of subdistal appendages on the mother centriole during cilia biogenesis. Nat Commun 5, 4207 (2014).
4	Xu, Z. et al. Centrosomal protein FOR20 knockout mice display embryonic lethality and left-right patterning defects. FEBS Lett 595, 1462-1472 (2021).
5	Li, D. et al. Dishevelled-associated activator of morphogenesis 1 (Daam1) is required for heart morphogenesis. Development 138, 303-315 (2011).
6	J, M. (MGI, MGI Direct Data Submission; 2019).
7	Hu, W.F. et al. Katanin p80 regulates human cortical development by limiting centriole and cilia number. Neuron 84, 1240-1257 (2014).
8	Marszalek, J.R., Ruiz-Lozano, P., Roberts, E., Chien, K.R. & Goldstein, L.S. Situs inversus and embryonic ciliary morphogenesis defects in mouse mutants lacking the KIF3A subunit of kinesin-II. Proc Natl Acad Sci U S A 96, 5043-5048 (1999).
9	Takeda, S. et al. Left-right asymmetry and kinesin superfamily protein KIF3A: new insights in determination of laterality and mesoderm induction by kif3A-/- mice analysis. J Cell Biol 145, 825-836 (1999).
10	Nonaka, S. et al. Randomization of left-right asymmetry due to loss of nodal cilia generating leftward flow of extraembryonic fluid in mice lacking KIF3B motor protein. Cell 95, 829-837 (1998).
11	Chauvière, M., Kress, C. & Kress, M. Disruption of the mitotic kinesin Eg5 gene (Knsl1) results in early embryonic lethality. Biochem Biophys Res Commun 372, 513-519 (2008).
12	Wu, G. et al. Trans-heterozygous Pkd1 and Pkd2 mutations modify expression of polycystic kidney disease. Hum Mol Genet 11, 1845-1854 (2002).
13	Faisst, A.M., Alvarez-Bolado, G., Treichel, D. & Gruss, P. Rotatin is a novel gene required for axial rotation and left-right specification in mouse embryos. Mech Dev 113, 15-28 (2002).
14	Bouskila, M. et al. TTBK2 kinase substrate specificity and the impact of spinocerebellar-ataxia-causing mutations on expression, activity, localization and development. Biochem J 437, 157-167 (2011).
15	Ma, Y. et al. Hedgehog-mediated patterning of the mammalian embryo requires transporter-like function of dispatched. Cell 111, 63-75 (2002).
16	Mo, R. et al. Specific and redundant functions of Gli2 and Gli3 zinc finger genes in skeletal patterning and development. Development 124, 113-123 (1997).
17	Dennis, J.F. et al. Mutations in Hedgehog acyltransferase (Hhat) perturb Hedgehog signaling, resulting in severe acrania-holoprosencephaly-agnathia craniofacial defects. PLoS Genet 8, e1002927 (2012).
18	Chen, M.H., Li, Y.J., Kawakami, T., Xu, S.M. & Chuang, P.T. Palmitoylation is required for the production of a soluble multimeric Hedgehog protein complex and long-range signaling in vertebrates. Genes Dev 18, 641-659 (2004).
19	Selby, P.B., Bolch, S.N., Mierzejewski, V.S., McKinley, T.W., Jr. & Raymer, G.D. Synergistic interactions between two skeletal mutations in mice: individual and combined effects of the semidominants cleidocranial dysplasia (Ccd) and short digits (Dsh). J Hered 84, 466-474 (1993).
20	Kasarskis, A., Manova, K. & Anderson, K.V. A phenotype-based screen for embryonic lethal mutations in the mouse. Proc Natl Acad Sci U S A 95, 7485-7490 (1998).
21	Zhao, L., Saitsu, H., Sun, X., Shiota, K. & Ishibashi, M. Sonic hedgehog is involved in formation of the ventral optic cup by limiting Bmp4 expression to the dorsal domain. Mech Dev 127, 62-72 (2010).
22	Moser, A.R. et al. Homozygosity for the Min allele of Apc results in disruption of mouse development prior to gastrulation. Dev Dyn 203, 422-433 (1995).
23	Chia, I.V., Kim, M.J., Itoh, K., Sokol, S.Y. & Costantini, F. Both the RGS domain and the six C-terminal amino acids of mouse Axin are required for normal embryogenesis. Genetics 181, 1359-1368 (2009).
24	Xie, R., Jiang, R. & Chen, D. Generation of Axin1 conditional mutant mice. Genesis 49, 98-102 (2011).
25	Matsuura, K. et al. Identification of a link between Wnt/β-catenin signalling and the cell fusion pathway. Nat Commun 2, 548 (2011).
26	Valenta, T. et al. Probing transcription-specific outputs of β-catenin in vivo. Genes Dev 25, 2631-2643 (2011).
27	Haegel, H. et al. Lack of beta-catenin affects mouse development at gastrulation. Development 121, 3529-3537 (1995).
28	Huelsken, J. et al. Requirement for beta-catenin in anterior-posterior axis formation in mice. J Cell Biol 148, 567-578 (2000).
29	Biechele, S., Cockburn, K., Lanner, F., Cox, B.J. & Rossant, J. Porcn-dependent Wnt signaling is not required prior to mouse gastrulation. Development 140, 2961-2971 (2013).
30	Neufeld, S. et al. A conditional allele of Rspo3 reveals redundant function of R-spondins during mouse limb development. Genesis 50, 741-749 (2012).
31	Aoki, M. et al. R-spondin3 is required for mouse placental development. Dev Biol 301, 218-226 (2007).
32	Merrill, B.J. et al. Tcf3: a transcriptional regulator of axis induction in the early embryo. Development 131, 263-274 (2004).
33	Greco, T.L. et al. Analysis of the vestigial tail mutation demonstrates that Wnt-3a gene dosage regulates mouse axial development. Genes Dev 10, 313-324 (1996).
34	Siller, S.S. et al. Conditional knockout mice for the distal appendage protein CEP164 reveal its essential roles in airway multiciliated cell differentiation. PLoS Genet 13, e1007128 (2017).
35	Anderson, M.J. et al. TCreERT2, a transgenic mouse line for temporal control of Cre-mediated recombination in lineages emerging from the primitive streak or tail bud. PLoS One 8, e62479 (2013).
36	Suriben, R., Kivimäe, S., Fisher, D.A., Moon, R.T. & Cheyette, B.N. Posterior malformations in Dact1 mutant mice arise through misregulated Vangl2 at the primitive streak. Nat Genet 41, 977-985 (2009).
37	Pietilä, I. et al. Secreted Wnt antagonist Dickkopf-1 controls kidney papilla development coordinated by Wnt-7b signalling. Dev Biol 353, 50-60 (2011).
38	Bankhead, E.J. et al. Multiple requirements of the focal dermal hypoplasia gene porcupine during ocular morphogenesis. Am J Pathol 185, 197-213 (2015).
39	Wansleeben, C. et al. An ENU-mutagenesis screen in the mouse: identification of novel developmental gene functions. PLoS One 6, e19357 (2011).
40	Takada, S. et al. Wnt-3a regulates somite and tailbud formation in the mouse embryo. Genes Dev 8, 174-189 (1994).
41	Follit, J.A. et al. Arf4 is required for Mammalian development but dispensable for ciliary assembly. PLoS Genet 10, e1004170 (2014).
42	Rana, A.A. et al. Targeted deletion of the novel cytoplasmic dynein mD2LIC disrupts the embryonic organiser, formation of the body axes and specification of ventral cell fates. Development 131, 4999-5007 (2004).
43	Ferrante, M.I. et al. Oral-facial-digital type I protein is required for primary cilia formation and left-right axis specification. Nat Genet 38, 112-117 (2006).
44	Kawakami, T. et al. Mouse dispatched mutants fail to distribute hedgehog proteins and are defective in hedgehog signaling. Development 129, 5753-5765 (2002).
45	Cooper, A.F. et al. Cardiac and CNS defects in a mouse with targeted disruption of suppressor of fused. Development 132, 4407-4417 (2005).
46	Ishikawa, T.O., Tamai, Y., Li, Q., Oshima, M. & Taketo, M.M. Requirement for tumor suppressor Apc in the morphogenesis of anterior and ventral mouse embryo. Dev Biol 253, 230-246 (2003).
47	Paudyal, A. et al. The novel mouse mutant, chuzhoi, has disruption of Ptk7 protein and exhibits defects in neural tube, heart and lung development and abnormal planar cell polarity in the ear. BMC Dev Biol 10, 87 (2010).
48	Wang, C., Low, W.C., Liu, A. & Wang, B. Centrosomal protein DZIP1 regulates Hedgehog signaling by promoting cytoplasmic retention of transcription factor GLI3 and affecting ciliogenesis. J Biol Chem 288, 29518-29529 (2013).
49	Miller, K.A. et al. Cauli: a mouse strain with an Ift140 mutation that results in a skeletal ciliopathy modelling Jeune syndrome. PLoS Genet 9, e1003746 (2013).
50	Theiler, K. Anatomy and development of the "truncate" (boneless) mutation in the mouse. Am J Anat 104, 319-343 (1959).
51	Theiler, K. & Varnum, D.S. Development of rib-vertebrae: a new mutation in the house mouse with accessory caudal duplications. Anat Embryol (Berl) 173, 111-116 (1985).
52	Ashe, A. et al. Mutations in mouse Ift144 model the craniofacial, limb and rib defects in skeletal ciliopathies. Hum Mol Genet 21, 1808-1823 (2012).
53	Tian, H., Jeong, J., Harfe, B.D., Tabin, C.J. & McMahon, A.P. Mouse Disp1 is required in sonic hedgehog-expressing cells for paracrine activity of the cholesterol-modified ligand. Development 132, 133-142 (2005).
54	Hamblet, N.S. et al. Dishevelled 2 is essential for cardiac outflow tract development, somite segmentation and neural tube closure. Development 129, 5827-5838 (2002).
55	Carter, M. et al. Crooked tail (Cd) model of human folate-responsive neural tube defects is mutated in Wnt coreceptor lipoprotein receptor-related protein 6. Proc Natl Acad Sci U S A 102, 12843-12848 (2005).
56	Consortium, M.G.I.a.t.I.M.P. (ed. D. Release) (MGI, 2014).
57	Stewart, K. et al. A Point Mutation in p190A RhoGAP Affects Ciliogenesis and Leads to Glomerulocystic Kidney Defects. PLoS Genet 12, e1005785 (2016).
58	Snouffer, A. et al. Cell Cycle-Related Kinase (CCRK) regulates ciliogenesis and Hedgehog signaling in mice. PLoS Genet 13, e1006912 (2017).
59	Botilde, Y. et al. Cluap1 localizes preferentially to the base and tip of cilia and is required for ciliogenesis in the mouse embryo. Dev Biol 381, 203-212 (2013).
60	Wu, C., Li, J., Peterson, A., Tao, K. & Wang, B. Loss of dynein-2 intermediate chain Wdr34 results in defects in retrograde ciliary protein trafficking and Hedgehog signaling in the mouse. Hum Mol Genet 26, 2386-2397 (2017).
61	Houde, C. et al. Hippi is essential for node cilia assembly and Sonic hedgehog signaling. Dev Biol 300, 523-533 (2006).
62	Haycraft, C.J. et al. Intraflagellar transport is essential for endochondral bone formation. Development 134, 307-316 (2007).
63	Qin, J., Lin, Y., Norman, R.X., Ko, H.W. & Eggenschwiler, J.T. Intraflagellar transport protein 122 antagonizes Sonic Hedgehog signaling and controls ciliary localization of pathway components. Proc Natl Acad Sci U S A 108, 1456-1461 (2011).
64	Huangfu, D. et al. Hedgehog signalling in the mouse requires intraflagellar transport proteins. Nature 426, 83-87 (2003).
65	Cortellino, S. et al. Defective ciliogenesis, embryonic lethality and severe impairment of the Sonic Hedgehog pathway caused by inactivation of the mouse complex A intraflagellar transport gene Ift122/Wdr10, partially overlapping with the DNA repair gene Med1/Mbd4. Dev Biol 325, 225-237 (2009).
66	Sang, L. et al. Mapping the NPHP-JBTS-MKS protein network reveals ciliopathy disease genes and pathways. Cell 145, 513-528 (2011).
67	Pan, Y., Wang, C. & Wang, B. Phosphorylation of Gli2 by protein kinase A is required for Gli2 processing and degradation and the Sonic Hedgehog-regulated mouse development. Dev Biol 326, 177-189 (2009).
68	Ellis, T. et al. Patched 1 conditional null allele in mice. Genesis 36, 158-161 (2003).
69	Zibat, A. et al. Time-point and dosage of gene inactivation determine the tumor spectrum in conditional Ptch knockouts. Carcinogenesis 30, 918-926 (2009).
70	Goodrich, L.V., Milenković, L., Higgins, K.M. & Scott, M.P. Altered neural cell fates and medulloblastoma in mouse patched mutants. Science 277, 1109-1113 (1997).
71	Hahn, H. et al. Rhabdomyosarcomas and radiation hypersensitivity in a mouse model of Gorlin syndrome. Nat Med 4, 619-622 (1998).
72	Sandell, L.L. et al. A phenotype-driven ENU mutagenesis screen identifies novel alleles with functional roles in early mouse craniofacial development. Genesis 49, 342-359 (2011).
73	Günther, T., Struwe, M., Aguzzi, A. & Schughart, K. Open brain, a new mouse mutant with severe neural tube defects, shows altered gene expression patterns in the developing spinal cord. Development 120, 3119-3130 (1994).
74	Lee, Y. et al. Loss of suppressor-of-fused function promotes tumorigenesis. Oncogene 26, 6442-6447 (2007).
75	Svärd, J. et al. Genetic elimination of Suppressor of fused reveals an essential repressor function in the mammalian Hedgehog signaling pathway. Dev Cell 10, 187-197 (2006).
76	Legué, E. & Liem, K.F., Jr. Tulp3 Is a Ciliary Trafficking Gene that Regulates Polycystic Kidney Disease. Curr Biol 29, 803-812.e805 (2019).
77	Ikeda, A., Ikeda, S., Gridley, T., Nishina, P.M. & Naggert, J.K. Neural tube defects and neuroepithelial cell death in Tulp3 knockout mice. Hum Mol Genet 10, 1325-1334 (2001).
78	Qian, L., Mahaffey, J.P., Alcorn, H.L. & Anderson, K.V. Tissue-specific roles of Axin2 in the inhibition and activation of Wnt signaling in the mouse embryo. Proc Natl Acad Sci U S A 108, 8692-8697 (2011).
79	Rudloff, S. & Kemler, R. Differential requirements for β-catenin during mouse development. Development 139, 3711-3721 (2012).
80	Ha, S., Stottmann, R.W., Furley, A.J. & Beier, D.R. A forward genetic screen in mice identifies mutants with abnormal cortical patterning. Cereb Cortex 25, 167-179 (2015).
81	Hao, H.X. et al. ZNRF3 promotes Wnt receptor turnover in an R-spondin-sensitive manner. Nature 485, 195-200 (2012).
82	Brugmann, S.A. et al. A primary cilia-dependent etiology for midline facial disorders. Hum Mol Genet 19, 1577-1592 (2010).
83	Chen, C.T. et al. A unique set of centrosome proteins requires pericentrin for spindle-pole localization and spindle orientation. Curr Biol 24, 2327-2334 (2014).
84	Hui, C.C. & Joyner, A.L. A mouse model of greig cephalopolysyndactyly syndrome: the extra-toesJ mutation contains an intragenic deletion of the Gli3 gene. Nat Genet 3, 241-246 (1993).
85	Kim, S.E. et al. Wnt1 Lineage Specific Deletion of Gpr161 Results in Embryonic Midbrain Malformation and Failure of Craniofacial Skeletal Development. Front Genet 12, 761418 (2021).
86	Jeong, J., Mao, J., Tenzen, T., Kottmann, A.H. & McMahon, A.P. Hedgehog signaling in the neural crest cells regulates the patterning and growth of facial primordia. Genes Dev 18, 937-951 (2004).
87	van Veelen, W. et al. β-catenin tyrosine 654 phosphorylation increases Wnt signalling and intestinal tumorigenesis. Gut 60, 1204-1212 (2011).
88	Mukhopadhyay, M. et al. Dickkopf1 is required for embryonic head induction and limb morphogenesis in the mouse. Dev Cell 1, 423-434 (2001).
89	Fu, J., Ivy Yu, H.M., Maruyama, T., Mirando, A.J. & Hsu, W. Gpr177/mouse Wntless is essential for Wnt-mediated craniofacial and brain development. Dev Dyn 240, 365-371 (2011).
90	W. Heydeck, H. Zeng & A. Liu. Planar cell polarity effector gene Fuzzy regulates cilia formation and Hedgehog signal transduction in mouse. Dev Dyn 238, 3035-3042 (2009).
91	M. Gorivodsky, M. Mukhopadhyay, M. Wilsch-Braeuninger, M. Phillips, A. Teufel, C. Kim, et al. Intraflagellar transport protein 172 is essential for primary cilia formation and plays a vital role in patterning the mammalian brain. Dev Biol 325, 24-32 (2009).
