# Supplementary material for: A class I PI3K signalling network regulates primary cilia disassembly in normal physiology and disease
Source: Nat Commun. 2024 Aug 21;15:7181. doi: 10.1038/s41467-024-51354-1 (PMC11339396; doi:10.1038/s41467-024-51354-1)
Supplement: Supplementary file 5 — Supplementary Data 2 [file 41467_2024_51354_MOESM5_ESM.xlsx]

## Sheet: Supplementary Data 2a
					serum 15 min		serum 2 h		LPA 15 min		LPA 2 h		GCD-0941 15 min		GCD-0941 2 h		serum + GDC-0941 15 min		serum + GCD-0941 2 h		LPA + GDC-0941 15 min		LPA + GDC-0941 2 h
Uniprot Accession Number	Lead Protein	Gene Name	Phosphosite	Protein Name	log2(FC)	adj. p-value	log2(FC)	adj. p-value	log2(FC)	adj. p-value	log2(FC)	adj. p-value	log2(FC)	adj. p-value	log2(FC)	adj. p-value	log2(FC)	adj. p-value	log2(FC)	adj. p-value	log2(FC)	adj. p-value	log2(FC)	adj. p-value
Q9NRG9	Q9NRG9	AAAS	S495	Aladin	-3.22046	0.526469	-2.64557	0.734134	-2.49193	0.989894	-1.38946	0.944765	-1.84975	0.999417	-2.46839	0.999902	-0.362084	0.990535	NegInf	0	-2.76179	0.978605	NegInf	0
Q7RTV5	Q7RTV5	AAED1	S12	Thioredoxin-like protein AAED1	Inf	0	NA	NA	Inf	0	NA	NA	Inf	0	Inf	0	Inf	0	NA	NA	NA	NA	NA	NA
Q2M2I8	Q2M2I8	AAK1	S20	AP2-associated protein kinase 1	Inf	0	Inf	0	Inf	0	NA	NA	Inf	0	Inf	0	NA	NA	Inf	0	NA	NA	NA	NA
Q2M2I8	Q2M2I8	AAK1	S21	AP2-associated protein kinase 1	-0.683551	0.973857	NegInf	0	NegInf	0	0.414597	0.975202	0.134546	0.999417	-0.384082	0.999902	0.20072	0.990535	0.346587	0.951699	0.291248	0.999428	-0.363626	0.981353
Q2M2I8	Q2M2I8	AAK1	S623	AP2-associated protein kinase 1	0.0684388	0.998926	0.0450393	0.995952	0.126968	0.999331	0.540936	0.848339	0.376315	0.999417	0.227719	0.999902	-0.116166	0.984676	-0.0899119	0.966603	0.0507675	0.999428	0.497743	0.862414
Q2M2I8	Q2M2I8	AAK1	S624	AP2-associated protein kinase 1	NA	NA	NA	NA	Inf	0	NA	NA	NA	NA	NA	NA	NA	NA	NA	NA	Inf	0	NA	NA
Q2M2I8	Q2M2I8	AAK1	S637	AP2-associated protein kinase 1	1.13478	0.269244	0.697193	0.704313	1.37432	0.282025	-0.538124	0.848854	1.20505	0.999417	0.454361	0.999902	1.66418	0.0540456	0.461646	0.83287	0.786411	0.924416	0.346834	0.949873
Q2M2I8	Q2M2I8	AAK1	T389	AP2-associated protein kinase 1	-1.03306	0.640505	-1.14966	0.387101	-0.907568	0.701017	-0.829512	0.707608	-0.171722	0.999417	-0.627902	0.999902	-0.65467	0.858414	-1.44322	0.236918	-0.105019	0.999428	-1.12197	0.456324
Q2M2I8	Q2M2I8	AAK1	T606	AP2-associated protein kinase 1	-0.131488	0.983071	-0.0920469	0.977629	0.0970253	0.999331	0.00374373	0.999647	0.197624	0.999417	-0.0202694	0.999902	-0.253069	0.804089	NegInf	0	-0.0360893	0.999428	-0.104688	0.982831
Q2M2I8	Q2M2I8	AAK1	T620	AP2-associated protein kinase 1	-0.275693	0.958655	0.189208	0.945642	0.157736	0.999331	-0.11364	0.988644	0.382375	0.999417	0.306812	0.999902	-0.0191735	0.998936	0.0503743	0.980661	0.11289	0.999428	0.47086	0.892258
Q2M2I8	Q2M2I8	AAK1	T640	AP2-associated protein kinase 1	2.21712	0.487381	NegInf	0	2.14107	0.756358	NegInf	0	2.38052	0.999417	NegInf	0	NegInf	0	0.484071	0.824897	NegInf	0	NegInf	0
P33527	P33527	ABCC1	S915	Multidrug resistance-associated protein 1	Inf	0	Inf	0	Inf	0	Inf	0	Inf	0	Inf	0	Inf	0	Inf	0	Inf	0	Inf	0
P33527	P33527	ABCC1	S918	Multidrug resistance-associated protein 1	NegInf	0	NegInf	0	NegInf	0	NegInf	0	0.0101054	0.999417	NegInf	0	NegInf	0	NegInf	0	NegInf	0	NegInf	0
P33527	P33527	ABCC1	S919	Multidrug resistance-associated protein 1	NegInf	0	-0.542981	0.910247	0.277891	0.999331	NegInf	0	0.835346	0.999417	-0.115013	0.999902	-0.817175	0.82334	-0.764536	0.737316	-1.00788	0.999428	-0.582767	0.918456
P33527	P33527	ABCC1	S921	Multidrug resistance-associated protein 1	NegInf	0	NegInf	0	NegInf	0	-0.376592	0.970677	0.697217	0.999417	-0.389551	0.999902	NegInf	0	NegInf	0	NegInf	0	NegInf	0
P33527	P33527	ABCC1	S930	Multidrug resistance-associated protein 1	-0.957456	0.82493	-1.25007	0.721873	-1.0463	0.973944	-0.862949	0.855569	-1.0856	0.999417	-0.208167	0.999902	-0.800173	0.860913	-0.362107	0.944433	-1.24433	0.999428	-1.29295	0.803084
P33527	P33527	ABCC1	T931	Multidrug resistance-associated protein 1	-0.173833	0.998926	-0.748734	0.924028	NegInf	0	-1.19327	0.912207	-0.250451	0.999417	-0.648425	0.999902	-0.0928522	0.998936	-0.275524	0.971299	NegInf	0	-0.78601	0.9704
O15439	O15439	ABCC4	T646	Multidrug resistance-associated protein 4	-0.219751	0.90656	-0.181691	0.899449	-0.434505	0.764755	-0.0658459	0.988122	0.00245543	0.999417	-0.0940398	0.999902	-0.0822582	0.979163	-0.337715	0.662786	-0.545869	0.637464	0.0279587	0.992561
Q8NE71	Q8NE71	ABCF1	S109	ATP-binding cassette sub-family F member 1	0.347445	0.980182	0.202984	0.970182	0.224124	0.999331	-0.975141	0.742471	-0.0484753	0.999417	0.243748	0.999902	0.410118	0.922418	-0.0571266	0.986149	0.112177	0.999428	0.554485	0.918456
Q8NE71	Q8NE71	ABCF1	S166	ATP-binding cassette sub-family F member 1	Inf	0	NA	NA	Inf	0	NA	NA	NA	NA	NA	NA	Inf	0	Inf	0	NA	NA	NA	NA
Q8NE71	Q8NE71	ABCF1	S22	ATP-binding cassette sub-family F member 1	-0.449889	0.998926	NegInf	0	1.46018	0.999331	NegInf	0	0.534406	0.999417	-0.518381	0.999902	1.05304	0.948225	0.334268	0.976292	0.160782	0.999428	NegInf	0
Q8NE71	Q8NE71	ABCF1	S228	ATP-binding cassette sub-family F member 1	0.276444	0.934201	0.10326	0.977629	0.0335565	0.999331	-0.275678	0.925701	0.00619103	0.999417	0.350533	0.999902	0.0257669	0.998936	-0.101427	0.955273	0.225868	0.999428	0.332303	0.918456
Q8NE71	Q8NE71	ABCF1	T108	ATP-binding cassette sub-family F member 1	Inf	0	Inf	0	Inf	0	NA	NA	Inf	0	Inf	0	Inf	0	Inf	0	Inf	0	Inf	0
O95870	O95870	ABHD16A	T32	Abhydrolase domain-containing protein 16A	Inf	0	NA	NA	NA	NA	NA	NA	NA	NA	NA	NA	Inf	0	NA	NA	Inf	0	NA	NA
Q8IZP0	Q8IZP0	ABI1	S183	Abl interactor 1	-0.370625	0.804794	-0.261019	0.883841	-0.395056	0.973944	-0.20072	0.955856	-0.164052	0.999417	-0.108159	0.999902	-0.136714	0.964143	-0.303108	0.804121	-0.26594	0.999428	-0.395097	0.854823
Q8IZP0	Q8IZP0	ABI1	S187	Abl interactor 1	-0.755263	0.994762	-1.71661	0.77893	-1.45822	0.999331	-0.652407	0.965575	-0.592734	0.999417	-0.808439	0.999902	-3.25464	0.552554	-0.144463	0.986703	-0.413177	0.999428	-0.977497	0.962887
Q8IZP0	Q8IZP0	ABI1	S225	Abl interactor 1	-1.31641	0.273902	-1.77267	0.120972	-1.22032	0.524378	-0.652584	0.830544	-0.122278	0.999417	0.464388	0.999902	-2.50486	0.0301999	-1.20465	0.402499	-0.328729	0.999428	-1.19075	0.512355
Q8IZP0	Q8IZP0	ABI1	S231	Abl interactor 1	2.78383	0.0198808	2.17541	0.134635	2.09043	0.231945	2.18907	0.179276	1.42934	0.999417	1.59421	0.999902	2.43789	0.0484651	2.41505	0.0711428	1.68576	0.478636	1.59226	0.49437
Q8IZP0	Q8IZP0	ABI1	S323	Abl interactor 1	3.68234	0.291492	NegInf	0	5.27419	0.340713	2.81952	0.558286	3.16462	0.999417	2.72873	0.999902	2.31756	0.702576	4.39585	0.245635	3.81114	0.69634	1.97684	0.849119
Q9NYB9	Q9NYB9	ABI2	S183	Abl interactor 2	-0.279905	0.875963	-0.342745	0.733934	-0.398039	0.921825	-0.183182	0.947712	-0.131043	0.999417	-0.118387	0.999902	-0.158498	0.941744	-0.376807	0.680324	-0.27718	0.999428	-0.396451	0.809456
Q9NYB9	Q9NYB9	ABI2	S196	Abl interactor 2	-0.431275	0.934686	-2.16554	0.167998	-0.263136	0.999331	-0.810623	0.74426	0.771661	0.999417	0.0708827	0.999902	-0.89013	0.606325	-2.0605	0.206135	-0.609137	0.999428	-0.104919	0.984034
Q9NYB9	Q9NYB9	ABI2	S216	Abl interactor 2	NA	NA	NA	NA	Inf	0	NA	NA	NA	NA	NA	NA	Inf	0	NA	NA	NA	NA	NA	NA
Q9NYB9	Q9NYB9	ABI2	S224	Abl interactor 2	0.13467	0.998926	0.014413	0.998932	0.344665	0.999331	0.538965	0.816879	0.254452	0.999417	0.51267	0.999902	0.467397	0.850313	-0.164907	0.958781	0.327047	0.999428	-0.384755	0.942101
Q9NYB9	Q9NYB9	ABI2	S227	Abl interactor 2	0.220744	0.931257	-0.105321	0.970182	-0.227449	0.999331	-0.252209	0.867881	0.070333	0.999417	0.0147002	0.999902	-0.431732	0.553096	-0.813737	0.0872421	-0.11909	0.999428	-0.369186	0.819537
Q9NYB9	Q9NYB9	ABI2	S368	Abl interactor 2	0.0891867	0.991591	-0.0567511	0.977629	-0.0643439	0.999331	-0.149575	0.913094	-0.0227402	0.999417	-0.0120216	0.999902	0.0693174	0.970016	0.0545937	0.957049	0.121957	0.999428	-0.0361586	0.984034
P00519	P00519	ABL1	S569	Tyrosine-protein kinase ABL1	-0.456025	0.473053	-0.518232	0.399054	-0.137459	0.999331	-0.20478	0.934484	0.0119919	0.999417	0.0317196	0.999902	-0.626367	0.222174	-0.234252	0.888596	-0.132277	0.999428	-0.110479	0.974823
P00519	P00519	ABL1	S718	Tyrosine-protein kinase ABL1	0.815308	0.392219	0.574733	0.692514	0.241602	0.999331	0.488879	0.848339	-0.422369	0.999417	-0.0772251	0.999902	0.587414	0.683657	0.175996	0.937789	0.676801	0.924416	0.0472243	0.992561
P00519	P00519	ABL1	T852	Tyrosine-protein kinase ABL1	NegInf	0	-0.221175	NA	-0.752589	NA	-0.773261	NA	-0.439424	NA	NegInf	0	0.357678	NA	NegInf	0	-0.569785	NA	NegInf	0
P42684	P42684	ABL2	S620	Abelson tyrosine-protein kinase 2	-0.202131	0.973106	0.135145	0.950616	0.236517	0.999331	0.241743	0.900377	0.226492	0.999417	-0.434526	0.999902	-0.104653	0.976348	0.0540786	0.976292	0.337521	0.999428	0.0546856	0.988291
P42684	P42684	ABL2	S631	Abelson tyrosine-protein kinase 2	-0.196326	0.994793	-0.0913608	0.988023	0.126409	0.999331	0.376029	0.906467	-0.102353	0.999417	-0.0525201	0.999902	-0.0751296	0.996357	0.350118	0.902883	0.158983	0.999428	0.382843	0.936154
P42684	P42684	ABL2	S781	Abelson tyrosine-protein kinase 2	NegInf	0	NegInf	0	NegInf	0	-0.070471	0.99472	NegInf	0	-0.0327342	0.999902	-0.407831	0.885427	0.148617	0.944433	NegInf	0	NegInf	0
P42684	P42684	ABL2	S783	Abelson tyrosine-protein kinase 2	NA	NA	Inf	0	Inf	0	Inf	0	Inf	0	NA	NA	NA	NA	NA	NA	NA	NA	NA	NA
P42684	P42684	ABL2	S936	Abelson tyrosine-protein kinase 2	1.01863	0.18543	0.859425	0.300426	0.196215	0.999331	0.703068	0.685422	0.114315	0.999417	-0.256571	0.999902	0.582304	0.586902	0.482316	0.693081	0.808525	0.636673	0.68512	0.655826
O14639	O14639	ABLIM1	S367	Actin-binding LIM protein 1	NegInf	0	0.0450386	0.900613	NegInf	0	-0.376219	0.576104	NegInf	0	-0.583113	0.999902	NegInf	0	NegInf	0	NegInf	0	NegInf	0
O14639	O14639	ABLIM1	S431	Actin-binding LIM protein 1	0.099971	0.998926	0.282116	0.919089	-0.0248683	0.999331	-0.157252	0.975202	0.286524	0.999417	0.162676	0.999902	-0.0938623	0.988998	-0.176031	0.939926	-0.072879	0.999428	-0.271275	0.9704
O14639	O14639	ABLIM1	S452	Actin-binding LIM protein 1	0.908662	0.492163	0.285791	0.946655	-0.563056	0.994221	0.402477	0.945693	0.424784	0.999417	0.535315	0.999902	1.01441	0.455725	0.671957	0.685712	0.437171	0.999428	0.414466	0.952129
O14639	O14639	ABLIM1	S455	Actin-binding LIM protein 1	Inf	0	NA	NA	Inf	0	Inf	0	NA	NA	NA	NA	Inf	0	Inf	0	Inf	0	NA	NA
O14639	O14639	ABLIM1	S458	Actin-binding LIM protein 1	NegInf	0	NegInf	0	NegInf	0	-0.340255	0.975202	0.755255	0.999417	0.453654	0.999902	NegInf	0	NegInf	0	NegInf	0	NegInf	0
O14639	O14639	ABLIM1	S541	Actin-binding LIM protein 1	NA	NA	NA	NA	NA	NA	NA	NA	NA	NA	Inf	0	NA	NA	NA	NA	NA	NA	NA	NA
O14639	O14639	ABLIM1	S586	Actin-binding LIM protein 1	0.300735	0.983071	NegInf	0	-0.0200556	0.999331	NegInf	0	0.390678	0.999417	0.209601	0.999902	NegInf	0	NegInf	0	0.597927	0.999428	0.50345	0.929513
O14639	O14639	ABLIM1	S587	Actin-binding LIM protein 1	-0.124812	0.998926	-0.148633	0.981327	-0.435435	0.999331	-0.610635	0.911517	-0.470443	0.999417	-0.319002	0.999902	0.0414639	0.998936	0.547533	0.836223	-0.120553	0.999428	-0.214168	0.982999
O14639	O14639	ABLIM1	S640	Actin-binding LIM protein 1	NegInf	0	NegInf	0	-1.05873	0.527143	NegInf	0	-0.59478	0.999417	-0.399109	0.999902	-0.348117	0.867877	NegInf	0	NegInf	0	NegInf	0
O14639	O14639	ABLIM1	S655	Actin-binding LIM protein 1	-0.165225	0.954325	-0.572092	0.223619	-0.178837	0.999331	-0.465283	0.505278	0.216026	0.999417	0.0407699	0.999902	-0.160068	0.925923	-0.649152	0.158699	-0.166749	0.999428	-0.571514	0.422582
O14639	O14639	ABLIM1	S669	Actin-binding LIM protein 1	Inf	0	NA	NA	Inf	0	NA	NA	Inf	0	Inf	0	Inf	0	Inf	0	Inf	0	Inf	0
O14639	O14639	ABLIM1	S677	Actin-binding LIM protein 1	-0.200435	0.997297	0.202559	0.978969	0.271703	0.999331	0.0769515	0.997627	0.541813	0.999417	0.193513	0.999902	-0.336115	0.935624	-0.505945	0.901625	0.349538	0.999428	-0.0388973	0.99581
O14639	O14639	ABLIM1	S706	Actin-binding LIM protein 1	-0.771805	0.22307	-1.03261	0.0925986	-0.462411	0.833914	-0.649213	0.396378	0.0819109	0.999417	0.000135953	0.999902	-0.51549	0.557536	-1.09085	0.0365269	-0.0199833	0.999428	-0.184212	0.955918
O14639	O14639	ABLIM1	T670	Actin-binding LIM protein 1	Inf	0	Inf	0	Inf	0	Inf	0	Inf	0	Inf	0	Inf	0	Inf	0	Inf	0	Inf	0
O94929	O94929	ABLIM3	S282	Actin-binding LIM protein 3	-0.783202	0.221685	-1.71558	0.0450084	-0.409672	0.874613	-0.797278	0.535148	0.14628	0.999417	-0.0287606	0.999902	-0.747766	0.450429	-0.720491	0.506655	-0.247354	0.999428	-0.0755137	0.984034
O94929	O94929	ABLIM3	S372	Actin-binding LIM protein 3	-0.659637	NA	NegInf	0	NegInf	0	NegInf	0	0.113062	NA	-0.34963	NA	NegInf	0	NegInf	0	NegInf	0	NegInf	0
O94929	O94929	ABLIM3	S373	Actin-binding LIM protein 3	-1.17803	0.531681	-0.609624	0.906378	NegInf	0	-0.57343	0.905181	0.00283453	0.999417	0.120643	0.999902	-0.447008	0.924773	-0.554885	0.858409	-1.30888	0.932937	-0.486026	0.952847
O94929	O94929	ABLIM3	S388	Actin-binding LIM protein 3	0.187658	0.994793	-0.335219	0.910247	-0.154062	0.999331	0.091802	0.992832	0.664209	0.999417	0.119827	0.999902	0.292294	0.922418	-0.306191	0.889389	-0.59881	0.993466	-0.077772	0.984034
O94929	O94929	ABLIM3	S503	Actin-binding LIM protein 3	-0.330247	0.950512	-0.643352	0.700876	-0.0648781	0.999331	-0.477324	0.855285	-0.194786	0.999417	0.0118337	0.999902	-0.3249	0.898238	-0.795818	0.5191	-0.175517	0.999428	-1.0865	0.455227
Q12979	Q12979	ABR	S638	Active breakpoint cluster region-related protein	Inf	0	NA	NA	NA	NA	NA	NA	NA	NA	NA	NA	Inf	0	Inf	0	NA	NA	NA	NA
Q13085	Q13085	ACACA	S29	Acetyl-CoA carboxylase 1;Biotin carboxylase	NegInf	0	2.12429	0.767378	NegInf	0	NegInf	0	NegInf	0	2.99614	0.999902	NegInf	0	2.23741	0.704063	NegInf	0	2.80732	0.838442
Q13085	Q13085	ACACA	S5	Acetyl-CoA carboxylase 1;Biotin carboxylase	1.33445	0.273348	1.21666	0.342518	1.0907	0.803262	0.743435	0.810007	0.839974	0.999417	0.732394	0.999902	1.1935	0.43989	1.21016	0.596898	0.329048	0.999428	1.46839	0.494034
Q13085	Q13085	ACACA	S80	Acetyl-CoA carboxylase 1;Biotin carboxylase	0.149627	0.998926	NegInf	0	-1.54996	0.874458	-0.250862	0.979058	-0.355573	0.999417	-0.720599	0.999902	-0.442437	0.955251	-0.850401	0.786509	-0.353776	0.999428	-0.364072	0.979924
Q15057	Q15057	ACAP2	S521	Arf-GAP with coiled-coil, ANK repeat and PH domain-containing protein 2	-0.939945	0.959365	-0.439484	0.981327	-0.727125	0.999331	0.321661	0.992597	-0.083725	0.999417	0.663411	0.999902	-0.79654	0.95177	0.00397094	0.99979	-0.415127	0.999428	-0.166387	0.992561
Q9UKV3	Q9UKV3	ACIN1	S1004	Apoptotic chromatin condensation inducer in the nucleus	-0.292863	0.973857	-0.34047	0.910247	-0.412609	0.999331	-0.231881	0.964797	-0.0820443	0.999417	-0.123048	0.999902	-0.47806	0.843743	-0.499269	0.783752	-0.289132	0.999428	-0.143378	0.982999
Q9UKV3	Q9UKV3	ACIN1	S132	Apoptotic chromatin condensation inducer in the nucleus	Inf	0	NA	NA	Inf	0	Inf	0	NA	NA	NA	NA	NA	NA	Inf	0	NA	NA	NA	NA
Q9UKV3	Q9UKV3	ACIN1	S216	Apoptotic chromatin condensation inducer in the nucleus	0.418981	0.875963	0.572417	0.680914	0.333684	0.999331	0.203133	0.966021	0.545323	0.999417	0.638948	0.999902	0.164121	0.970436	0.139186	0.950259	0.449518	0.999428	0.39654	0.918456
Q9UKV3	Q9UKV3	ACIN1	S240	Apoptotic chromatin condensation inducer in the nucleus	0.657008	0.524725	1.54665	0.0147242	0.495529	0.96787	1.22824	0.143054	0.129176	0.999417	-0.647572	0.999902	0.280469	0.898238	0.537145	0.673137	0.188727	0.999428	0.776949	0.592633
Q9UKV3	Q9UKV3	ACIN1	S243	Apoptotic chromatin condensation inducer in the nucleus	-0.185622	0.995511	1.56839	0.0759181	0.0372838	0.999331	1.06264	0.472185	-0.0196907	0.999417	-0.667213	0.999902	-0.100056	0.989184	-0.137855	0.957049	-0.296899	0.999428	0.860474	0.710907
Q9UKV3	Q9UKV3	ACIN1	S365	Apoptotic chromatin condensation inducer in the nucleus	-0.178601	0.962002	NegInf	0	-0.153825	0.999331	-0.382585	0.746485	0.0662276	0.999417	-0.103605	0.999902	-0.390268	0.659057	0.0921867	0.962608	-0.32536	0.999428	0.162778	0.9704
Q9UKV3	Q9UKV3	ACIN1	S384	Apoptotic chromatin condensation inducer in the nucleus	NegInf	0	NegInf	0	0.706728	0.852427	NegInf	0	0.798201	0.999417	NegInf	0	NegInf	0	0.691775	0.599559	NegInf	0	NegInf	0
Q9UKV3	Q9UKV3	ACIN1	S386	Apoptotic chromatin condensation inducer in the nucleus	-0.629695	0.715038	-0.225108	0.912722	-0.450839	0.974143	-0.0494628	0.997382	-0.200719	0.999417	-0.118433	0.999902	-0.0495007	0.993858	0.100107	0.967845	-0.200546	0.999428	-0.223099	0.942717
Q9UKV3	Q9UKV3	ACIN1	S388	Apoptotic chromatin condensation inducer in the nucleus	-0.0208558	0.998926	-0.696474	0.650084	-0.383878	0.999331	-0.819673	0.848361	-0.0979851	0.999417	-0.441811	0.999902	-0.0961833	0.990535	-0.584382	0.7586	-0.224069	0.999428	-0.418733	0.922256
Q9UKV3	Q9UKV3	ACIN1	S400	Apoptotic chromatin condensation inducer in the nucleus	0.805286	0.573943	NegInf	0	NegInf	0	NegInf	0	NegInf	0	NegInf	0	0.883268	0.530175	NegInf	0	NegInf	0	NegInf	0
Q9UKV3	Q9UKV3	ACIN1	S478	Apoptotic chromatin condensation inducer in the nucleus	0.33385	0.997525	0.00344329	0.999472	NegInf	0	4.03815	0.370051	1.71565	0.999417	0.564675	0.999902	NegInf	0	NegInf	0	NegInf	0	1.38428	0.815744
Q9UKV3	Q9UKV3	ACIN1	S490	Apoptotic chromatin condensation inducer in the nucleus	NA	NA	NA	NA	NA	NA	Inf	0	Inf	0	Inf	0	NA	NA	NA	NA	NA	NA	Inf	0
Q9UKV3	Q9UKV3	ACIN1	S561	Apoptotic chromatin condensation inducer in the nucleus	1.55292	0.870962	-1.43638	0.873499	0.992999	0.999331	1.92005	0.823127	0.00173529	0.999738	NegInf	0	1.60672	0.833113	0.904073	0.903154	-0.106991	0.999428	0.51466	0.982999
Q9UKV3	Q9UKV3	ACIN1	S657	Apoptotic chromatin condensation inducer in the nucleus	0.0699642	0.998926	-0.0457107	0.988552	-0.131495	0.999331	-0.0492167	0.992832	0.264818	0.999417	0.338649	0.999902	-0.087243	0.97937	-0.365405	0.655543	0.0368489	0.999428	-0.0611659	0.984034
Q9UKV3	Q9UKV3	ACIN1	S710	Apoptotic chromatin condensation inducer in the nucleus	1.17975	0.162744	1.14462	0.209201	0.265353	0.999331	0.903034	0.466373	0.0561782	0.999417	0.0779731	0.999902	0.994763	0.254673	0.856187	0.418177	0.39156	0.999428	0.858146	0.581778
Q9UKV3	Q9UKV3	ACIN1	S729	Apoptotic chromatin condensation inducer in the nucleus	-0.781473	0.910425	-0.0091437	0.999126	NegInf	0	-1.72679	0.764527	-0.918675	0.999417	-1.08334	0.999902	-1.1334	0.8682	-0.872506	0.794237	0.317165	0.999428	-0.673523	0.9704
Q9UKV3	Q9UKV3	ACIN1	S825	Apoptotic chromatin condensation inducer in the nucleus	-0.62308	0.920739	-1.29845	0.492339	-0.896492	0.994221	0.198578	0.988122	-1.27083	0.999417	-0.414909	0.999902	-0.331888	0.959749	0.774739	0.779137	-1.42337	0.750451	-0.53597	0.962887
Q9UKV3	Q9UKV3	ACIN1	S838	Apoptotic chromatin condensation inducer in the nucleus	0.53144	0.910425	0.354786	0.923775	0.466071	0.999331	0.468993	0.944265	0.606501	0.999417	0.732735	0.999902	0.289339	0.964143	0.0203756	0.994753	0.328924	0.999428	1.40907	0.644979
Q9UKV3	Q9UKV3	ACIN1	S987	Apoptotic chromatin condensation inducer in the nucleus	NegInf	0	NegInf	0	NegInf	0	NegInf	0	NegInf	0	0.729363	NA	NegInf	0	NegInf	0	NegInf	0	-1.32006	NA
Q9UKV3	Q9UKV3	ACIN1	T363	Apoptotic chromatin condensation inducer in the nucleus	NA	NA	Inf	0	Inf	0	NA	NA	NA	NA	Inf	0	Inf	0	NA	NA	NA	NA	NA	NA
Q9UKV3	Q9UKV3	ACIN1	T563	Apoptotic chromatin condensation inducer in the nucleus	NA	NA	Inf	0	Inf	0	Inf	0	Inf	0	Inf	0	NA	NA	Inf	0	Inf	0	Inf	0
P53396	P53396	ACLY	S455	ATP-citrate synthase	1.99428	0.0421941	1.96771	0.0698957	1.06107	0.764755	1.71158	0.24837	0.325973	0.999417	-0.345401	0.999902	0.913749	0.587369	1.00278	0.536297	0.39094	0.999428	0.885147	0.791579
P53396	P53396	ACLY	S481	ATP-citrate synthase	0.0409839	0.998926	-0.0872058	0.981327	-0.0496448	0.999331	0.0404856	0.997514	0.0635231	0.999417	-0.0836215	0.999902	0.112429	0.97627	-0.171308	0.907436	0.00509006	0.999428	-0.281016	0.918456
P53396	P53396	ACLY	T453	ATP-citrate synthase	NA	NA	NA	NA	NA	NA	NA	NA	NA	NA	NA	NA	Inf	0	NA	NA	Inf	0	NA	NA
O95573	O95573	ACSL3	S683	Long-chain-fatty-acid--CoA ligase 3	NegInf	0	NegInf	0	-0.176471	NA	NegInf	0	-0.467998	NA	-0.232474	NA	-0.187067	NA	NegInf	0	NegInf	0	NegInf	0
O95573	O95573	ACSL3	T688	Long-chain-fatty-acid--CoA ligase 3	NegInf	0	NegInf	0	NegInf	0	NegInf	0	-1.52204	0.999417	NegInf	0	-0.607642	0.798218	NegInf	0	NegInf	0	-0.162545	0.974823
Q9NR19	Q9NR19	ACSS2	S265	Acetyl-coenzyme A synthetase, cytoplasmic	NA	NA	Inf	0	Inf	0	Inf	0	Inf	0	NA	NA	Inf	0	Inf	0	Inf	0	NA	NA
Q9NR19	Q9NR19	ACSS2	S267	Acetyl-coenzyme A synthetase, cytoplasmic	0.0078807	0.998926	-0.0517243	0.985904	-0.153942	0.999331	-0.0241001	0.997627	0.199259	0.999417	-0.645951	0.999902	-0.217635	0.883948	-0.0475785	0.971299	-0.0293679	0.999428	-0.214211	0.929513
Q9NR19	Q9NR19	ACSS2	S30	Acetyl-coenzyme A synthetase, cytoplasmic	-0.0255858	0.998926	0.0282438	0.995952	-0.0314475	0.999331	-0.159523	0.960036	-0.145994	0.999417	-0.0310216	0.999902	-0.102769	0.971912	-0.0790456	0.957049	-0.0132855	0.999428	-0.13125	0.974823
P60709;P62736;P63267;P63261	P60709	ACTB	S323	Actin, cytoplasmic 1	0.106645	0.998926	NegInf	0	0.229912	0.999331	0.238263	0.960781	0.356287	0.999417	0.367017	0.999902	0.288871	0.901763	0.821917	0.594556	0.556218	0.999428	0.975737	0.655826
P60709;P62736;P63267;P63261	P60709	ACTB	S52	Actin, cytoplasmic 1	0.225967	0.99881	0.248836	0.963416	-0.162712	0.999331	-0.312781	0.963328	-0.099873	0.999417	0.606717	0.999902	0.685663	0.894799	0.395743	0.898684	0.425716	0.999428	0.450515	0.959616
P60709;Q9BYX7;P62736;P63267	P60709	ACTB	S239	Actin, cytoplasmic 1	NA	NA	NA	NA	NA	NA	NA	NA	Inf	0	Inf	0	NA	NA	NA	NA	NA	NA	Inf	0
O96019	O96019	ACTL6A	S233	Actin-like protein 6A	-0.146506	0.994762	-0.0711601	0.985168	-0.106337	0.999331	-0.348083	0.855569	0.104059	0.999417	-0.123061	0.999902	0.0868821	0.98639	0.0570316	0.976292	-0.152075	0.999428	-0.208169	0.956507
O43707;P12814;P35609;Q08043	O43707	ACTN4	S159	Alpha-actinin-4	0.0587671	0.998926	1.14985	0.416761	0.879632	0.847167	-0.0357704	0.999647	0.580635	0.999417	0.337508	0.999902	0.482833	0.887745	0.770051	0.68192	0.0565346	0.999428	1.29662	0.566958
Q9NZ32	Q9NZ32	ACTR10	S414	Actin-related protein 10	4.65473	NA	4.47017	NA	NegInf	0	4.26367	NA	NegInf	0	-0.851141	NA	NegInf	0	4.85443	NA	-0.44607	NA	NegInf	0
Q9H981	Q9H981	ACTR8	S132	Actin-related protein 8	NegInf	0	-0.885187	0.826049	0.103457	0.999331	-0.519744	0.95869	NegInf	0	-0.22024	0.999902	-1.06035	0.828729	-0.499687	0.91925	-0.571643	0.999428	-0.721227	0.929513
O14672	O14672	ADAM10	S740	Disintegrin and metalloproteinase domain-containing protein 10	NA	NA	Inf	0	Inf	0	NA	NA	Inf	0	Inf	0	NA	NA	Inf	0	Inf	0	NA	NA
O14672	O14672	ADAM10	T719	Disintegrin and metalloproteinase domain-containing protein 10	-0.617892	0.941142	-0.281584	0.973045	0.150108	0.999331	0.252133	0.972961	0.0399838	0.999417	0.344973	0.999902	0.163067	0.984676	-0.321425	0.924309	-0.256038	0.999428	0.399161	0.96094
P78536	P78536	ADAM17	S791	Disintegrin and metalloproteinase domain-containing protein 17	2.03042	0.938931	-0.343455	0.989733	NegInf	0	1.05741	0.972353	1.58453	0.999417	1.02453	0.999902	NegInf	0	NegInf	0	NegInf	0	NegInf	0
Q13443	Q13443	ADAM9	S758	Disintegrin and metalloproteinase domain-containing protein 9	-0.0257824	0.998926	0.551244	0.85072	0.449834	0.999331	-0.885047	0.710229	0.71713	0.999417	0.749746	0.999902	-0.165559	0.98639	-0.034152	0.99148	-0.161604	0.999428	0.0739057	0.992561
Q13443	Q13443	ADAM9	T761	Disintegrin and metalloproteinase domain-containing protein 9	-0.0406518	0.998926	-0.00257179	0.999126	0.12416	0.999331	0.216319	0.921114	0.393361	0.999417	0.0677917	0.999902	0.111827	0.970016	-0.227567	0.849313	0.103637	0.999428	0.110555	0.979924
Q8N6G6	Q8N6G6	ADAMTSL1	T229	ADAMTS-like protein 1	-0.0720011	0.998926	1.17571	0.649191	-0.445689	0.999331	NegInf	0	0.055889	0.999417	0.11472	0.999902	1.21905	0.731297	0.748994	0.850783	0.366488	0.999428	NegInf	0
Q8N6G6	Q8N6G6	ADAMTSL1	T231	ADAMTS-like protein 1	-0.0720011	0.998926	1.17571	0.649191	-0.445689	0.999331	NegInf	0	0.055889	0.999417	0.11472	0.999902	1.21905	0.731297	0.748994	0.850783	0.366488	0.999428	NegInf	0
Q8N6G6	Q8N6G6	ADAMTSL1	Y226	ADAMTS-like protein 1	-0.0720011	0.998926	1.17571	0.649191	-0.445689	0.999331	NegInf	0	0.055889	0.999417	0.11472	0.999902	1.21905	0.731297	0.748994	0.850783	0.366488	0.999428	NegInf	0
P55265	P55265	ADAR	S823	Double-stranded RNA-specific adenosine deaminase	NegInf	0	-0.167343	0.933511	0.142388	0.999331	-0.176345	0.975202	-0.432267	0.999417	-0.168725	0.999902	-0.0537604	0.990735	-0.355916	0.744511	0.182918	0.999428	-0.0542563	0.984034
P55265	P55265	ADAR	S825	Double-stranded RNA-specific adenosine deaminase	0.299447	0.934201	0.214116	0.933511	0.231565	0.999331	0.172355	0.972353	0.0642815	0.999417	0.333941	0.999902	0.187968	0.955856	0.652087	0.772411	0.582294	0.999428	NegInf	0
P55265	P55265	ADAR	T601	Double-stranded RNA-specific adenosine deaminase	2.56616	0.0291078	1.36523	0.447485	1.54011	0.583181	0.970431	0.789058	0.150444	0.999417	0.415064	0.999902	2.32419	0.0575185	0.887083	0.69581	1.6967	0.594672	1.5936	0.512355
O43306	O43306	ADCY6	S54	Adenylate cyclase type 6	-0.0251627	0.998926	0.0899895	0.977629	-0.226978	0.999331	-0.105355	0.975202	-0.339048	0.999417	-0.521776	0.999902	0.0123379	0.998936	-0.0127553	0.99186	-0.131827	0.999428	-0.138012	0.972111
O43306	O43306	ADCY6	S576	Adenylate cyclase type 6	0.291756	0.756256	-0.0533916	0.984035	0.0252522	0.999331	0.0922877	0.975202	-0.332562	0.999417	-0.435087	0.999902	-0.412924	0.48521	0.0393062	0.975998	-0.391022	0.939228	-0.426399	0.733168
P35611;P35612;Q9UEY8	P35611	ADD1	S726	Alpha-adducin	0.573548	0.338813	0.792456	0.138215	0.260574	0.999331	0.60803	0.431013	0.310851	0.999417	0.473563	0.999902	0.701243	0.190096	0.574646	0.394911	0.502134	0.788635	0.615318	0.500038
P35611	P35611	ADD1	S12	Alpha-adducin	1.81235	2.1565e-05	1.42529	0.00369763	1.07201	0.043888	0.910748	0.121313	0.0949931	0.999417	0.0767056	0.999902	1.84225	1.94332e-05	0.979023	0.054401	0.927601	0.165966	0.748518	0.339028
P35611	P35611	ADD1	S353	Alpha-adducin	NA	NA	NA	NA	NA	NA	NA	NA	Inf	0	NA	NA	NA	NA	NA	NA	Inf	0	NA	NA
P35611	P35611	ADD1	S355	Alpha-adducin	NA	NA	NA	NA	NA	NA	NA	NA	Inf	0	NA	NA	NA	NA	NA	NA	NA	NA	Inf	0
P35611	P35611	ADD1	S358	Alpha-adducin	-0.364935	0.938931	0.288738	0.908451	-0.0863666	0.999331	0.132149	0.977135	0.0286219	0.999417	0.0186307	0.999902	-0.114411	0.984676	0.0679375	0.976216	0.0741303	0.999428	0.202129	0.973383
P35611	P35611	ADD1	S431	Alpha-adducin	NA	NA	Inf	0	NA	NA	Inf	0	Inf	0	NA	NA	NA	NA	Inf	0	Inf	0	Inf	0
P35611	P35611	ADD1	S436	Alpha-adducin	Inf	0	Inf	0	Inf	0	Inf	0	Inf	0	Inf	0	Inf	0	Inf	0	Inf	0	Inf	0
P35611	P35611	ADD1	S465	Alpha-adducin	-0.298904	0.938931	-0.43267	0.722148	-0.380333	0.999331	-0.187003	0.964455	-0.00733114	0.999417	-0.00222967	0.999902	-0.274923	0.898238	-0.873397	0.318971	-0.416443	0.999428	-0.125628	0.982831
P35611	P35611	ADD1	S586	Alpha-adducin	NegInf	0	NegInf	0	NegInf	0	-1.01413	0.802877	-0.0578165	0.999417	-0.254619	0.999902	NegInf	0	NegInf	0	NegInf	0	-2.09478	0.467665
P35611	P35611	ADD1	T11	Alpha-adducin	Inf	0	NA	NA	NA	NA	Inf	0	NA	NA	Inf	0	Inf	0	Inf	0	NA	NA	NA	NA
P35612	P35612	ADD2	S592	Beta-adducin	-0.391845	0.92581	0.0907301	0.985904	-0.238241	0.999331	-0.700762	0.751402	0.0365832	0.999417	0.161414	0.999902	-0.0137604	0.998936	0.637458	0.784703	-0.064066	0.999428	0.100425	0.984034
Q9UEY8	Q9UEY8	ADD3	S42	Gamma-adducin	0.281068	0.994793	0.394208	0.933511	0.765587	0.999331	-0.17912	0.992832	0.253412	0.999417	0.538659	0.999902	0.525428	0.888245	NegInf	0	0.258036	0.999428	-0.297607	0.977511
Q9UEY8	Q9UEY8	ADD3	S423	Gamma-adducin	0.30679	0.942984	0.472697	0.775829	0.109314	0.999331	-0.443988	0.844223	-0.401134	0.999417	-0.512104	0.999902	0.486638	0.75185	-0.104604	0.958604	-0.0526397	0.999428	0.231609	0.9704
Q9UEY8	Q9UEY8	ADD3	S461	Gamma-adducin	NegInf	0	NegInf	0	-0.55963	NA	NegInf	0	NegInf	0	NegInf	0	NegInf	0	NegInf	0	NegInf	0	NegInf	0
Q9UEY8	Q9UEY8	ADD3	S478	Gamma-adducin	Inf	0	NA	NA	NA	NA	NA	NA	Inf	0	Inf	0	NA	NA	NA	NA	Inf	0	NA	NA
Q9UEY8	Q9UEY8	ADD3	S677	Gamma-adducin	-0.317232	0.961791	-0.598504	0.622491	-0.662431	0.833914	-1.36883	0.422495	-0.249246	0.999417	-0.0257071	0.999902	-1.37995	0.12536	-0.979979	0.574451	-0.0565915	0.999428	-0.462786	0.879405
Q9UEY8	Q9UEY8	ADD3	S679	Gamma-adducin	-0.88134	0.258484	-0.769668	0.472114	-0.576913	0.834688	NegInf	0	-0.324053	0.999417	-0.0744379	0.999902	-1.62846	0.0372076	-0.989435	0.307869	NegInf	0	-0.65382	0.776394
Q9UEY8	Q9UEY8	ADD3	S681	Gamma-adducin	-0.970274	0.584017	0.0220585	0.998932	-0.197457	0.999331	-0.299033	0.966021	-0.114763	0.999417	-0.491946	0.999902	-0.996372	0.555944	-0.424599	0.890899	-0.110391	0.999428	-0.124655	0.984034
Q9UEY8	Q9UEY8	ADD3	S683	Gamma-adducin	NA	NA	NA	NA	NA	NA	NA	NA	NA	NA	Inf	0	NA	NA	Inf	0	Inf	0	NA	NA
Q9UEY8	Q9UEY8	ADD3	T11	Gamma-adducin	NA	NA	Inf	0	NA	NA	NA	NA	Inf	0	NA	NA	NA	NA	NA	NA	NA	NA	Inf	0
Q9UEY8	Q9UEY8	ADD3	T12	Gamma-adducin	0.509623	0.503197	1.40317	0.00376178	0.0826898	0.999331	0.956488	0.121313	-0.13783	0.999417	-0.230864	0.999902	0.54098	0.451498	1.07418	0.0438247	0.0840265	0.999428	0.801026	0.325313
Q9UEY8	Q9UEY8	ADD3	T460	Gamma-adducin	-2.42349	0.551335	-1.97815	0.682737	0.473665	0.999331	-0.735033	0.961965	0.130541	0.999417	-1.52768	0.999902	-0.564133	0.979842	-1.03931	0.897702	-0.974077	0.999428	-1.67037	0.918456
Q9UEY8	Q9UEY8	ADD3	T481	Gamma-adducin	Inf	0	NA	NA	NA	NA	NA	NA	Inf	0	Inf	0	NA	NA	NA	NA	Inf	0	NA	NA
Q9H2P0	Q9H2P0	ADNP	S409	Activity-dependent neuroprotector homeobox protein	Inf	0	NA	NA	Inf	0	NA	NA	NA	NA	NA	NA	Inf	0	NA	NA	Inf	0	NA	NA
Q9H2P0	Q9H2P0	ADNP	S709	Activity-dependent neuroprotector homeobox protein	0.0139193	0.998926	NegInf	0	-0.242141	0.996126	-0.580321	0.335129	0.506766	0.999417	0.0495571	0.999902	0.431258	0.35147	-0.859095	0.157239	0.175555	0.999428	-0.578914	0.590003
Q9H2P0	Q9H2P0	ADNP	S921	Activity-dependent neuroprotector homeobox protein	NA	NA	NA	NA	NA	NA	Inf	0	Inf	0	NA	NA	NA	NA	NA	NA	NA	NA	NA	NA
Q9H2P0	Q9H2P0	ADNP	S98	Activity-dependent neuroprotector homeobox protein	-0.102756	0.995511	-0.375044	0.704313	0.390031	0.936632	-0.275474	0.892534	-0.0581187	0.999417	-0.106828	0.999902	0.117988	0.966459	-0.847756	0.181521	-0.093846	0.999428	-0.146874	0.972111
P07550	P07550	ADRB2	S246	Beta-2 adrenergic receptor	Inf	0	Inf	0	NA	NA	NA	NA	NA	NA	NA	NA	Inf	0	Inf	0	NA	NA	NA	NA
P25098	P25098	ADRBK1	S670	Beta-adrenergic receptor kinase 1	-0.137219	0.994793	0.298393	0.876044	-0.312729	0.999331	0.506713	0.737607	-0.103244	0.999417	-0.201773	0.999902	-0.281221	0.898238	-0.034646	0.986453	-0.395343	0.999428	0.291367	0.925841
Q16186	Q16186	ADRM1	S405	Proteasomal ubiquitin receptor ADRM1	Inf	0	NA	NA	Inf	0	Inf	0	Inf	0	Inf	0	Inf	0	NA	NA	NA	NA	NA	NA
P30566	P30566	ADSL	S9	Adenylosuccinate lyase	-1.38373	0.289045	-1.46843	0.331444	-1.80972	0.311582	-1.077	0.666998	-1.24343	0.999417	-1.53461	0.999902	-1.20479	0.415742	NegInf	0	NegInf	0	-1.44754	0.478149
Q6ZN18	Q6ZN18	AEBP2	S139	Zinc finger protein AEBP2	NA	NA	NA	NA	Inf	0	Inf	0	Inf	0	NA	NA	NA	NA	Inf	0	Inf	0	Inf	0
Q6ZN18	Q6ZN18	AEBP2	S141	Zinc finger protein AEBP2	0.0569057	0.998926	-0.0897501	0.989733	0.308196	0.999331	-0.53516	0.827461	0.316702	0.999417	-0.0655523	0.999902	-0.33118	0.883948	0.170953	0.944433	-0.0147555	0.999428	0.0379421	0.994625
Q6ZN18	Q6ZN18	AEBP2	S206	Zinc finger protein AEBP2	0.205771	0.788519	0.0834333	0.942791	-0.0344824	0.999331	0.0582716	0.976993	-0.0743984	0.999417	-0.145214	0.999902	-0.106195	0.926993	-0.0592326	0.946371	0.169396	0.999428	0.0837984	0.97622
Q08117	Q08117	AES	S196	Amino-terminal enhancer of split	NA	NA	NA	NA	Inf	0	NA	NA	Inf	0	Inf	0	NA	NA	NA	NA	NA	NA	NA	NA
Q8N556	Q8N556	AFAP1	S264	Actin filament-associated protein 1	-0.739823	0.531681	-0.712387	0.606234	-1.0783	0.701017	-0.0661044	0.997242	-2.09558	0.999417	-1.68461	0.999902	-1.78284	0.108663	-0.703339	0.680324	-0.464725	0.999428	0.297408	0.966346
Q8N556	Q8N556	AFAP1	S265	Actin filament-associated protein 1	0.754984	0.691605	0.916651	0.483344	0.284243	0.999331	0.847612	0.693208	0.171843	0.999417	-0.142136	0.999902	0.418775	0.877101	0.715526	0.626027	-0.482869	0.999428	0.351913	0.939171
Q8N556	Q8N556	AFAP1	S277	Actin filament-associated protein 1	Inf	0	Inf	0	Inf	0	Inf	0	Inf	0	Inf	0	Inf	0	Inf	0	Inf	0	Inf	0
Q8N556	Q8N556	AFAP1	S278	Actin filament-associated protein 1	Inf	0	Inf	0	Inf	0	Inf	0	Inf	0	Inf	0	Inf	0	Inf	0	Inf	0	Inf	0
Q8N556	Q8N556	AFAP1	S282	Actin filament-associated protein 1	Inf	0	Inf	0	Inf	0	Inf	0	Inf	0	Inf	0	Inf	0	Inf	0	Inf	0	Inf	0
Q8N556	Q8N556	AFAP1	S283	Actin filament-associated protein 1	Inf	0	Inf	0	Inf	0	Inf	0	Inf	0	Inf	0	Inf	0	Inf	0	Inf	0	Inf	0
Q8N556	Q8N556	AFAP1	S548	Actin filament-associated protein 1	0.258149	NA	1.07572	NA	1.56827	NA	NegInf	0	1.72829	NA	0.0745739	NA	0.945842	NA	NegInf	0	1.75316	NA	NegInf	0
Q8N556	Q8N556	AFAP1	S664	Actin filament-associated protein 1	NegInf	0	4.43127	0.574371	5.89054	0.527143	7.18492	0.354961	2.49439	0.999417	4.21546	0.999902	2.68204	0.881616	2.14953	0.877167	5.00307	0.797487	4.9179	0.690339
Q8N556	Q8N556	AFAP1	S668	Actin filament-associated protein 1	0.162751	0.998926	-0.418205	0.984374	-1.11043	0.999331	0.857608	0.972961	-0.851333	0.999417	0.323292	0.999902	1.10935	0.919984	-0.47179	0.957049	-0.323326	0.999428	-0.565525	0.982999
Q8N556	Q8N556	AFAP1	S679	Actin filament-associated protein 1	NA	NA	Inf	0	NA	NA	Inf	0	Inf	0	Inf	0	Inf	0	Inf	0	NA	NA	NA	NA
Q8N556	Q8N556	AFAP1	S682	Actin filament-associated protein 1	NA	NA	Inf	0	NA	NA	NA	NA	Inf	0	NA	NA	Inf	0	Inf	0	Inf	0	NA	NA
Q8N556	Q8N556	AFAP1	S710	Actin filament-associated protein 1	NegInf	0	-1.4405	0.704095	-0.169984	0.999331	NegInf	0	0.569686	0.999417	-0.301401	0.999902	-1.09444	0.761288	-0.995393	0.802301	-0.223067	0.999428	NegInf	0
Q8N556	Q8N556	AFAP1	S711	Actin filament-associated protein 1	-1.34331	0.766358	-1.1352	0.797283	-0.528837	0.999331	NegInf	0	0.110726	0.999417	0.00389794	0.999902	-0.386516	0.959495	-0.690094	0.884434	0.0822319	0.999428	NegInf	0
P51826	P51826	AFF3	S393	AF4/FMR2 family member 3	Inf	0	NA	NA	Inf	0	Inf	0	NA	NA	NA	NA	Inf	0	NA	NA	NA	NA	NA	NA
P51826	P51826	AFF3	S881	AF4/FMR2 family member 3	0.126752	0.998926	-0.421541	0.890968	0.50325	0.999331	NegInf	0	0.0806823	0.999417	-0.236542	0.999902	0.286093	0.941744	NegInf	0	-0.0746334	0.999428	-0.217656	0.982831
Q9UHB7	Q9UHB7	AFF4	S1043	AF4/FMR2 family member 4	0.0487419	0.998926	-0.2033	0.734134	-0.261435	0.833914	-0.204592	0.781696	0.176971	0.999417	0.071337	0.999902	0.172817	0.852357	0.224306	0.76304	-0.146591	0.999428	-0.183712	0.892258
Q9UHB7	Q9UHB7	AFF4	S1058	AF4/FMR2 family member 4	-0.00784825	0.998926	-0.433623	0.25517	0.00423965	0.999551	-0.447169	0.335817	0.22438	0.999417	-0.295786	0.999902	-0.0106943	0.998936	-0.39877	0.397058	0.0921769	0.999428	-0.503935	0.30337
Q9UHB7	Q9UHB7	AFF4	S180	AF4/FMR2 family member 4	0.0329593	0.998926	-0.214277	0.874725	-0.0345021	0.999331	0.163036	0.95869	0.0306451	0.999417	-0.049823	0.999902	-0.156651	0.932129	-0.416194	0.52892	0.110021	0.999428	-0.0153836	0.997774
Q9UHB7	Q9UHB7	AFF4	S212	AF4/FMR2 family member 4	-0.0895823	0.998926	0.0313103	0.997603	-0.386039	0.999331	-0.378549	0.899081	0.0185625	0.999417	-0.304496	0.999902	-0.377618	0.880343	0.0901248	0.976056	0.285045	0.999428	-0.339258	0.939171
Q9UHB7	Q9UHB7	AFF4	S487	AF4/FMR2 family member 4	-0.114618	0.998926	-0.120307	0.982437	NegInf	0	-0.0269105	0.999647	-0.489089	0.999417	-0.165117	0.999902	-0.30433	0.917882	0.12169	0.957049	-0.327488	0.999428	-0.47106	0.918456
Q9UHB7	Q9UHB7	AFF4	S814	AF4/FMR2 family member 4	NegInf	0	NegInf	0	NegInf	0	0.814406	0.913094	1.10528	0.999417	NegInf	0	1.38603	0.79118	NegInf	0	NegInf	0	NegInf	0
Q9UHB7	Q9UHB7	AFF4	S836	AF4/FMR2 family member 4	0.685395	0.362324	0.453605	0.727105	0.36341	0.990416	0.539682	0.671863	0.757173	0.999417	-0.334954	0.999902	0.561237	0.532971	0.161283	0.933531	0.305733	0.999428	-0.142616	0.979924
Q96P47	Q96P47	AGAP3	T324	Arf-GAP with GTPase, ANK repeat and PH domain-containing protein 3	NA	NA	NA	NA	NA	NA	NA	NA	Inf	0	NA	NA	NA	NA	NA	NA	NA	NA	Inf	0
P52594	P52594	AGFG1	S181	Arf-GAP domain and FG repeat-containing protein 1	0.130025	0.998926	0.116615	0.988552	0.445258	0.999331	-0.0979031	0.997242	1.46202	0.999417	1.09481	0.999902	-0.0374292	0.998936	-0.250372	0.944433	0.457921	0.999428	0.428631	0.959616
P52594	P52594	AGFG1	S362	Arf-GAP domain and FG repeat-containing protein 1	Inf	0	Inf	0	Inf	0	NA	NA	NA	NA	NA	NA	Inf	0	Inf	0	Inf	0	NA	NA
P52594	P52594	AGFG1	T177	Arf-GAP domain and FG repeat-containing protein 1	-1.12241	0.700206	0.0302918	0.998619	-0.605971	0.999331	-0.49913	0.963693	1.20554	0.999417	0.796762	0.999902	-0.836259	0.837866	-0.315407	0.950259	-0.983171	0.999428	0.242782	0.982999
O00116	O00116	AGPS	S65	Alkyldihydroxyacetonephosphate synthase, peroxisomal	0.158104	0.994793	NegInf	0	-0.175703	0.999331	0.0141554	0.999647	-0.13273	0.999417	-0.216205	0.999902	0.0915148	0.984676	-0.0858008	0.971299	-0.337035	0.999428	-0.499353	0.892258
Q8WYP5	Q8WYP5	AHCTF1	S1160	Protein ELYS	-0.398495	0.938931	-1.38121	0.222353	-0.217715	0.999331	-0.776	0.699554	-0.64963	0.999417	-0.62595	0.999902	-0.315589	0.938838	-0.314199	0.91756	-0.79408	0.969114	-0.677971	0.855618
Q8WYP5	Q8WYP5	AHCTF1	S1218	Protein ELYS	0.640499	NA	0.993276	NA	0.860711	NA	1.46643	NA	NegInf	0	0.279505	NA	NegInf	0	NegInf	0	0.74003	NA	0.726293	NA
Q8WYP5	Q8WYP5	AHCTF1	S1222	Protein ELYS	NA	NA	Inf	0	NA	NA	NA	NA	Inf	0	NA	NA	NA	NA	Inf	0	Inf	0	Inf	0
Q8WYP5	Q8WYP5	AHCTF1	S1232	Protein ELYS	1.38727	0.157646	1.01942	0.306285	0.787218	0.755484	0.870057	0.53836	0.987042	0.999417	0.733637	0.999902	1.3876	0.10706	0.95835	0.409502	1.12323	0.484567	1.39458	0.265086
Q8WYP5	Q8WYP5	AHCTF1	S1283	Protein ELYS	Inf	0	NA	NA	Inf	0	NA	NA	Inf	0	Inf	0	Inf	0	NA	NA	Inf	0	Inf	0
Q8WYP5	Q8WYP5	AHCTF1	S1295	Protein ELYS	NA	NA	NA	NA	NA	NA	Inf	0	Inf	0	NA	NA	NA	NA	NA	NA	NA	NA	NA	NA
Q8WYP5	Q8WYP5	AHCTF1	S1541	Protein ELYS	NA	NA	NA	NA	NA	NA	NA	NA	NA	NA	Inf	0	Inf	0	NA	NA	NA	NA	NA	NA
Q8WYP5	Q8WYP5	AHCTF1	S528	Protein ELYS	0.446713	0.934201	0.577762	0.784956	0.374827	0.999331	0.941067	0.692037	0.934917	0.999417	0.241724	0.999902	0.817022	0.629747	0.606967	0.744568	0.356779	0.999428	0.935855	0.676469
Q8WYP5	Q8WYP5	AHCTF1	T1229	Protein ELYS	Inf	0	Inf	0	Inf	0	Inf	0	Inf	0	Inf	0	Inf	0	Inf	0	Inf	0	Inf	0
Q5TGY3	Q5TGY3	AHDC1	S1187	AT-hook DNA-binding motif-containing protein 1	Inf	0	NA	NA	NA	NA	NA	NA	NA	NA	NA	NA	Inf	0	Inf	0	NA	NA	NA	NA
Q5TGY3	Q5TGY3	AHDC1	S1399	AT-hook DNA-binding motif-containing protein 1	Inf	0	NA	NA	NA	NA	NA	NA	NA	NA	NA	NA	NA	NA	NA	NA	NA	NA	Inf	0
Q5TGY3	Q5TGY3	AHDC1	S1507	AT-hook DNA-binding motif-containing protein 1	0.414402	NA	NegInf	0	NegInf	0	NegInf	0	NegInf	0	-0.562517	NA	NegInf	0	0.868151	NA	NegInf	0	NegInf	0
Q5TGY3	Q5TGY3	AHDC1	S596	AT-hook DNA-binding motif-containing protein 1	NA	NA	Inf	0	NA	NA	Inf	0	NA	NA	NA	NA	NA	NA	NA	NA	NA	NA	NA	NA
Q09666	Q09666	AHNAK	S1042	Neuroblast differentiation-associated protein AHNAK	Inf	0	NA	NA	Inf	0	NA	NA	Inf	0	NA	NA	Inf	0	Inf	0	Inf	0	Inf	0
Q09666	Q09666	AHNAK	S1068	Neuroblast differentiation-associated protein AHNAK	1.7345	0.769881	2.53383	0.644046	2.09779	0.934136	NegInf	0	1.27671	0.999417	0.369183	0.999902	1.91639	0.674469	1.19384	0.846894	NegInf	0	NegInf	0
Q09666	Q09666	AHNAK	S135	Neuroblast differentiation-associated protein AHNAK	2.18017	0.210836	1.04687	0.75788	1.71097	0.712057	-0.182753	0.992832	0.768139	0.999417	0.71747	0.999902	2.48745	0.128806	0.416444	0.92913	0.677058	0.999428	1.03465	0.895698
Q09666	Q09666	AHNAK	S176	Neuroblast differentiation-associated protein AHNAK	-1.31547	0.995114	4.0528	0.767378	-2.6787	0.999331	1.34117	0.960036	0.00611792	0.999417	-1.36569	0.999902	NegInf	0	0.298152	0.982823	-0.57132	0.999428	NegInf	0
Q09666	Q09666	AHNAK	S177	Neuroblast differentiation-associated protein AHNAK	0.989627	0.93103	2.33683	0.456669	1.99485	0.823023	0.924637	0.944765	2.45543	0.999417	1.65617	0.999902	1.68466	0.658614	0.99375	0.869488	-0.49221	0.999428	2.86722	0.476187
Q09666	Q09666	AHNAK	S201	Neuroblast differentiation-associated protein AHNAK	NA	NA	Inf	0	Inf	0	NA	NA	Inf	0	Inf	0	Inf	0	NA	NA	Inf	0	NA	NA
Q09666	Q09666	AHNAK	S210	Neuroblast differentiation-associated protein AHNAK	3.7867	5.77719e-09	3.26574	1.20194e-06	3.03693	3.09316e-06	2.34604	0.000624067	1.01534	0.999417	0.614137	0.999902	3.73356	1.00458e-08	2.84244	9.81003e-06	2.89838	9.33942e-06	2.96756	2.70825e-05
Q09666	Q09666	AHNAK	S212	Neuroblast differentiation-associated protein AHNAK	4.07035	0.019644	2.76037	0.198391	1.58595	0.883787	1.98326	0.571479	-0.30297	0.999417	0.103756	0.999902	3.76523	0.0284966	2.38166	0.389496	2.77115	0.367176	1.70201	0.750457
Q09666	Q09666	AHNAK	S216	Neuroblast differentiation-associated protein AHNAK	-1.02493	0.0408098	-0.461902	0.605921	-0.326108	0.996165	-0.76929	0.313114	0.288714	0.999417	0.247096	0.999902	-1.04351	0.0402466	-0.935356	0.104885	-0.581408	0.727624	-0.540046	0.661355
Q09666	Q09666	AHNAK	S220	Neuroblast differentiation-associated protein AHNAK	NA	NA	NA	NA	NA	NA	Inf	0	NA	NA	Inf	0	NA	NA	Inf	0	NA	NA	NA	NA
Q09666	Q09666	AHNAK	S2397	Neuroblast differentiation-associated protein AHNAK	2.38649	7.7062e-07	0.985868	0.085433	2.02935	5.09434e-05	0.685985	0.424083	0.492655	0.999417	0.149216	0.999902	2.3205	1.79016e-06	0.127846	0.939784	1.45884	0.00813093	0.742411	0.455227
Q09666	Q09666	AHNAK	S332	Neuroblast differentiation-associated protein AHNAK	3.97624	1.14536e-10	2.14066	2.57103e-05	2.54254	1.77497e-06	1.66823	0.00246535	-0.417744	0.999417	NegInf	0	3.71326	2.89632e-10	2.52345	5.73426e-06	2.71096	2.77429e-06	1.40101	0.0112777
Q09666	Q09666	AHNAK	S3347	Neuroblast differentiation-associated protein AHNAK	0.517431	0.994793	-0.551558	0.970182	-0.634396	0.999331	0.336131	0.979058	-0.191097	0.999417	0.878018	0.999902	0.16287	0.996143	-0.229682	0.976292	-0.218851	0.999428	0.560952	0.973578
Q09666	Q09666	AHNAK	S3411	Neuroblast differentiation-associated protein AHNAK	0.794311	0.132815	0.055639	0.986896	0.481107	0.77159	-0.123763	0.972353	-0.212136	0.999417	0.0298242	0.999902	0.30275	0.777165	0.340547	0.743324	0.271153	0.999428	0.210713	0.936154
Q09666	Q09666	AHNAK	S3412	Neuroblast differentiation-associated protein AHNAK	Inf	0	NA	NA	NA	NA	NA	NA	NA	NA	NA	NA	Inf	0	NA	NA	NA	NA	NA	NA
Q09666	Q09666	AHNAK	S3426	Neuroblast differentiation-associated protein AHNAK	3.3787	5.42925e-07	1.37233	0.0743167	2.77183	5.65449e-05	0.628534	0.737607	0.955581	0.999417	-0.114412	0.999902	3.10889	2.98627e-06	1.06857	0.270106	2.28139	0.00161613	0.889088	0.539017
Q09666	Q09666	AHNAK	S379	Neuroblast differentiation-associated protein AHNAK	Inf	0	Inf	0	NA	NA	NA	NA	NA	NA	NA	NA	Inf	0	Inf	0	NA	NA	NA	NA
Q09666	Q09666	AHNAK	S4092	Neuroblast differentiation-associated protein AHNAK	NegInf	0	NegInf	0	0.688908	NA	NegInf	0	NegInf	0	NegInf	0	2.26311	NA	NegInf	0	NegInf	0	NegInf	0
Q09666	Q09666	AHNAK	S41	Neuroblast differentiation-associated protein AHNAK	0.240455	0.972964	0.0934974	0.985168	0.686852	0.834688	-0.481737	0.88434	0.237832	0.999417	0.131115	0.999902	0.278635	0.922418	-0.926587	0.509701	0.300666	0.999428	0.0912989	0.984034
Q09666	Q09666	AHNAK	S4520	Neuroblast differentiation-associated protein AHNAK	1.40907	0.719028	0.477459	0.920806	NegInf	0	NegInf	0	0.557947	0.999417	0.203188	0.999902	NegInf	0	0.13155	0.971299	NegInf	0	NegInf	0
Q09666	Q09666	AHNAK	S4850	Neuroblast differentiation-associated protein AHNAK	1.49452	0.138798	1.03388	0.346443	0.834907	0.773141	NegInf	0	-1.25048	0.999417	0.333434	0.999902	1.2497	0.136609	NegInf	0	0.797767	0.928053	0.569855	0.918456
Q09666	Q09666	AHNAK	S4900	Neuroblast differentiation-associated protein AHNAK	NA	NA	NA	NA	NA	NA	NA	NA	NA	NA	Inf	0	Inf	0	NA	NA	NA	NA	Inf	0
Q09666	Q09666	AHNAK	S4903	Neuroblast differentiation-associated protein AHNAK	NegInf	0	0.693566	NA	1.08346	NA	0.842877	NA	0.284743	NA	-0.00815388	NA	NegInf	0	NegInf	0	1.03176	NA	NegInf	0
Q09666	Q09666	AHNAK	S4908	Neuroblast differentiation-associated protein AHNAK	Inf	0	Inf	0	Inf	0	Inf	0	Inf	0	NA	NA	Inf	0	Inf	0	Inf	0	Inf	0
Q09666	Q09666	AHNAK	S4960	Neuroblast differentiation-associated protein AHNAK	Inf	0	NA	NA	NA	NA	NA	NA	Inf	0	NA	NA	Inf	0	NA	NA	Inf	0	NA	NA
Q09666	Q09666	AHNAK	S4986	Neuroblast differentiation-associated protein AHNAK	-0.688876	0.0972285	-1.19873	0.00199961	-0.531183	0.505391	-0.798374	0.0951047	0.136523	0.999417	-0.145782	0.999902	-0.784269	0.0500193	-1.79308	3.88894e-06	-0.595306	0.384831	-0.761667	0.216592
Q09666	Q09666	AHNAK	S4993	Neuroblast differentiation-associated protein AHNAK	2.47979	0.0155916	0.835038	0.573569	1.8868	0.163459	NegInf	0	NegInf	0	0.234916	0.999902	2.6599	0.00951258	NegInf	0	1.83167	0.191884	0.547055	0.918456
Q09666	Q09666	AHNAK	S4995	Neuroblast differentiation-associated protein AHNAK	Inf	0	NA	NA	Inf	0	NA	NA	Inf	0	NA	NA	NA	NA	NA	NA	NA	NA	NA	NA
Q09666	Q09666	AHNAK	S5031	Neuroblast differentiation-associated protein AHNAK	1.3915	0.078446	0.782841	0.556634	0.218	0.999331	1.00026	0.390114	-0.357397	0.999417	0.190184	0.999902	1.1835	0.168503	1.45998	0.0896823	0.663442	0.990351	0.728059	0.740947
Q09666	Q09666	AHNAK	S5077	Neuroblast differentiation-associated protein AHNAK	0.182465	0.994793	-0.352416	0.910431	-0.0580264	0.999331	0.364873	0.918817	0.476303	0.999417	-0.0876385	0.999902	0.232271	0.952123	-0.508378	0.786509	0.903691	0.87469	0.878586	0.750457
Q09666	Q09666	AHNAK	S508	Neuroblast differentiation-associated protein AHNAK	NA	NA	NA	NA	NA	NA	Inf	0	Inf	0	Inf	0	NA	NA	NA	NA	NA	NA	NA	NA
Q09666	Q09666	AHNAK	S5099	Neuroblast differentiation-associated protein AHNAK	3.39306	8.83533e-07	1.42493	0.0721831	2.93135	3.9404e-05	0.283844	0.945693	0.730968	0.999417	0.0761013	0.999902	3.46113	7.65923e-07	0.87397	0.443316	1.8308	0.0235727	1.4323	0.199205
Q09666	Q09666	AHNAK	S511	Neuroblast differentiation-associated protein AHNAK	1.45011	0.128143	1.46552	0.145952	1.45709	0.257119	0.131496	0.988122	0.149917	0.999417	0.0968768	0.999902	1.52828	0.098125	0.628605	0.727951	0.631561	0.999428	0.648419	0.855618
Q09666	Q09666	AHNAK	S5110	Neuroblast differentiation-associated protein AHNAK	1.37616	0.445406	0.85676	0.764595	0.684271	0.999331	0.939781	0.791674	0.256892	0.999417	-0.102063	0.999902	0.834064	0.789005	0.32819	0.935814	0.715293	0.999428	0.780861	0.900401
Q09666	Q09666	AHNAK	S5190	Neuroblast differentiation-associated protein AHNAK	Inf	0	NA	NA	Inf	0	NA	NA	NA	NA	NA	NA	NA	NA	NA	NA	NA	NA	NA	NA
Q09666	Q09666	AHNAK	S5332	Neuroblast differentiation-associated protein AHNAK	0.329153	0.993168	-0.703568	0.903241	0.637713	0.999331	-0.16129	0.992597	1.18706	0.999417	-0.00327961	0.999902	0.366107	0.946826	-0.0591333	0.990954	0.828192	0.999428	-0.851295	0.895698
Q09666	Q09666	AHNAK	S5397	Neuroblast differentiation-associated protein AHNAK	NA	NA	Inf	0	Inf	0	Inf	0	NA	NA	Inf	0	Inf	0	NA	NA	Inf	0	NA	NA
Q09666	Q09666	AHNAK	S5400	Neuroblast differentiation-associated protein AHNAK	0.987356	0.447344	0.695104	0.734134	0.421071	0.999331	0.322737	0.955856	-0.274622	0.999417	0.00792244	0.999902	0.9646	0.432979	1.18434	0.306505	0.275066	0.999428	0.255373	0.974823
Q09666	Q09666	AHNAK	S5448	Neuroblast differentiation-associated protein AHNAK	0.0959067	0.998926	0.418564	0.776944	0.199509	0.999331	0.213896	0.960163	-0.109924	0.999417	0.108677	0.999902	-0.131542	0.976348	0.13591	0.944433	0.022308	0.999428	0.213556	0.967196
Q09666	Q09666	AHNAK	S5552	Neuroblast differentiation-associated protein AHNAK	1.63709	0.00179381	0.268464	0.887737	1.05084	0.100802	-0.0529813	0.995765	0.498828	0.999417	0.409887	0.999902	1.38276	0.00951258	-0.00293073	0.999499	1.07128	0.17908	0.333293	0.918456
Q09666	Q09666	AHNAK	S559	Neuroblast differentiation-associated protein AHNAK	-0.719305	NA	-0.843996	NA	0.159044	NA	0.106922	NA	-0.308452	NA	-0.942063	NA	-1.25311	NA	0.540318	NA	0.853197	NA	NegInf	0
Q09666	Q09666	AHNAK	S5620	Neuroblast differentiation-associated protein AHNAK	Inf	0	NA	NA	Inf	0	Inf	0	NA	NA	NA	NA	Inf	0	NA	NA	Inf	0	NA	NA
Q09666	Q09666	AHNAK	S570	Neuroblast differentiation-associated protein AHNAK	0.832533	0.558998	0.802681	0.616956	1.06964	0.658549	0.251947	0.965575	-0.343974	0.999417	0.0199145	0.999902	0.892117	0.503176	0.865693	0.568438	0.498927	0.999428	0.228038	0.977199
Q09666	Q09666	AHNAK	S572	Neuroblast differentiation-associated protein AHNAK	Inf	0	Inf	0	Inf	0	NA	NA	NA	NA	NA	NA	NA	NA	NA	NA	Inf	0	Inf	0
Q09666	Q09666	AHNAK	S5731	Neuroblast differentiation-associated protein AHNAK	-0.312271	0.90656	-0.763654	0.307756	-0.201695	0.999331	-1.30876	0.0479744	0.0625693	0.999417	0.0118558	0.999902	-0.359542	0.813205	-0.620809	0.486873	-0.145216	0.999428	-0.413674	0.859024
Q09666	Q09666	AHNAK	S5735	Neuroblast differentiation-associated protein AHNAK	0.766881	0.973949	-0.00934216	0.999126	-0.187998	0.999331	-0.334589	0.979058	-0.197807	0.999417	0.781016	0.999902	-0.530333	0.959749	0.368955	0.950376	1.0926	0.999428	-0.277612	0.984034
Q09666	Q09666	AHNAK	S5739	Neuroblast differentiation-associated protein AHNAK	-2.32981	0.0472334	-0.675259	0.83765	-1.53352	0.539837	-1.52873	0.559638	-0.8674	0.999417	-0.537257	0.999902	-1.61968	0.261087	-0.75578	0.775287	-1.53673	0.73884	-2.1782	0.20967
Q09666	Q09666	AHNAK	S5749	Neuroblast differentiation-associated protein AHNAK	NegInf	0	NegInf	0	-1.4055	0.999331	NegInf	0	0.80918	0.999417	1.28311	0.999902	NegInf	0	NegInf	0	NegInf	0	-0.0187787	0.999717
Q09666	Q09666	AHNAK	S5752	Neuroblast differentiation-associated protein AHNAK	0.254499	0.994793	0.0254346	0.997735	0.54488	0.999331	-0.67633	0.805061	-0.874658	0.999417	0.364342	0.999902	0.408362	0.901763	-0.403355	0.871001	-0.0189453	0.999428	-0.0112737	0.999717
Q09666	Q09666	AHNAK	S5762	Neuroblast differentiation-associated protein AHNAK	-0.232894	0.998926	NegInf	0	-1.88163	0.857123	-1.03506	0.917139	-0.299327	0.999417	-0.627351	0.999902	-1.38909	0.734186	-0.749639	0.88344	-1.15776	0.999428	1.09231	0.958989
Q09666	Q09666	AHNAK	S5763	Neuroblast differentiation-associated protein AHNAK	0.292805	0.987521	0.915765	0.583645	0.727973	0.973944	-0.0427494	0.999647	0.32728	0.999417	0.203725	0.999902	0.608682	0.822354	0.297581	0.919059	0.154412	0.999428	0.0711083	0.992561
Q09666	Q09666	AHNAK	S5780	Neuroblast differentiation-associated protein AHNAK	-1.01488	0.970128	-0.601239	0.957965	-1.8252	0.967929	-2.14996	0.714041	-0.952731	0.999417	1.07786	0.999902	-1.22771	0.867877	-0.114426	0.988002	-0.641657	0.999428	-0.113233	0.994625
Q09666	Q09666	AHNAK	S5782	Neuroblast differentiation-associated protein AHNAK	-0.486123	0.993168	-0.503682	0.93554	-1.32414	0.934136	-1.4947	0.671863	0.111076	0.999417	0.270765	0.999902	-1.82983	0.423566	-1.53116	0.599559	-1.08319	0.999428	-1.15591	0.855618
Q09666	Q09666	AHNAK	S5784	Neuroblast differentiation-associated protein AHNAK	Inf	0	NA	NA	NA	NA	NA	NA	NA	NA	Inf	0	NA	NA	NA	NA	NA	NA	NA	NA
Q09666	Q09666	AHNAK	S5830	Neuroblast differentiation-associated protein AHNAK	1.19325	0.322205	0.950884	0.540102	0.670857	0.978958	0.574463	0.864206	0.292493	0.999417	1.29535	0.999902	1.07339	0.430287	1.68308	0.123358	0.461604	0.999428	0.633458	0.898559
Q09666	Q09666	AHNAK	S5832	Neuroblast differentiation-associated protein AHNAK	-0.0638743	0.998926	NegInf	0	-0.249867	0.999331	0.194741	0.996038	NegInf	0	NegInf	0	0.357884	0.984676	1.33371	0.794239	1.22905	0.999428	-0.0721738	0.999362
Q09666	Q09666	AHNAK	S5841	Neuroblast differentiation-associated protein AHNAK	-0.0297684	0.998926	0.534228	0.920348	0.733606	0.999331	-0.358449	0.972353	0.615249	0.999417	0.667568	0.999902	0.488725	0.938238	-0.0663044	0.988002	-0.0754335	0.999428	-0.218069	0.984034
Q09666	Q09666	AHNAK	S5857	Neuroblast differentiation-associated protein AHNAK	NA	NA	NA	NA	NA	NA	NA	NA	NA	NA	Inf	0	Inf	0	NA	NA	NA	NA	NA	NA
Q09666	Q09666	AHNAK	S793	Neuroblast differentiation-associated protein AHNAK	NA	NA	NA	NA	NA	NA	NA	NA	Inf	0	Inf	0	Inf	0	NA	NA	NA	NA	NA	NA
Q09666	Q09666	AHNAK	S93	Neuroblast differentiation-associated protein AHNAK	-0.00147025	0.999872	-0.293863	0.679696	-0.145073	0.999331	-0.225839	0.854833	0.140767	0.999417	0.0278358	0.999902	-0.0102114	0.998936	-0.472313	0.336965	0.0104276	0.999428	-0.140781	0.956507
Q09666	Q09666	AHNAK	T158	Neuroblast differentiation-associated protein AHNAK	2.69305	0.0728763	2.89197	0.163716	2.1955	0.40946	1.66659	0.512638	2.01485	0.999417	1.52762	0.999902	2.72449	0.0674938	3.14605	0.0810107	1.81176	0.686943	1.94267	0.628213
Q09666	Q09666	AHNAK	T199	Neuroblast differentiation-associated protein AHNAK	NA	NA	Inf	0	Inf	0	NA	NA	Inf	0	Inf	0	Inf	0	NA	NA	Inf	0	NA	NA
Q09666	Q09666	AHNAK	T204	Neuroblast differentiation-associated protein AHNAK	NA	NA	Inf	0	Inf	0	NA	NA	Inf	0	Inf	0	Inf	0	NA	NA	Inf	0	NA	NA
Q09666	Q09666	AHNAK	T218	Neuroblast differentiation-associated protein AHNAK	Inf	0	NA	NA	Inf	0	NA	NA	Inf	0	Inf	0	Inf	0	NA	NA	NA	NA	Inf	0
Q09666	Q09666	AHNAK	T324	Neuroblast differentiation-associated protein AHNAK	NegInf	0	-1.59475	0.808835	-0.451948	0.999331	-0.47131	0.975202	0.895505	0.999417	-0.0848993	0.999902	0.441729	0.979842	-1.13566	0.853633	0.623761	0.999428	NegInf	0
Q09666	Q09666	AHNAK	T3716	Neuroblast differentiation-associated protein AHNAK	2.39647	0.171956	1.71965	0.448872	1.16416	0.936632	1.4818	0.805061	0.720511	0.999417	0.606666	0.999902	0.620525	0.898238	1.56691	0.592281	2.58228	0.658962	1.77084	0.566593
Q09666	Q09666	AHNAK	T38	Neuroblast differentiation-associated protein AHNAK	NegInf	0	NegInf	0	NegInf	0	NegInf	0	1.62273	0.999417	NegInf	0	NegInf	0	NegInf	0	NegInf	0	1.48845	0.855618
Q09666	Q09666	AHNAK	T4100	Neuroblast differentiation-associated protein AHNAK	2.02865	0.176691	0.94216	0.70496	1.12036	0.846993	NegInf	0	0.991451	0.999417	0.807724	0.999902	1.28054	0.49124	0.87463	0.786509	2.07687	0.74394	1.57004	0.530486
Q09666	Q09666	AHNAK	T4430	Neuroblast differentiation-associated protein AHNAK	Inf	0	Inf	0	NA	NA	NA	NA	Inf	0	Inf	0	Inf	0	Inf	0	Inf	0	Inf	0
Q09666	Q09666	AHNAK	T4564	Neuroblast differentiation-associated protein AHNAK	0.340378	0.829948	0.0289289	0.997603	-0.0226746	0.999331	-0.409688	0.893244	-0.442167	0.999417	-0.357499	0.999902	0.309317	0.835376	0.17988	0.923756	-0.502703	0.931693	-0.00767344	0.999717
Q09666	Q09666	AHNAK	T4766	Neuroblast differentiation-associated protein AHNAK	1.13511	0.444885	0.858467	0.693467	0.508458	0.999331	-0.379568	0.964455	0.458492	0.999417	0.925926	0.999902	0.90053	0.629917	-0.188253	0.956496	0.994304	0.978605	0.618476	0.918456
Q09666	Q09666	AHNAK	T490	Neuroblast differentiation-associated protein AHNAK	-1.23126	4.40731e-05	-2.11534	2.05286e-09	-0.546196	0.282025	-1.10419	0.00141733	-0.0529681	0.999417	-0.282546	0.999902	-1.24679	4.32989e-05	-2.28077	1.80163e-10	-0.515902	0.37096	-1.31787	0.000146542
Q09666	Q09666	AHNAK	T566	Neuroblast differentiation-associated protein AHNAK	NA	NA	NA	NA	Inf	0	Inf	0	NA	NA	NA	NA	NA	NA	NA	NA	NA	NA	NA	NA
Q09666	Q09666	AHNAK	T5729	Neuroblast differentiation-associated protein AHNAK	NA	NA	Inf	0	NA	NA	Inf	0	Inf	0	NA	NA	Inf	0	Inf	0	NA	NA	NA	NA
Q09666	Q09666	AHNAK	T5824	Neuroblast differentiation-associated protein AHNAK	0.136274	0.998926	1.08978	0.879783	-0.474282	0.999331	0.279836	0.979058	0.798973	0.999417	0.726877	0.999902	0.920463	0.91357	0.763065	0.864903	0.421101	0.999428	0.0828816	0.992561
Q09666	Q09666	AHNAK	T5839	Neuroblast differentiation-associated protein AHNAK	NA	NA	Inf	0	NA	NA	NA	NA	NA	NA	NA	NA	NA	NA	Inf	0	NA	NA	NA	NA
Q09666	Q09666	AHNAK	T5845	Neuroblast differentiation-associated protein AHNAK	NA	NA	NA	NA	NA	NA	Inf	0	NA	NA	NA	NA	NA	NA	Inf	0	NA	NA	NA	NA
Q8IVF2	Q8IVF2	AHNAK2	S102	Protein AHNAK2	0.95008	0.814953	0.377066	0.929536	0.0272806	0.999331	NegInf	0	-0.506494	0.999417	NegInf	0	NegInf	0	1.035	0.760568	0.141257	0.999428	NegInf	0
Q8IVF2	Q8IVF2	AHNAK2	S1112	Protein AHNAK2	2.48417	0.105524	1.67388	0.433697	1.7041	0.808367	2.28575	0.416591	0.607431	0.999417	0.323516	0.999902	2.46787	0.126161	1.24037	0.706745	2.03761	0.588101	1.58393	0.694973
Q8IVF2	Q8IVF2	AHNAK2	S1172	Protein AHNAK2	0.00704485	0.999872	-0.208527	0.981327	-0.361542	0.999331	0.49384	0.960781	-1.0388	0.999417	-0.486898	0.999902	0.803751	0.873772	1.92111	0.438117	-0.948132	0.999428	0.156414	0.990241
Q8IVF2	Q8IVF2	AHNAK2	S1997	Protein AHNAK2	0.291072	0.822377	0.625686	0.345664	-0.0631863	0.999331	-0.163875	0.946429	0.992225	0.999417	-0.148969	0.999902	NegInf	0	1.05892	0.109534	-0.134194	0.999428	NegInf	0
Q8IVF2	Q8IVF2	AHNAK2	S260	Protein AHNAK2	0.266218	0.621281	0.286055	0.556789	-0.0195649	0.999331	0.307993	0.629853	-0.0528377	0.999417	-0.0386803	0.999902	0.00204803	0.999212	0.243365	0.670831	0.0896712	0.999428	0.151638	0.924368
Q8IVF2	Q8IVF2	AHNAK2	S2657	Protein AHNAK2	1.98558	0.1238	1.39376	0.481814	1.64933	0.522678	1.54645	0.467467	1.85892	0.999417	1.40646	0.999902	2.17469	0.0815847	1.4693	0.394911	1.34697	0.769623	1.90345	0.43492
Q8IVF2	Q8IVF2	AHNAK2	S280	Protein AHNAK2	0.593147	0.353194	0.563367	0.428894	0.27923	0.999331	0.204985	0.939499	0.289002	0.999417	0.150284	0.999902	0.400596	0.677782	0.229807	0.850961	0.367183	0.999428	0.324415	0.892258
Q8IVF2	Q8IVF2	AHNAK2	S294	Protein AHNAK2	0.112172	0.998926	0.645197	0.808375	0.603993	0.999331	-0.023096	0.999647	0.785075	0.999417	0.799043	0.999902	0.723146	0.767844	-0.388016	0.90199	-0.470946	0.999428	0.952653	0.802071
Q8IVF2	Q8IVF2	AHNAK2	S332	Protein AHNAK2	3.77989	0.0996347	2.93642	0.33941	1.2837	0.999331	2.86582	0.394893	2.37712	0.999417	1.30709	0.999902	3.92035	0.0986343	NegInf	0	3.59152	0.538154	2.53719	0.635414
Q8IVF2	Q8IVF2	AHNAK2	S3408	Protein AHNAK2	1.28727	0.118822	0.270975	0.92817	0.67111	0.889016	-0.00409735	0.999647	0.390545	0.999417	0.0534574	0.999902	1.11337	0.215958	-0.3619	0.859531	0.303943	0.999428	0.453897	0.918456
Q8IVF2	Q8IVF2	AHNAK2	S4419	Protein AHNAK2	Inf	0	NA	NA	NA	NA	NA	NA	Inf	0	NA	NA	Inf	0	NA	NA	Inf	0	NA	NA
Q8IVF2	Q8IVF2	AHNAK2	S4477	Protein AHNAK2	NegInf	0	NegInf	0	-0.38418	0.999331	NegInf	0	0.535995	0.999417	0.428252	0.999902	-0.0760707	0.993808	NegInf	0	0.250537	0.999428	-0.579611	0.900401
Q8IVF2	Q8IVF2	AHNAK2	S4710	Protein AHNAK2	Inf	0	Inf	0	Inf	0	Inf	0	Inf	0	Inf	0	Inf	0	Inf	0	Inf	0	Inf	0
Q8IVF2	Q8IVF2	AHNAK2	S4785	Protein AHNAK2	1.67053	0.54237	NegInf	0	0.921734	0.999331	-0.156176	0.996038	-0.149614	0.999417	NegInf	0	1.52991	0.592021	NegInf	0	NegInf	0	0.201053	0.984034
Q8IVF2	Q8IVF2	AHNAK2	S4894	Protein AHNAK2	Inf	0	Inf	0	Inf	0	NA	NA	Inf	0	NA	NA	NA	NA	NA	NA	Inf	0	Inf	0
Q8IVF2	Q8IVF2	AHNAK2	S4897	Protein AHNAK2	Inf	0	Inf	0	Inf	0	NA	NA	Inf	0	NA	NA	Inf	0	Inf	0	Inf	0	Inf	0
Q8IVF2	Q8IVF2	AHNAK2	S4962	Protein AHNAK2	0.686795	0.600352	1.02099	0.33941	0.518748	0.994221	0.665131	0.77765	0.481807	0.999417	0.635444	0.999902	1.00325	0.331594	0.827907	0.476008	0.212381	0.999428	0.185926	0.977511
Q8IVF2	Q8IVF2	AHNAK2	S4966	Protein AHNAK2	0.29844	0.979019	-0.24596	0.933511	-0.414776	0.999331	-0.115307	0.988122	-0.026543	0.999417	-0.307196	0.999902	-0.0921656	0.990671	-0.423905	0.889275	0.0177184	0.999428	-0.118133	0.984034
Q8IVF2	Q8IVF2	AHNAK2	S497	Protein AHNAK2	-0.684414	0.947723	-0.533478	0.910431	-2.2618	0.560828	-0.979676	0.798259	-0.630974	0.999417	0.520287	0.999902	0.642904	0.917882	0.788409	0.760568	-1.54031	0.924416	NegInf	0
Q8IVF2	Q8IVF2	AHNAK2	S509	Protein AHNAK2	1.76693	0.0552	1.67179	0.101662	0.608262	0.973944	0.51845	0.855569	0.167603	0.999417	0.376863	0.999902	1.01523	0.308742	1.43849	0.122768	1.15735	0.420296	0.984668	0.625788
Q8IVF2	Q8IVF2	AHNAK2	S5175	Protein AHNAK2	0.873887	0.420693	1.31237	0.106701	-0.00828907	0.999551	0.84548	0.656843	0.184081	0.999417	-0.660307	0.999902	0.368787	0.883782	0.823282	0.499934	0.21783	0.999428	1.25455	0.280023
Q8IVF2	Q8IVF2	AHNAK2	S5199	Protein AHNAK2	0.188079	0.994793	0.0437329	0.996312	-0.311111	0.999331	0.510851	0.811291	0.381928	0.999417	0.239519	0.999902	0.347007	0.888614	0.102974	0.962608	0.171919	0.999428	-0.0851713	0.984034
Q8IVF2	Q8IVF2	AHNAK2	S5542	Protein AHNAK2	Inf	0	NA	NA	Inf	0	NA	NA	Inf	0	NA	NA	Inf	0	Inf	0	Inf	0	Inf	0
Q8IVF2	Q8IVF2	AHNAK2	S5707	Protein AHNAK2	0.425117	0.601856	0.520602	0.449135	0.190673	0.999331	0.639659	0.390114	0.0673358	0.999417	-0.385156	0.999902	0.425611	0.589724	0.138209	0.936423	0.239466	0.999428	0.370075	0.828114
Q8IVF2	Q8IVF2	AHNAK2	S5714	Protein AHNAK2	NA	NA	NA	NA	NA	NA	NA	NA	Inf	0	Inf	0	Inf	0	Inf	0	NA	NA	Inf	0
Q8IVF2	Q8IVF2	AHNAK2	S593	Protein AHNAK2	-0.53412	0.338962	-0.0762859	0.980744	0.0305042	0.999331	-0.232785	0.886559	0.211754	0.999417	0.452175	0.999902	-0.503466	0.473613	-0.608747	0.293404	-0.197081	0.999428	0.119999	0.975173
Q8IVF2	Q8IVF2	AHNAK2	S765	Protein AHNAK2	1.56509	0.00136136	1.07809	0.0664912	0.861139	0.295178	1.28571	0.0358529	0.506552	0.999417	0.549966	0.999902	1.41106	0.0049277	1.01409	0.096211	1.08332	0.114216	0.955391	0.235187
Q8IVF2	Q8IVF2	AHNAK2	S842	Protein AHNAK2	-0.693927	0.897445	-1.1077	0.630856	-0.886495	0.996165	-0.612503	0.913882	-1.12298	0.999417	-0.606091	0.999902	-0.771321	0.817623	-0.13375	0.975689	-1.06482	0.97902	-0.91058	0.859024
Q8IVF2	Q8IVF2	AHNAK2	T228	Protein AHNAK2	NegInf	0	-0.819739	0.873499	-0.58957	0.999331	NegInf	0	-0.698661	0.999417	-0.0879189	0.999902	-1.10986	0.776023	NegInf	0	-0.0735434	0.999428	-0.368595	0.974823
Q8IVF2	Q8IVF2	AHNAK2	T296	Protein AHNAK2	NA	NA	NA	NA	Inf	0	NA	NA	NA	NA	NA	NA	NA	NA	NA	NA	NA	NA	NA	NA
Q8IVF2	Q8IVF2	AHNAK2	T298	Protein AHNAK2	NA	NA	NA	NA	NA	NA	NA	NA	NA	NA	Inf	0	Inf	0	NA	NA	NA	NA	Inf	0
O95831	O95831	AIFM1	S268	Apoptosis-inducing factor 1, mitochondrial	0.0932276	0.994793	0.218097	0.832647	0.233912	0.983899	0.0541324	0.986636	-0.0286619	0.999417	0.18822	0.999902	-0.0518805	0.984843	0.291659	0.645924	-0.0325996	0.999428	0.173987	0.920876
Q96IF1	Q96IF1	AJUBA	S119	LIM domain-containing protein ajuba	0.492041	0.912234	0.230092	0.951006	0.279657	0.999331	0.122399	0.990487	-0.213917	0.999417	0.170014	0.999902	-0.386662	0.917882	0.00931777	0.997011	0.0943938	0.999428	-1.49233	0.543104
Q96IF1	Q96IF1	AJUBA	S136	LIM domain-containing protein ajuba	NegInf	0	NegInf	0	NegInf	0	NegInf	0	NegInf	0	NegInf	0	0.270014	0.918364	NegInf	0	NegInf	0	NegInf	0
Q96IF1	Q96IF1	AJUBA	S137	LIM domain-containing protein ajuba	NegInf	0	NegInf	0	NegInf	0	-1.41101	NA	NegInf	0	NegInf	0	-0.885782	NA	NegInf	0	NegInf	0	NegInf	0
Q96IF1	Q96IF1	AJUBA	S175	LIM domain-containing protein ajuba	-0.519159	0.972719	-0.414377	0.92817	-0.260136	0.999331	-0.356212	0.963693	0.0991931	0.999417	-0.400219	0.999902	-0.574967	0.894826	0.262783	0.951663	-0.318298	0.999428	0.0533715	0.994625
Q96IF1	Q96IF1	AJUBA	S230	LIM domain-containing protein ajuba	Inf	0	Inf	0	NA	NA	NA	NA	Inf	0	NA	NA	NA	NA	Inf	0	Inf	0	NA	NA
Q96IF1	Q96IF1	AJUBA	S263	LIM domain-containing protein ajuba	-0.0648228	0.998926	-0.0825703	0.981327	0.160285	0.999331	0.213903	0.944765	-0.152132	0.999417	-0.29417	0.999902	0.129418	0.963412	-0.00492122	0.997011	0.202826	0.999428	-0.286758	0.918193
Q96IF1	Q96IF1	AJUBA	S79	LIM domain-containing protein ajuba	1.01619	0.63972	0.63319	0.832647	0.186769	0.999331	0.0017129	0.999656	0.0201753	0.999417	0.146253	0.999902	0.50473	0.898238	0.283178	0.936702	0.541977	0.999428	0.368617	0.972514
Q92667	Q92667	AKAP1	S150	A-kinase anchor protein 1, mitochondrial	Inf	0	Inf	0	Inf	0	Inf	0	NA	NA	NA	NA	Inf	0	Inf	0	Inf	0	Inf	0
Q92667	Q92667	AKAP1	S151	A-kinase anchor protein 1, mitochondrial	Inf	0	Inf	0	Inf	0	Inf	0	NA	NA	NA	NA	Inf	0	Inf	0	Inf	0	Inf	0
O43572	O43572	AKAP10	S187	A-kinase anchor protein 10, mitochondrial	-0.32084	0.982484	-0.148317	0.981758	NegInf	0	0.192401	0.979058	-0.00496406	0.999417	-1.32552	0.999902	0.129008	0.990735	-0.691173	0.779143	-0.451261	0.999428	-0.29143	0.97622
O43572	O43572	AKAP10	S281	A-kinase anchor protein 10, mitochondrial	-0.424836	0.933997	-0.767805	0.698093	0.49204	0.999331	0.293343	0.972353	1.14977	0.999417	NegInf	0	0.00125986	0.999945	-0.343618	0.873819	-0.407521	0.999428	0.426173	0.959899
O43572	O43572	AKAP10	S52	A-kinase anchor protein 10, mitochondrial	NA	NA	Inf	0	Inf	0	Inf	0	Inf	0	Inf	0	NA	NA	NA	NA	NA	NA	Inf	0
Q9UKA4	Q9UKA4	AKAP11	S1171	A-kinase anchor protein 11	Inf	0	NA	NA	NA	NA	NA	NA	NA	NA	NA	NA	Inf	0	NA	NA	NA	NA	Inf	0
Q9UKA4	Q9UKA4	AKAP11	S1242	A-kinase anchor protein 11	-0.334535	0.601036	-0.129919	0.920806	-0.213814	0.999331	-0.062225	0.984058	0.502678	0.999417	-0.107075	0.999902	-0.173913	0.891255	-0.153275	0.872813	-0.134981	0.999428	-0.151742	0.939171
Q9UKA4	Q9UKA4	AKAP11	S1580	A-kinase anchor protein 11	-0.437615	0.98984	-0.23071	0.981327	-0.159094	0.999331	-0.109926	0.997514	0.0648261	0.999417	0.842534	0.999902	0.318764	0.984676	-0.423347	0.927458	-0.924509	0.999428	-0.520873	0.966346
Q9UKA4	Q9UKA4	AKAP11	S18	A-kinase anchor protein 11	NA	NA	NA	NA	NA	NA	NA	NA	NA	NA	NA	NA	Inf	0	Inf	0	NA	NA	NA	NA
Q9UKA4	Q9UKA4	AKAP11	S273	A-kinase anchor protein 11	Inf	0	NA	NA	Inf	0	NA	NA	NA	NA	NA	NA	Inf	0	NA	NA	NA	NA	NA	NA
Q9UKA4	Q9UKA4	AKAP11	S422	A-kinase anchor protein 11	-0.782504	0.941142	-1.08593	0.697141	-0.873538	0.999331	NegInf	0	-1.04615	0.999417	-0.230654	0.999902	-1.42132	0.517865	NegInf	0	-0.889052	0.999428	-1.02527	0.793766
Q9UKA4	Q9UKA4	AKAP11	S433	A-kinase anchor protein 11	1.66835	0.0969589	1.82599	0.0814851	1.8592	0.121841	1.83303	0.183792	1.1862	0.999417	0.101337	0.999902	1.71266	0.0854129	1.56778	0.188869	2.01668	0.129666	1.9646	0.150855
Q9UKA4	Q9UKA4	AKAP11	S444	A-kinase anchor protein 11	NegInf	0	NegInf	0	NegInf	0	NegInf	0	NegInf	0	NegInf	0	NegInf	0	NegInf	0	NegInf	0	1.92388	NA
Q9UKA4	Q9UKA4	AKAP11	S448	A-kinase anchor protein 11	0.880412	0.157588	0.833148	0.218646	0.952743	0.231945	0.932418	0.436847	0.531477	0.999417	0.387142	0.999902	0.986771	0.0956633	-0.250739	0.931449	1.1668	0.18297	0.834035	0.455227
Q9UKA4	Q9UKA4	AKAP11	T1100	A-kinase anchor protein 11	0.287965	0.855301	0.570341	0.384253	0.467049	0.77159	0.284637	0.877079	0.42082	0.999417	0.0886131	0.999902	0.40738	0.861092	0.0650885	0.971299	0.531981	0.731182	0.650604	0.467366
Q9UKA4	Q9UKA4	AKAP11	Y424	A-kinase anchor protein 11	NegInf	0	NegInf	0	-1.62321	0.874458	NegInf	0	-1.30471	0.999417	-0.246934	0.999902	NegInf	0	-2.30287	0.536161	NegInf	0	NegInf	0
Q02952	Q02952	AKAP12	S1328	A-kinase anchor protein 12	Inf	0	Inf	0	NA	NA	NA	NA	Inf	0	Inf	0	NA	NA	Inf	0	Inf	0	Inf	0
Q02952	Q02952	AKAP12	S1331	A-kinase anchor protein 12	-0.0422538	0.998926	0.0900812	0.989679	-0.0634136	0.999331	0.102662	0.991869	0.184687	0.999417	-0.11171	0.999902	-0.167324	0.976348	-0.624218	0.747616	-0.0105593	0.999428	0.558093	0.901845
Q02952	Q02952	AKAP12	S1395	A-kinase anchor protein 12	-0.347217	0.974016	0.468602	0.892288	-0.0804295	0.999331	NegInf	0	-0.54189	0.999417	NegInf	0	NegInf	0	0.050083	0.983288	NegInf	0	-0.36836	0.938485
Q02952	Q02952	AKAP12	S219	A-kinase anchor protein 12	-0.461747	0.500587	-0.556788	0.465786	0.0948976	0.999331	-0.153083	0.967686	-0.109638	0.999417	-0.0562592	0.999902	0.0486938	0.990735	-1.01128	0.054401	-0.0925748	0.999428	-0.163409	0.9704
Q02952	Q02952	AKAP12	S280	A-kinase anchor protein 12	NegInf	0	0.496927	0.884209	NegInf	0	-0.0317162	0.999647	-0.34962	0.999417	NegInf	0	NegInf	0	NegInf	0	NegInf	0	NegInf	0
Q02952	Q02952	AKAP12	S283	A-kinase anchor protein 12	0.854061	0.641791	0.503462	0.869497	-0.27366	0.999331	0.417428	0.933591	0.12215	0.999417	0.135999	0.999902	-0.696157	0.852357	0.620056	0.775287	-0.560035	0.999428	0.548978	0.88463
Q02952	Q02952	AKAP12	S286	A-kinase anchor protein 12	Inf	0	Inf	0	Inf	0	Inf	0	Inf	0	Inf	0	Inf	0	Inf	0	Inf	0	NA	NA
Q02952	Q02952	AKAP12	S371	A-kinase anchor protein 12	NegInf	0	2.27616	0.832647	-0.646799	0.999331	0.253284	0.997242	2.33805	0.999417	0.831793	0.999902	0.219376	0.997213	0.918779	0.940303	-0.253367	0.999428	2.46215	0.898559
Q02952	Q02952	AKAP12	S505	A-kinase anchor protein 12	NA	NA	Inf	0	Inf	0	NA	NA	Inf	0	Inf	0	Inf	0	NA	NA	NA	NA	NA	NA
Q02952	Q02952	AKAP12	S514	A-kinase anchor protein 12	-1.28683	0.876873	-0.766121	0.933511	0.810261	0.999331	0.0349736	0.999647	-0.48286	0.999417	-1.04244	0.999902	-0.984426	0.898238	-1.01126	0.842686	-1.1537	0.999428	-1.17657	0.930312
Q02952	Q02952	AKAP12	S598	A-kinase anchor protein 12	0.524387	0.941499	0.937737	0.644206	0.318073	0.999331	-0.00899597	0.999647	0.918453	0.999417	1.11549	0.999902	0.260431	0.96746	0.462029	0.894086	-0.331846	0.999428	1.2312	0.659463
Q02952	Q02952	AKAP12	S612	A-kinase anchor protein 12	1.7255	0.112097	1.75306	0.153794	1.64077	0.402826	1.13098	0.602676	-1.38328	0.999417	0.584278	0.999902	1.95826	0.0611235	1.73253	0.147957	1.29682	0.724751	1.15799	0.625788
Q02952	Q02952	AKAP12	S627	A-kinase anchor protein 12	0.0445968	0.998926	0.316483	0.946655	-0.408416	0.999331	-0.0154965	0.999647	0.71937	0.999417	0.910858	0.999902	-0.343031	0.954169	-0.344954	0.935705	-0.398891	0.999428	0.608422	0.925841
Q02952	Q02952	AKAP12	S629	A-kinase anchor protein 12	0.439782	0.998926	1.39171	0.874655	-1.66675	0.999331	1.28932	0.949777	1.19282	0.999417	1.34123	0.999902	1.00824	0.951071	NegInf	0	-0.344466	0.999428	0.510917	0.982831
Q02952	Q02952	AKAP12	T285	A-kinase anchor protein 12	Inf	0	Inf	0	NA	NA	NA	NA	NA	NA	NA	NA	Inf	0	NA	NA	Inf	0	NA	NA
Q02952	Q02952	AKAP12	T597	A-kinase anchor protein 12	0.497425	0.998926	2.07502	0.832647	-0.929996	0.999331	0.875801	0.975202	-0.0382395	0.999417	-0.508762	0.999902	2.0546	0.902818	0.422808	0.973386	0.451334	0.999428	NegInf	0
Q12802	Q12802	AKAP13	S1559	A-kinase anchor protein 13	-0.561331	0.494981	-0.315474	0.867816	-0.466331	0.903462	-0.298337	0.855569	-0.0754867	0.999417	-0.256604	0.999902	-0.741287	0.217296	-0.729534	0.409502	-0.577769	0.695144	-0.325062	0.895698
Q12802	Q12802	AKAP13	S1565	A-kinase anchor protein 13	0.193174	0.95805	0.11075	0.957965	0.173753	0.999331	0.099848	0.975202	0.128264	0.999417	0.212711	0.999902	0.211254	0.891286	-0.0200841	0.988951	0.0109255	0.999428	0.196271	0.939171
Q12802	Q12802	AKAP13	S1602	A-kinase anchor protein 13	0.781893	0.22457	0.0454253	0.989733	0.455411	0.847631	0.247461	0.900377	0.19547	0.999417	0.292908	0.999902	0.415641	0.713666	0.133584	0.939759	0.22451	0.999428	0.356391	0.894722
Q12802	Q12802	AKAP13	S1876	A-kinase anchor protein 13	0.126253	0.994793	0.102849	0.970182	0.147122	0.999331	-0.284344	0.866099	-0.136757	0.999417	0.0796395	0.999902	0.210488	0.898238	-0.0280204	0.984809	0.155803	0.999428	0.26735	0.918456
Q12802	Q12802	AKAP13	S1904	A-kinase anchor protein 13	Inf	0	NA	NA	NA	NA	Inf	0	NA	NA	NA	NA	Inf	0	NA	NA	NA	NA	Inf	0
Q12802	Q12802	AKAP13	S1906	A-kinase anchor protein 13	Inf	0	NA	NA	NA	NA	Inf	0	NA	NA	NA	NA	Inf	0	Inf	0	NA	NA	Inf	0
Q12802	Q12802	AKAP13	S1927	A-kinase anchor protein 13	NegInf	0	-0.375377	NA	NegInf	0	NegInf	0	NegInf	0	NegInf	0	NegInf	0	NegInf	0	NegInf	0	NegInf	0
Q12802	Q12802	AKAP13	S1929	A-kinase anchor protein 13	-0.379066	0.818815	0.041348	0.995952	-0.0935306	0.999331	-0.288593	0.900856	0.217882	0.999417	0.144649	0.999902	-0.437161	0.70135	-0.542842	0.604023	-0.251997	0.999428	-0.248335	0.939171
Q12802	Q12802	AKAP13	S1932	A-kinase anchor protein 13	0.0853715	0.998926	0.0965723	0.989733	0.155274	0.999331	-0.0287244	0.999647	0.235308	0.999417	0.74509	0.999902	-0.704652	0.892259	0.865713	0.689111	0.30551	0.999428	0.239802	0.979924
Q12802	Q12802	AKAP13	S2398	A-kinase anchor protein 13	Inf	0	Inf	0	NA	NA	Inf	0	NA	NA	Inf	0	Inf	0	Inf	0	Inf	0	Inf	0
Q12802	Q12802	AKAP13	S2563	A-kinase anchor protein 13	Inf	0	Inf	0	Inf	0	NA	NA	NA	NA	NA	NA	Inf	0	Inf	0	NA	NA	Inf	0
Q12802	Q12802	AKAP13	S2567	A-kinase anchor protein 13	NA	NA	NA	NA	NA	NA	NA	NA	NA	NA	NA	NA	NA	NA	NA	NA	Inf	0	Inf	0
Q12802	Q12802	AKAP13	S2699	A-kinase anchor protein 13	NA	NA	NA	NA	Inf	0	NA	NA	NA	NA	NA	NA	NA	NA	NA	NA	NA	NA	Inf	0
Q12802	Q12802	AKAP13	S2709	A-kinase anchor protein 13	1.2489	0.0323896	0.727257	0.306285	0.746874	0.420622	0.54943	0.666998	-0.0970199	0.999417	-0.252199	0.999902	1.24534	0.0611235	0.692378	0.599559	0.829618	0.383301	0.984691	0.517475
Q12802	Q12802	AKAP13	S2728	A-kinase anchor protein 13	-0.386748	0.733562	-0.404623	0.651866	-0.277374	0.999331	-0.118516	0.970206	0.29968	0.999417	-0.348189	0.999902	-0.473174	0.756274	-0.522253	0.685712	-0.178732	0.999428	-0.632573	0.553948
Q12802	Q12802	AKAP13	S983	A-kinase anchor protein 13	0.0635051	0.998926	-0.263171	0.891703	0.248607	0.999331	0.208026	0.95869	0.162467	0.999417	0.365352	0.999902	-0.223044	0.938866	-0.763091	0.438117	0.0289263	0.999428	0.23882	0.944661
Q12802	Q12802	AKAP13	T2467	A-kinase anchor protein 13	0.466509	0.665928	1.25298	0.0200389	0.506621	0.853294	1.27546	0.0483803	0.331985	0.999417	NegInf	0	1.16579	0.0236911	1.49665	0.00583206	0.699133	0.645394	1.26761	0.0628541
Q02040	Q02040	AKAP17A	S537	A-kinase anchor protein 17A	-0.126235	0.998926	0.38996	0.939457	0.17619	0.999331	-0.116417	0.997242	NegInf	0	-0.264705	0.999902	-0.10422	0.997213	0.430633	0.90199	0.527079	0.999428	-0.280069	0.979946
Q9Y2D5	Q9Y2D5	AKAP2	S152	A-kinase anchor protein 2	0.8299	0.10197	0.876822	0.070462	0.125765	0.999331	0.715384	0.310903	0.0659184	0.999417	-0.239397	0.999902	0.605524	0.217607	0.163321	0.921397	0.469889	0.982797	0.691745	0.418883
Q9Y2D5	Q9Y2D5	AKAP2	S154	A-kinase anchor protein 2	0.260109	0.994793	0.560715	0.912722	0.111571	0.999331	0.102723	0.997242	0.379172	0.999417	NegInf	0	0.34339	0.964143	0.191901	0.957049	-0.196356	0.999428	-0.0275541	0.999717
Q9Y2D5	Q9Y2D5	AKAP2	S393	A-kinase anchor protein 2	0.0325086	0.998926	0.59394	0.149163	0.0835969	0.999331	0.568197	0.273545	0.00108848	0.999417	-0.0657185	0.999902	-0.0611751	0.984676	0.434353	0.403537	0.0462288	0.999428	0.48777	0.470536
Q9Y2D5	Q9Y2D5	AKAP2	S631	A-kinase anchor protein 2	NA	NA	NA	NA	NA	NA	Inf	0	Inf	0	NA	NA	NA	NA	NA	NA	NA	NA	Inf	0
Q9Y2D5	Q9Y2D5	AKAP2	S720	A-kinase anchor protein 2	1.2173	0.450663	1.4671	0.363832	1.18719	0.77159	0.226759	0.976993	0.818078	0.999417	0.496895	0.999902	1.17547	0.48521	0.70395	0.779143	0.700054	0.999428	0.859303	0.857375
Q9Y2D5	Q9Y2D5	AKAP2	S748	A-kinase anchor protein 2	1.73608	0.0512805	1.53435	0.132327	1.06662	0.656852	1.14413	0.446293	0.476334	0.999417	0.048163	0.999902	1.58021	0.091304	1.14754	0.357748	0.821138	0.928053	1.08511	0.625788
Q9Y2D5	Q9Y2D5	AKAP2	S778	A-kinase anchor protein 2	0.0834427	0.997274	0.165087	0.912722	-0.051834	0.999331	-7.79019e-05	0.99996	-0.029135	0.999417	0.0423275	0.999902	0.211036	0.880497	0.100626	0.939528	-0.0879473	0.999428	0.16642	0.950563
Q9Y2D5	Q9Y2D5	AKAP2	S839	A-kinase anchor protein 2	1.25283	0.93103	-0.809259	0.953695	1.47735	0.999331	0.64722	0.975202	-0.607242	0.999417	-0.42444	0.999902	1.33222	0.886463	1.19697	0.889389	0.968552	0.999428	0.16448	0.994274
Q9Y2D5	Q9Y2D5	AKAP2	T399	A-kinase anchor protein 2	NA	NA	NA	NA	NA	NA	Inf	0	Inf	0	NA	NA	NA	NA	Inf	0	NA	NA	Inf	0
P24588	P24588	AKAP5	S178	A-kinase anchor protein 5	-1.26036	0.0022209	-0.603613	0.357349	-0.6116	0.560828	-0.0445195	0.996038	0.174461	0.999417	0.226645	0.999902	-0.902885	0.0710056	-0.832864	0.138226	-0.740751	0.265174	-0.367819	0.791579
Q53H80	Q53H80	AKIRIN2	S125	Akirin-2	NA	NA	Inf	0	Inf	0	NA	NA	NA	NA	Inf	0	Inf	0	NA	NA	Inf	0	NA	NA
Q53H80	Q53H80	AKIRIN2	S21	Akirin-2	NA	NA	NA	NA	Inf	0	NA	NA	Inf	0	Inf	0	Inf	0	NA	NA	Inf	0	NA	NA
P31749	P31749	AKT1	S122	RAC-alpha serine/threonine-protein kinase	0.208287	0.95805	NegInf	0	NegInf	0	-1.39124	0.405048	-0.126007	0.999417	0.555494	0.999902	-0.687825	0.538071	0.82572	0.493008	NegInf	0	NegInf	0
P31749	P31749	AKT1	S124	RAC-alpha serine/threonine-protein kinase	0.19387	0.995511	0.106776	0.977629	0.0941659	0.999331	-0.739484	0.613056	-0.138096	0.999417	0.260968	0.999902	-0.195367	0.942189	0.462128	0.700336	-0.474976	0.996695	0.271118	0.933226
P31749	P31749	AKT1	S473	RAC-alpha serine/threonine-protein kinase	1.76734	NA	NegInf	0	1.10694	NA	NegInf	0	NegInf	0	NegInf	0	NegInf	0	NegInf	0	NegInf	0	NegInf	0
Q96B36	Q96B36	AKT1S1	S183	Proline-rich AKT1 substrate 1	1.02244	0.0480314	1.21019	0.0230478	1.0921	0.0710378	0.58114	0.613056	-0.0448633	0.999417	0.401588	0.999902	0.538246	0.494279	0.56608	0.484713	-0.510748	0.976687	1.12083	0.13566
Q96B36	Q96B36	AKT1S1	S203	Proline-rich AKT1 substrate 1	0.213343	0.995315	1.23943	0.535208	0.119416	0.999331	NegInf	0	0.366812	0.999417	0.590034	0.999902	-0.0661125	0.997147	0.81337	0.735783	0.541402	0.999428	NegInf	0
Q96B36	Q96B36	AKT1S1	S211	Proline-rich AKT1 substrate 1	NegInf	0	-0.271297	0.919415	-0.725792	0.851661	-0.389288	0.886559	1.92371	0.999417	1.51907	0.999902	0.72174	0.450741	1.25833	0.217203	NegInf	0	NegInf	0
Q96B36	Q96B36	AKT1S1	S212	Proline-rich AKT1 substrate 1	0.371906	0.934201	0.537022	0.730422	0.0961763	0.999331	0.551042	0.810007	0.444247	0.999417	0.361751	0.999902	0.164382	0.971912	0.0268014	0.990981	0.629445	0.993466	0.236735	0.972111
Q96B36	Q96B36	AKT1S1	S88	Proline-rich AKT1 substrate 1	0.698708	0.709193	0.466154	0.86184	0.612381	0.982399	0.799414	0.744487	0.633331	0.999417	0.799252	0.999902	0.4495	0.926808	0.95849	0.674799	-0.00460082	0.999428	1.1739	0.581778
Q96B36	Q96B36	AKT1S1	S92	Proline-rich AKT1 substrate 1	0.202634	0.998926	0.557641	0.871859	0.600202	0.999331	0.51449	0.945693	-0.416252	0.999417	1.03935	0.999902	0.4495	0.938238	0.95849	0.730365	-0.0886774	0.999428	1.1739	0.710907
Q96B36	Q96B36	AKT1S1	T246	Proline-rich AKT1 substrate 1	1.89756	0.0105809	1.80785	0.0253859	1.6189	0.0564443	1.2443	0.217329	-1.28244	0.999417	-2.62326	0.378454	0.686203	0.578041	0.162632	0.944433	-0.388157	0.999428	-0.888988	0.625788
Q96B36	Q96B36	AKT1S1	T90	Proline-rich AKT1 substrate 1	Inf	0	NA	NA	Inf	0	Inf	0	Inf	0	Inf	0	NA	NA	NA	NA	Inf	0	NA	NA
P31751	P31751	AKT2	S126	RAC-beta serine/threonine-protein kinase	Inf	0	Inf	0	Inf	0	NA	NA	Inf	0	Inf	0	Inf	0	Inf	0	NA	NA	Inf	0
Q9Y243	Q9Y243	AKT3	S120	RAC-gamma serine/threonine-protein kinase	0.192059	0.998926	NegInf	0	NegInf	0	0.944974	0.882479	0.183496	0.999417	0.230551	0.999902	0.522485	0.943355	0.619055	0.851876	0.872067	0.999428	0.825122	0.929513
Q9Y243	Q9Y243	AKT3	S472	RAC-gamma serine/threonine-protein kinase	Inf	0	Inf	0	Inf	0	NA	NA	NA	NA	NA	NA	Inf	0	NA	NA	NA	NA	NA	NA
Q9H8T0	Q9H8T0	AKTIP	S30	AKT-interacting protein	0.102754	0.995511	0.0208282	0.997603	-0.0953931	0.999331	0.239392	0.893244	-0.161664	0.999417	0.128451	0.999902	-0.144988	0.976348	0.219781	0.880359	0.203704	0.999428	0.23535	0.920876
Q9H8T0	Q9H8T0	AKTIP	T29	AKT-interacting protein	-0.165754	0.835255	-0.24892	0.578719	-0.365142	0.701017	0.427851	0.535148	-0.0115193	0.999417	-0.136687	0.999902	NegInf	0	NegInf	0	NegInf	0	-0.0421027	0.982999
P13716	P13716	ALAD	S214	Delta-aminolevulinic acid dehydratase	0.168428	0.994793	0.449528	0.890968	-0.176285	0.999331	-0.329431	0.917139	-0.260146	0.999417	0.129651	0.999902	-0.340775	0.901476	-0.223444	0.926954	-0.0173089	0.999428	-0.246713	0.959899
P13716	P13716	ALAD	S215	Delta-aminolevulinic acid dehydratase	0.168428	0.994793	0.449528	0.890968	-0.176285	0.999331	-0.329431	0.917139	-0.260146	0.999417	0.129651	0.999902	-0.340775	0.901476	-0.223444	0.926954	-0.0173089	0.999428	-0.246713	0.959899
P04075	P04075	ALDOA	S36	Fructose-bisphosphate aldolase A	0.103098	0.998926	0.396647	0.741368	-0.0886421	0.999331	0.244895	0.944765	0.381188	0.999417	0.329127	0.999902	0.405832	0.707868	0.36981	0.786509	0.145478	0.999428	0.219748	0.947203
P04075	P04075	ALDOA	S39	Fructose-bisphosphate aldolase A	0.486326	0.897182	-0.360784	0.885238	-0.0808858	0.999331	0.0496103	0.997627	0.0246222	0.999417	-0.133686	0.999902	0.247081	0.945433	0.382197	0.83287	0.0212429	0.999428	-0.147248	0.982999
P04075	P04075	ALDOA	S46	Fructose-bisphosphate aldolase A	0.307332	0.892904	1.95396	5.887e-05	0.109544	0.999331	1.81803	0.00141733	-0.000964394	0.999417	0.104388	0.999902	0.61663	0.520136	1.75472	0.000248837	0.181459	0.999428	1.74217	0.00180742
P04075	P04075	ALDOA	T37	Fructose-bisphosphate aldolase A	NegInf	0	0.137876	NA	NegInf	0	NegInf	0	NegInf	0	NegInf	0	NegInf	0	NegInf	0	NegInf	0	NegInf	0
Q92685	Q92685	ALG3	S11	Dol-P-Man:Man(5)GlcNAc(2)-PP-Dol alpha-1,3-mannosyltransferase	-0.0523232	0.998926	-1.16903	0.713217	-0.0915506	0.999331	0.457405	0.965575	-0.186494	0.999417	-0.0947786	0.999902	0.281163	0.984676	0.515186	0.913276	-1.99254	0.788635	-0.495098	0.9704
Q92685	Q92685	ALG3	S13	Dol-P-Man:Man(5)GlcNAc(2)-PP-Dol alpha-1,3-mannosyltransferase	0.492235	0.994481	1.73252	0.518498	-0.693652	0.999331	0.257867	0.986636	1.08836	0.999417	0.196778	0.999902	0.263568	0.987759	0.922196	0.79972	-1.11152	0.999428	1.21507	0.859024
Q6P6C2	Q6P6C2	ALKBH5	S384	RNA demethylase ALKBH5	-0.342581	0.942523	-0.106666	0.985904	-0.154541	0.999331	-0.20338	0.966189	0.0458981	0.999417	-0.132405	0.999902	-0.488543	0.801398	-0.203998	0.940303	-0.146844	0.999428	-0.668993	0.794674
P09917	P09917	ALOX5	S664	Arachidonate 5-lipoxygenase	NA	NA	NA	NA	NA	NA	Inf	0	NA	NA	Inf	0	NA	NA	NA	NA	Inf	0	NA	NA
Q96Q42	Q96Q42	ALS2	S1335	Alsin	0.179932	0.997274	-0.0276531	0.997603	0.0419894	0.999331	-0.665597	0.798259	0.325363	0.999417	0.0298358	0.999902	0.0325463	0.998936	0.235544	0.893746	-0.24277	0.999428	-0.265687	0.945829
Q96Q42	Q96Q42	ALS2	S466	Alsin	0.0373828	0.998926	-0.441781	0.908805	-0.282186	0.999331	-0.269726	0.969113	0.112667	0.999417	0.0412	0.999902	-0.33091	0.905099	-0.134631	0.966603	-0.0464279	0.999428	-0.474108	0.918456
Q96Q42	Q96Q42	ALS2	S483	Alsin	NA	NA	Inf	0	Inf	0	NA	NA	NA	NA	Inf	0	Inf	0	NA	NA	NA	NA	NA	NA
Q96Q42	Q96Q42	ALS2	S489	Alsin	NegInf	0	0.599022	0.956331	-0.572629	0.999331	NegInf	0	0.119853	0.999417	NegInf	0	0.0372253	0.998936	NegInf	0	0.113551	0.999428	0.400727	0.982999
Q96Q42	Q96Q42	ALS2	S492	Alsin	-0.630577	0.916586	0.0544563	0.994493	0.00411769	0.999655	-0.684873	0.814011	-0.0672764	0.999417	0.468802	0.999902	-0.591132	0.742451	NegInf	0	-0.445075	0.999428	-0.0666458	0.992561
Q96Q42	Q96Q42	ALS2	T510	Alsin	NegInf	0	0.714346	0.741062	-0.767177	0.973944	0.688372	0.811291	-0.229292	0.999417	-0.317944	0.999902	-0.350163	0.941744	0.589655	0.846894	-0.399034	0.999428	0.692504	0.866059
Q86SJ2	Q86SJ2	AMIGO2	S443	Amphoterin-induced protein 2	Inf	0	NA	NA	NA	NA	NA	NA	NA	NA	NA	NA	Inf	0	NA	NA	NA	NA	NA	NA
Q8IY63	Q8IY63	AMOTL1	S241	Angiomotin-like protein 1	Inf	0	Inf	0	Inf	0	Inf	0	Inf	0	Inf	0	Inf	0	NA	NA	Inf	0	Inf	0
Q8IY63	Q8IY63	AMOTL1	S322	Angiomotin-like protein 1	1.80738	0.0293946	0.974793	0.418567	1.33349	0.419106	1.76808	0.299737	0.489521	0.999417	0.504163	0.999902	2.04781	0.0140687	0.930834	0.469952	0.368586	0.999428	0.791183	0.795575
Q8IY63	Q8IY63	AMOTL1	S809	Angiomotin-like protein 1	-0.12025	0.978058	-1.05267	0.492347	-0.54234	0.921825	-0.879315	0.655625	-0.766183	0.999417	-0.533591	0.999902	-0.144785	0.922418	-1.04815	0.506655	NegInf	0	-2.38195	0.512355
Q8IY63	Q8IY63	AMOTL1	S906	Angiomotin-like protein 1	NegInf	0	NegInf	0	0.278782	0.999331	0.595586	0.841764	1.06529	0.999417	0.567125	0.999902	NegInf	0	0.253825	0.91925	NegInf	0	0.30241	0.961892
Q8IY63	Q8IY63	AMOTL1	T808	Angiomotin-like protein 1	NA	NA	NA	NA	NA	NA	NA	NA	NA	NA	NA	NA	Inf	0	NA	NA	NA	NA	Inf	0
Q8IY63	Q8IY63	AMOTL1	T901	Angiomotin-like protein 1	NegInf	0	NegInf	0	0.114123	NA	NegInf	0	NegInf	0	-0.0714744	NA	NegInf	0	NegInf	0	NegInf	0	0.0327997	NA
Q9Y2J4	Q9Y2J4	AMOTL2	S183	Angiomotin-like protein 2	-1.1894	0.694842	-1.09963	0.83979	-0.0589896	0.999331	-0.304288	0.987204	-0.176973	0.999417	0.250892	0.999902	-0.635508	0.941744	-1.199	0.673959	-0.708683	0.999428	-1.42532	0.858403
Q9Y2J4	Q9Y2J4	AMOTL2	S537	Angiomotin-like protein 2	NA	NA	Inf	0	NA	NA	Inf	0	NA	NA	NA	NA	NA	NA	NA	NA	NA	NA	NA	NA
Q9Y2J4	Q9Y2J4	AMOTL2	S540	Angiomotin-like protein 2	0.557059	0.619262	-0.0492239	0.988552	-0.0900852	0.999331	0.0583476	0.992597	0.749371	0.999417	-0.0688192	0.999902	0.047794	0.991346	-0.0342145	0.985368	0.0388949	0.999428	0.269801	0.898559
Q9Y2J4	Q9Y2J4	AMOTL2	S667	Angiomotin-like protein 2	NA	NA	Inf	0	Inf	0	NA	NA	NA	NA	Inf	0	NA	NA	NA	NA	Inf	0	Inf	0
Q01433	Q01433	AMPD2	S118	AMP deaminase 2	0.649395	0.938931	0.26777	0.977564	NegInf	0	NegInf	0	-0.56972	0.999417	0.565952	0.999902	2.08161	0.314967	0.792936	0.804437	-0.482424	0.999428	0.245318	0.984034
Q01433	Q01433	AMPD2	S168	AMP deaminase 2	0.671911	0.826296	0.561024	0.849938	-0.0191482	0.999331	0.0575806	0.997627	0.163273	0.999417	0.354218	0.999902	0.786882	0.70135	0.173187	0.957049	-0.484992	0.999428	0.0715121	0.992561
Q01433	Q01433	AMPD2	S76	AMP deaminase 2	-1.28282	0.766358	NegInf	0	-0.592736	0.999331	0.300393	0.990287	-0.103775	0.999417	-0.173226	0.999902	-1.77898	0.671223	-0.752439	0.848343	-1.44502	0.990351	-1.63202	0.778984
Q01433	Q01433	AMPD2	S97	AMP deaminase 2	Inf	0	NA	NA	NA	NA	NA	NA	NA	NA	NA	NA	Inf	0	NA	NA	NA	NA	NA	NA
Q01433	Q01433	AMPD2	T117	AMP deaminase 2	1.04229	0.814453	NegInf	0	-0.268165	0.999331	-1.12282	0.848339	-1.13554	0.999417	NegInf	0	1.0284	0.733791	1.17691	0.694983	0.569206	0.999428	NegInf	0
Q9H1A4	Q9H1A4	ANAPC1	S355	Anaphase-promoting complex subunit 1	-0.170856	0.997525	-0.984047	0.653009	0.577101	0.999331	-0.265886	0.975202	0.38825	0.999417	0.671509	0.999902	0.0088512	0.999212	-1.34137	0.470831	-0.400865	0.999428	-0.449239	0.952847
Q9H1A4	Q9H1A4	ANAPC1	S377	Anaphase-promoting complex subunit 1	NA	NA	Inf	0	Inf	0	Inf	0	Inf	0	Inf	0	Inf	0	NA	NA	Inf	0	Inf	0
Q9H1A4	Q9H1A4	ANAPC1	S686	Anaphase-promoting complex subunit 1	NegInf	0	0.51525	NA	NegInf	0	0.158326	NA	NegInf	0	NegInf	0	NegInf	0	NegInf	0	NegInf	0	NegInf	0
Q9H1A4	Q9H1A4	ANAPC	S688	Anaphase-promoting complex subunit 1	0.569594	0.500587	1.11	0.118421	0.599899	0.83559	0.815262	0.424485	0.330301	0.999417	0.667694	0.999902	0.677761	0.395857	1.0686	0.109534	0.335604	0.999428	0.922573	0.345704
Q9UJX6	Q9UJX6	ANAPC2	S532	Anaphase-promoting complex subunit 2	0.144238	0.997023	-0.151706	0.970182	0.460927	0.999331	-0.373364	0.934484	0.146754	0.999417	NegInf	0	0.0796744	0.98926	-0.0489325	0.980661	-0.256517	0.999428	-0.0944406	0.984034
Q9UJX6	Q9UJX6	ANAPC2	S534	Anaphase-promoting complex subunit 2	0.144238	0.997023	-0.151706	0.970182	0.460927	0.999331	-0.373364	0.934484	0.146754	0.999417	NegInf	0	0.0796744	0.98926	-0.0489325	0.980661	-0.256517	0.999428	-0.0944406	0.984034
Q9UJX5	Q9UJX5	ANAPC4	S777	Anaphase-promoting complex subunit 4	-0.775667	0.555797	-0.277505	0.911497	0.162917	0.999331	-0.780366	0.717489	-0.535844	0.999417	NegInf	0	0.370644	0.892259	NegInf	0	NegInf	0	0.408596	0.920876
Q9UJX5	Q9UJX	ANAPC4	S779	Anaphase-promoting complex subunit 4	Inf	0	Inf	0	Inf	0	Inf	0	Inf	0	Inf	0	Inf	0	Inf	0	Inf	0	Inf	0
Q01484	Q01484	ANK2	S31	Ankyrin-2	0.187833	0.941142	0.624537	0.127292	-0.215574	0.999331	0.176966	0.913094	0.177285	0.999417	0.217256	0.999902	0.181104	0.888122	0.630899	0.166275	0.0873587	0.999428	0.426614	0.628213
Q01484	Q01484	ANK2	S3823	Ankyrin-2	-0.971284	0.371628	NegInf	0	-0.364367	0.999331	-0.37643	0.95869	0.0898741	0.999417	0.132122	0.999902	-0.751117	0.476857	-1.26013	0.223585	-0.531155	0.999428	-0.057029	0.992561
Q01484	Q01484	ANK2	S898	Ankyrin-2	0.342167	0.991591	0.612843	0.812799	0.642672	0.999331	0.854708	0.818281	-0.0856451	0.999417	-0.342797	0.999902	0.800648	0.703002	0.106363	0.976292	NegInf	0	NegInf	0
Q12955	Q12955	ANK3	S1459	Ankyrin-3	Inf	0	NA	NA	NA	NA	NA	NA	NA	NA	NA	NA	Inf	0	NA	NA	NA	NA	NA	NA
Q12955	Q12955	ANK3	S4298	Ankyrin-3	NA	NA	NA	NA	Inf	0	Inf	0	NA	NA	NA	NA	NA	NA	NA	NA	NA	NA	NA	NA
Q8IWZ3	Q8IWZ3	ANKHD1	S1679	Ankyrin repeat and KH domain-containing protein 1	-0.502185	0.484534	-0.50107	0.504432	-0.286302	0.999331	0.339357	0.855569	-0.189409	0.999417	-0.010662	0.999902	-0.224569	0.898238	-0.534123	0.469952	-0.174958	0.999428	-0.145039	0.972111
Q9P2G1	Q9P2G1	ANKIB1	S737	Ankyrin repeat and IBR domain-containing protein 1	-0.212103	0.903117	-0.193042	0.876044	-0.274839	0.974143	0.0385219	0.996038	0.25119	0.999417	0.0159724	0.999902	0.0185949	0.998936	-0.347323	0.61463	-0.103978	0.999428	-0.145382	0.959616
Q86XL3	Q86XL3	ANKLE2	S268	Ankyrin repeat and LEM domain-containing protein 2	1.74124	2.22901e-05	0.777587	0.0743167	1.05349	0.00952337	0.764527	0.125192	0.290829	0.999417	0.396082	0.999902	1.5444	5.20411e-05	0.791553	0.10644	1.1525	0.0150534	0.758514	0.189159
Q86XL3	Q86XL3	ANKLE2	S528	Ankyrin repeat and LEM domain-containing protein 2	NegInf	0	NegInf	0	0.235409	0.999331	NegInf	0	NegInf	0	NegInf	0	0.244066	0.929163	NegInf	0	NegInf	0	NegInf	0
Q86XL3	Q86XL3	ANKLE2	S662	Ankyrin repeat and LEM domain-containing protein 2	0.00492757	0.999023	-0.0555014	0.985904	0.0340331	0.999331	0.270502	0.857692	0.189739	0.999417	0.0253113	0.999902	-0.0994485	0.971912	-0.0168706	0.990981	0.144103	0.999428	-0.0289398	0.992561
Q86XL3	Q86XL3	ANKLE2	S914	Ankyrin repeat and LEM domain-containing protein 2	NegInf	0	NegInf	0	NegInf	0	NegInf	0	1.0384	0.999417	0.520372	0.999902	NegInf	0	NegInf	0	NegInf	0	NegInf	0
Q86XL3	Q86XL3	ANKLE2	S919	Ankyrin repeat and LEM domain-containing protein 2	NegInf	0	NegInf	0	-0.709375	NA	-0.379161	NA	NegInf	0	NegInf	0	-0.970702	NA	NegInf	0	NegInf	0	NegInf	0
Q6ZTN6	Q6ZTN6	ANKRD13D	S465	Ankyrin repeat domain-containing protein 13D	0.242239	0.891084	0.177146	0.899449	0.100267	0.999331	-0.255019	0.886559	0.218989	0.999417	0.296829	0.999902	0.358664	0.715892	0.186516	0.915442	0.108159	0.999428	0.200246	0.936154
Q6ZTN6	Q6ZTN6	ANKRD13D	T469	Ankyrin repeat domain-containing protein 13D	0.242239	0.891084	0.177146	0.899449	0.100267	0.999331	-0.255019	0.886559	0.218989	0.999417	0.296829	0.999902	0.358664	0.715892	0.186516	0.915442	0.108159	0.999428	0.200246	0.936154
O75179	O75179	ANKRD17	S1940	Ankyrin repeat domain-containing protein 17	-3.37734	2.79979e-06	-3.57416	0.000101052	-0.387069	0.973944	-0.394036	0.74215	0.328557	0.999417	-0.0276401	0.999902	NegInf	0	-0.751411	0.510143	0.0102453	0.999428	-0.556531	0.702071
O75179	O75179	ANKRD17	S2065	Ankyrin repeat domain-containing protein 17	Inf	0	Inf	0	Inf	0	NA	NA	Inf	0	Inf	0	Inf	0	NA	NA	NA	NA	Inf	0
O75179	O75179	ANKRD17	S2067	Ankyrin repeat domain-containing protein 17	-0.327939	0.994793	-0.466047	0.92817	-0.646885	0.999331	-0.499785	0.95869	-0.70228	0.999417	0.199236	0.999902	-1.32548	0.558412	-0.139685	0.976292	-0.454859	0.999428	-0.118591	0.990241
O75179	O75179	ANKRD17	S2401	Ankyrin repeat domain-containing protein 17	-0.248773	0.855301	-0.232303	0.832647	-0.237931	0.999331	-0.14349	0.95869	0.251853	0.999417	-0.298606	0.999902	-0.480661	0.42426	-0.55792	0.407238	-0.164949	0.999428	0.0513787	0.984034
O75179	O75179	ANKRD17	T5	Ankyrin repeat domain-containing protein 17	NA	NA	NA	NA	NA	NA	NA	NA	Inf	0	NA	NA	NA	NA	NA	NA	Inf	0	NA	NA
Q9UPS8	Q9UPS8	ANKRD26	S631	Ankyrin repeat domain-containing protein 26	NegInf	0	-0.126202	NA	NegInf	0	-0.193791	NA	-0.14913	NA	NegInf	0	-0.373236	NA	-0.095791	NA	NegInf	0	NegInf	0
Q96NW4	Q96NW4	ANKRD27	T1023	Ankyrin repeat domain-containing protein 27	Inf	0	Inf	0	Inf	0	NA	NA	NA	NA	Inf	0	Inf	0	Inf	0	Inf	0	Inf	0
O15084	O15084	ANKRD28	S1011	Serine/threonine-protein phosphatase 6 regulatory ankyrin repeat subunit A	0.359185	0.910425	1.34291	0.0340621	-0.0919755	0.999331	0.401412	0.8402	-0.00575447	0.999417	0.0939267	0.999902	0.707618	0.367761	1.09252	0.109357	0.171204	0.999428	0.976538	0.300136
Q69YU3	Q69YU3	ANKRD34A	S291	Ankyrin repeat domain-containing protein 34A	0.222514	0.956039	0.283542	0.824115	0.469775	0.983551	0.354877	0.892235	0.172008	0.999417	0.300031	0.999902	0.100399	0.980103	-0.694749	0.383774	-0.038809	0.999428	0.0247604	0.994625
Q69YU3	Q69YU3	ANKRD34A	S473	Ankyrin repeat domain-containing protein 34A	Inf	0	Inf	0	Inf	0	Inf	0	NA	NA	Inf	0	NA	NA	NA	NA	Inf	0	Inf	0
Q69YU3	Q69YU3	ANKRD34A	T292	Ankyrin repeat domain-containing protein 34A	NA	NA	NA	NA	NA	NA	NA	NA	Inf	0	NA	NA	Inf	0	NA	NA	Inf	0	Inf	0
Q9ULJ7	Q9ULJ7	ANKRD50	S1111	Ankyrin repeat domain-containing protein 50	-0.348094	0.855301	NegInf	0	-0.101897	0.999331	-0.19817	0.95869	-0.157937	0.999417	-0.449292	0.999902	-0.609766	0.380059	NegInf	0	NegInf	0	-0.749654	0.575728
Q92625	Q92625	ANKS1A	S620	Ankyrin repeat and SAM domain-containing protein 1A	3.84418	2.98303e-07	2.86659	6.36069e-05	3.19591	2.03381e-05	2.5917	0.000503976	0.729445	0.999417	NegInf	0	3.7733	3.81963e-07	2.93367	4.11252e-05	3.13142	3.45909e-05	2.4755	0.00180742
Q92625	Q92625	ANKS1A	S647	Ankyrin repeat and SAM domain-containing protein 1A	-1.36488	0.141232	-1.13664	0.199993	-0.723234	0.77159	-0.632199	0.667112	-0.501288	0.999417	-0.437528	0.999902	-1.28083	0.0746943	-1.12012	0.234252	-0.622719	0.930622	-0.683881	0.717778
Q92625	Q92625	ANKS1A	S887	Ankyrin repeat and SAM domain-containing protein 1A	0.22523	0.998926	0.638248	0.912722	-0.250304	0.999331	NegInf	0	NegInf	0	-1.18694	0.999902	NegInf	0	-0.385097	0.932806	NegInf	0	NegInf	0
Q9NQW6	Q9NQW	ANLN	S102	Actin-binding protein anillin	1.63662	0.981373	1.58522	0.93554	NegInf	0	0.860182	0.976993	NegInf	0	1.87685	0.999902	NegInf	0	NegInf	0	1.79092	0.999428	NegInf	0
Q9NQW6	Q9NQW6	ANLN	S182	Actin-binding protein anillin	-0.0880463	0.994793	-0.0690782	0.977629	0.0676055	0.999331	0.290414	0.764527	0.156245	0.999417	0.291368	0.999902	-0.312201	0.635687	-0.144307	0.88344	-0.0332588	0.999428	0.396055	0.645684
Q9NQW6	Q9NQW6	ANLN	S295	Actin-binding protein anillin	0.380079	0.998926	-1.82765	0.721873	1.62011	0.999331	0.75432	0.964455	0.108227	0.999417	-0.885509	0.999902	0.891192	0.932058	0.473108	0.950259	0.520149	0.999428	1.46982	0.938479
Q9NQW6	Q9NQW6	ANLN	S323	Actin-binding protein anillin	0.174967	0.998926	-0.0489126	0.997603	1.2818	0.927338	0.365012	0.965575	0.403503	0.999417	-0.0745844	0.999902	0.424228	0.941744	-0.0878944	0.982823	0.145397	0.999428	-0.421595	0.9704
Q9NQW6	Q9NQW6	ANLN	S339	Actin-binding protein anillin	Inf	0	Inf	0	Inf	0	Inf	0	NA	NA	NA	NA	Inf	0	Inf	0	Inf	0	Inf	0
Q9NQW6	Q9NQW6	ANLN	S362	Actin-binding protein anillin	Inf	0	NA	NA	NA	NA	Inf	0	Inf	0	NA	NA	NA	NA	NA	NA	NA	NA	NA	NA
Q9NQW6	Q9NQW6	ANLN	S449	Actin-binding protein anillin	-0.227597	0.910425	NegInf	0	-0.390489	0.959613	-2.08234	0.473754	0.0644972	0.999417	-0.505442	0.999902	0.0120137	0.998936	NegInf	0	-0.44064	0.999428	NegInf	0
Q9NQW6	Q9NQW6	ANLN	S485	Actin-binding protein anillin	Inf	0	Inf	0	Inf	0	Inf	0	Inf	0	NA	NA	Inf	0	Inf	0	Inf	0	Inf	0
Q9NQW6	Q9NQW6	ANLN	S517	Actin-binding protein anillin	NegInf	0	-1.13211	NA	NegInf	0	NegInf	0	NegInf	0	NegInf	0	-1.48966	NA	NegInf	0	NegInf	0	NegInf	0
Q9NQW6	Q9NQW6	ANLN	S518	Actin-binding protein anillin	-0.509245	0.688878	-0.329567	0.924316	-0.545068	0.808367	-0.571419	0.656843	-0.187455	0.999417	-0.220562	0.999902	-0.693529	0.370506	-0.26622	0.893746	-0.495457	0.966286	-0.46776	0.798016
Q9NQW6	Q9NQW6	ANLN	S54	Actin-binding protein anillin	0.0207309	0.998926	0.350702	0.91336	NegInf	0	0.00405178	0.999647	0.631733	0.999417	0.450116	0.999902	0.704487	0.809383	0.146096	0.950944	-0.0301511	0.999428	0.55639	0.918456
Q9NQW6	Q9NQW6	ANLN	S642	Actin-binding protein anillin	-2.00633	0.938931	-2.64024	0.826245	-0.478487	0.999331	0.891051	0.975202	-0.0442805	0.999417	-0.45141	0.999902	-1.20223	0.952823	-2.82173	0.779143	1.33259	0.999428	-1.38305	0.970154
Q9NQW6	Q9NQW6	ANLN	S792	Actin-binding protein anillin	-0.0685698	0.998926	0.947033	0.329298	-0.0828868	0.999331	1.28226	0.245299	0.210849	0.999417	-0.266299	0.999902	-0.00342348	0.999212	1.20915	0.21285	-0.0776307	0.999428	0.846723	0.596375
Q9NQW6	Q9NQW6	ANLN	S927	Actin-binding protein anillin	NegInf	0	NegInf	0	0.401907	0.999331	NegInf	0	-0.0892296	0.999417	-0.266259	0.999902	NegInf	0	NegInf	0	NegInf	0	NegInf	0
Q9NQW6	Q9NQW6	ANLN	S97	Actin-binding protein anillin	Inf	0	NA	NA	Inf	0	NA	NA	NA	NA	NA	NA	Inf	0	NA	NA	NA	NA	NA	NA
Q9NQW6	Q9NQW6	ANLN	T294	Actin-binding protein anillin	-2.00828	NA	NegInf	0	-0.772378	NA	-1.57542	NA	NegInf	0	NegInf	0	NegInf	0	NegInf	0	-0.222355	NA	NegInf	0
Q9NQW6	Q9NQW6	ANLN	T364	Actin-binding protein anillin	-0.524893	0.855301	NegInf	0	-0.84027	0.834688	-1.30005	0.496185	-0.282432	0.999417	-0.588361	0.999902	-0.172037	0.970933	NegInf	0	0.210871	0.999428	NegInf	0
Q4KMQ2	Q4KMQ2	ANO6	S909	Anoctamin-6	0.0614218	0.998926	0.481247	0.568992	-0.1105	0.999331	0.555926	0.669814	-0.148661	0.999417	-0.439054	0.999902	-0.194621	0.926808	0.185616	0.896823	-0.492151	0.875856	0.0731585	0.984034
P39687	P39687	ANP32A	S17	Acidic leucine-rich nuclear phosphoprotein 32 family member A	0.531869	0.920736	1.63291	0.162743	0.0785772	0.999331	0.749231	0.827461	-1.45634	0.999417	-0.136261	0.999902	0.783902	0.757109	1.40589	0.294988	0.186082	0.999428	0.519634	0.925841
P39687	P39687	ANP32A	T15	Acidic leucine-rich nuclear phosphoprotein 32 family member A	-1.07061	0.815782	-0.941285	0.822049	0.249486	0.999331	-0.174224	0.994562	0.406751	0.999417	-0.411962	0.999902	0.505397	0.941744	-1.04903	0.779143	-0.470385	0.999428	-0.409807	0.977511
Q9H6X2	Q9H6X2	ANTXR1	S563	Anthrax toxin receptor 1	NA	NA	NA	NA	NA	NA	Inf	0	NA	NA	NA	NA	NA	NA	Inf	0	NA	NA	NA	NA
P04083	P04083	ANXA1	S34	Annexin A1	Inf	0	NA	NA	NA	NA	NA	NA	NA	NA	Inf	0	NA	NA	NA	NA	NA	NA	NA	NA
P04083	P04083	ANXA1	S37	Annexin A1	0.149053	0.995511	0.380891	0.871159	0.279482	0.999331	0.363	0.906467	0.0214161	0.999417	0.581255	0.999902	0.060997	0.994169	-0.507581	0.786509	0.110577	0.999428	0.497014	0.887673
P07355;A6NMY6	P07355	ANXA2	S12	Annexin A2	2.18	0.00181733	1.36859	0.118085	1.1655	0.352131	0.0737162	0.996038	-0.275097	0.999417	0.0639446	0.999902	1.88863	0.00951258	1.32374	0.143585	0.725736	0.909029	0.88555	0.625788
P07355;A6NMY6	P07355	ANXA2	S18	Annexin A2	Inf	0	NA	NA	NA	NA	Inf	0	Inf	0	Inf	0	Inf	0	NA	NA	Inf	0	NA	NA
P07355;A6NMY6	P07355	ANXA2	S2	Annexin A2	0.00951147	0.999131	0.0761782	0.989733	0.326557	0.999331	-0.650177	0.818281	-0.3596	0.999417	0.457281	0.999902	0.240681	0.964143	0.131975	0.969702	0.522884	0.999428	0.289137	0.974823
P07355;A6NMY6	P07355	ANXA2	S22	Annexin A2	NA	NA	NA	NA	NA	NA	Inf	0	NA	NA	NA	NA	NA	NA	NA	NA	NA	NA	Inf	0
P07355;A6NMY6	P07355	ANXA2	S26	Annexin A2	NegInf	0	-1.53471	0.808375	-2.28303	0.934136	NegInf	0	NegInf	0	-0.157243	0.999902	0.146532	0.997213	-0.282111	0.959913	-0.161049	0.999428	0.573402	0.977199
P07355;A6NMY6	P07355	ANXA2	T136	Annexin A2	Inf	0	NA	NA	NA	NA	NA	NA	Inf	0	NA	NA	NA	NA	NA	NA	Inf	0	Inf	0
P07355;A6NMY6	P07355	ANXA2	T19	Annexin A2	-0.305992	0.842531	0.0209559	0.997603	-0.215062	0.999331	-0.141087	0.964455	0.113745	0.999417	-0.26773	0.999902	-0.398752	0.659057	-0.712458	0.345223	-0.0303517	0.999428	-0.815324	0.265086
P07355;A6NMY6	P07355	ANXA2	T3	Annexin A2	0.00951147	0.999131	0.0761782	0.989733	0.326557	0.999331	-0.650177	0.822431	-0.3596	0.999417	0.457281	0.999902	0.240681	0.964143	0.131975	0.970019	0.505939	0.999428	0.289137	0.974823
P07355;A6NMY6	P07355	ANXA2	Y147	Annexin A2	Inf	0	NA	NA	NA	NA	NA	NA	Inf	0	NA	NA	NA	NA	NA	NA	Inf	0	Inf	0
P07355;A6NMY6	P07355	ANXA2	Y24	Annexin A2	0.197295	0.938931	-0.100041	0.963071	-0.409271	0.867501	-0.216063	0.93728	-0.152252	0.999417	-0.498872	0.999902	0.0612382	0.987812	-0.304905	0.712759	-0.633547	0.386142	-0.211223	0.924671
P07355	P07355	ANXA2	S184	Annexin A2	0.799983	0.639367	0.126975	0.981327	0.366649	0.999331	NegInf	0	0.351258	0.999417	0.72559	0.999902	0.140428	0.984676	0.439883	0.871001	-0.401948	0.999428	0.538703	0.892258
O95782	O95782	AP2A1	S655	AP-2 complex subunit alpha-1	-0.393171	0.994793	-0.175167	0.989733	-0.309516	0.999331	0.201732	0.994823	0.0498362	0.999417	0.0266481	0.999902	-0.111451	0.997213	-0.515429	0.933531	-0.260673	0.999428	-0.16707	0.98751
P63010	P63010	AP2B1	S4	AP-2 complex subunit beta	Inf	0	Inf	0	Inf	0	Inf	0	NA	NA	Inf	0	Inf	0	Inf	0	NA	NA	NA	NA
Q96CW1	Q96CW1	AP2M1	S236	AP-2 complex subunit mu	Inf	0	Inf	0	NA	NA	NA	NA	NA	NA	NA	NA	Inf	0	Inf	0	NA	NA	NA	NA
Q96CW1	Q96CW1	AP2M1	T156	AP-2 complex subunit mu	0.0163198	0.998926	-0.133466	0.988552	0.354594	0.999331	0.0109378	0.999647	-0.505075	0.999417	-0.255694	0.999902	0.411744	0.9442	0.280538	0.944433	-0.380413	0.999428	-0.1981	0.982999
O00203	O00203	AP3B1	S276	AP-3 complex subunit beta-1	-0.106253	0.998926	-0.329096	0.944521	-0.491257	0.999331	-0.530888	0.934484	-0.368113	0.999417	-0.5739	0.999902	-0.873674	0.718773	-0.836466	0.727348	-0.694188	0.999428	-0.486592	0.947005
O14617	O14617	AP3D1	S658	AP-3 complex subunit delta-1	1.63447	0.00109241	1.04693	0.0721831	0.907439	0.352732	0.953162	0.380243	-0.0705258	0.999417	0.0571117	0.999902	1.67983	0.000896665	0.80904	0.316363	1.06077	0.225845	0.920625	0.300136
O14617	O14617	AP3D1	S685	AP-3 complex subunit delta-1	Inf	0	NA	NA	NA	NA	NA	NA	Inf	0	Inf	0	Inf	0	NA	NA	Inf	0	NA	NA
O14617	O14617	AP3D1	S685	AP-3 complex subunit delta-1	-0.240758	0.910425	-0.0901268	0.977629	-0.176551	0.999331	-0.0258809	0.997627	-0.146491	0.999417	-0.365336	0.999902	-0.379871	0.685334	-0.239886	0.851379	-0.109518	0.999428	-0.385038	0.822825
O14617	O14617	AP3D1	S9	AP-3 complex subunit delta-1	Inf	0	Inf	0	NA	NA	Inf	0	NA	NA	NA	NA	Inf	0	NA	NA	NA	NA	NA	NA
Q99767	Q99767	APBA2	S11	Amyloid beta A4 precursor protein-binding family A member 2	Inf	0	Inf	0	Inf	0	Inf	0	NA	NA	NA	NA	Inf	0	Inf	0	Inf	0	NA	NA
Q99767	Q99767	APBA2	S480	Amyloid beta A4 precursor protein-binding family A member 2	NegInf	0	NegInf	0	NegInf	0	NegInf	0	NegInf	0	NegInf	0	NegInf	0	NegInf	0	NegInf	0	NegInf	0
Q99767	Q99767	APBA2	S8	Amyloid beta A4 precursor protein-binding family A member 2	NA	NA	Inf	0	Inf	0	NA	NA	NA	NA	NA	NA	NA	NA	NA	NA	NA	NA	NA	NA
Q7Z5R6	Q7Z5R6	APBB1IP	S526	Amyloid beta A4 precursor protein-binding family B member 1-interacting protein	Inf	0	Inf	0	Inf	0	Inf	0	Inf	0	Inf	0	Inf	0	NA	NA	Inf	0	Inf	0
Q92870	Q92870	APBB2	S407	Amyloid beta A4 precursor protein-binding family B member 2	NA	NA	Inf	0	NA	NA	Inf	0	NA	NA	NA	NA	NA	NA	NA	NA	NA	NA	NA	NA
Q92870	Q92870	APBB2	S409	Amyloid beta A4 precursor protein-binding family B member 2	NA	NA	Inf	0	Inf	0	Inf	0	NA	NA	Inf	0	Inf	0	NA	NA	NA	NA	NA	NA
P25054	P25054	APC	S1360	Adenomatous polyposis coli protein	Inf	0	Inf	0	Inf	0	Inf	0	NA	NA	Inf	0	Inf	0	NA	NA	NA	NA	Inf	0
P13798	P13798	APEH	S187	Acylamino-acid-releasing enzyme	-1.0267	0.855332	-0.840521	0.887063	-0.936942	0.999331	-0.742858	0.93728	-1.32323	0.999417	-0.810775	0.999902	-0.981152	0.840701	-1.21757	0.744511	NegInf	0	-0.445658	0.97622
Q9BZZ5	Q9BZZ5	API5	S462	Apoptosis inhibitor 5	NA	NA	NA	NA	NA	NA	NA	NA	Inf	0	NA	NA	NA	NA	NA	NA	Inf	0	NA	NA
Q9BZZ5	Q9BZZ5	API5	S464	Apoptosis inhibitor 5	0.0316686	0.998926	0.72376	0.896592	-0.154929	0.999331	0.107137	0.997514	NegInf	0	0.332561	0.999902	-1.15285	0.746704	1.09012	0.827842	0.399563	0.999428	-0.385151	0.973578
Q96GX9	Q96GX9	APIP	S87	Methylthioribulose-1-phosphate dehydratase	NegInf	0	NegInf	0	0.774472	NA	NegInf	0	0.418298	NA	0.506367	NA	0.495492	NA	0.229664	NA	NegInf	0	NegInf	0
Q9UKG1	Q9UKG1	APPL1	S401	DCC-interacting protein 13-alpha	-0.853682	0.187783	-0.613025	0.525304	-0.243282	0.999331	-0.359231	0.850259	0.921258	0.999417	0.662755	0.999902	-0.326738	0.850313	0.0531059	0.976643	-0.187476	0.999428	-0.0246279	0.997418
Q9UKG1	Q9UKG1	APPL1	T399	DCC-interacting protein 13-alpha	NegInf	0	NegInf	0	NegInf	0	NegInf	0	NegInf	0	NegInf	0	NegInf	0	-0.713763	NA	-0.98421	NA	NegInf	0
Q8NEU8	Q8NEU8	APPL2	T399	DCC-interacting protein 13-beta	NegInf	0	NegInf	0	NegInf	0	NegInf	0	-0.135203	0.999417	NegInf	0	NegInf	0	NegInf	0	-0.835576	0.999428	-1.15723	0.897817
P10398	P10398	ARAF	S157	Serine/threonine-protein kinase A-Raf	-0.373345	0.985109	-1.12016	0.750962	-0.0252894	0.999331	-0.430058	0.945535	-0.117403	0.999417	0.307058	0.999902	-0.227268	0.976348	-1.07507	0.645924	NegInf	0	-0.75138	0.901845
P10398	P10398	ARAF	S172	Serine/threonine-protein kinase A-Raf	Inf	0	NA	NA	Inf	0	Inf	0	NA	NA	NA	NA	Inf	0	NA	NA	NA	NA	NA	NA
P10398	P10398	ARAF	S186	Serine/threonine-protein kinase A-Raf	-0.122653	0.998926	0.456771	0.939457	-0.548536	0.999331	0.187448	0.988122	-0.0391996	0.999417	0.0746595	0.999902	0.865753	0.772609	-0.303031	0.939926	NegInf	0	-0.200151	0.982999
P10398	P10398	ARAF	S257	Serine/threonine-protein kinase A-Raf	NegInf	0	NegInf	0	NegInf	0	NegInf	0	NegInf	0	NegInf	0	NegInf	0	0.00373901	NA	NegInf	0	0.767581	NA
P10398	P10398	ARAF	S269	Serine/threonine-protein kinase A-Raf	-0.445353	0.916586	-0.881186	0.538445	-0.859325	0.948964	-0.268482	0.963693	-0.0874504	0.999417	-0.182008	0.999902	-0.453302	0.877031	-0.558373	0.693081	-0.393911	0.999428	-0.704779	0.825222
P10398	P10398	ARAF	T181	Serine/threonine-protein kinase A-Raf	Inf	0	Inf	0	NA	NA	NA	NA	NA	NA	NA	NA	Inf	0	Inf	0	NA	NA	Inf	0
P10398	P10398	ARAF	Y155	Serine/threonine-protein kinase A-Raf	NA	NA	Inf	0	Inf	0	NA	NA	NA	NA	Inf	0	NA	NA	Inf	0	Inf	0	Inf	0
O15033	O15033	AREL1	S327	Apoptosis-resistant E3 ubiquitin protein ligase 1	Inf	0	Inf	0	Inf	0	NA	NA	NA	NA	NA	NA	NA	NA	Inf	0	NA	NA	NA	NA
O15033	O15033	AREL1	S337	Apoptosis-resistant E3 ubiquitin protein ligase 1	-1.42038	0.399431	-0.979818	0.444955	-0.827742	0.902564	-0.650631	0.782416	-0.0684127	0.999417	-0.323015	0.999902	NegInf	0	-0.183143	0.950259	NegInf	0	-0.34787	0.947384
O15033	O15033	AREL1	T328	Apoptosis-resistant E3 ubiquitin protein ligase 1	Inf	0	Inf	0	Inf	0	NA	NA	NA	NA	NA	NA	Inf	0	NA	NA	NA	NA	NA	NA
Q8N6T3	Q8N6T3	ARFGAP1	S343	ADP-ribosylation factor GTPase-activating protein 1	Inf	0	Inf	0	Inf	0	Inf	0	NA	NA	NA	NA	Inf	0	Inf	0	Inf	0	Inf	0
Q8N6H7	Q8N6H7	ARFGAP2	S140	ADP-ribosylation factor GTPase-activating protein 2	NA	NA	NA	NA	NA	NA	Inf	0	NA	NA	NA	NA	NA	NA	Inf	0	NA	NA	Inf	0
Q8N6H7	Q8N6H7	ARFGAP2	S146	ADP-ribosylation factor GTPase-activating protein 2	0.16736	0.997274	0.692569	0.66226	-0.0653563	0.999331	-0.216656	0.970143	-0.146767	0.999417	-0.05394	0.999902	0.290619	0.938238	0.591513	0.728443	-0.262901	0.999428	0.00936431	0.999717
Q8N6H7	Q8N6H7	ARFGAP2	S210	ADP-ribosylation factor GTPase-activating protein 2	Inf	0	NA	NA	Inf	0	NA	NA	NA	NA	NA	NA	Inf	0	Inf	0	Inf	0	Inf	0
Q8N6H7	Q8N6H7	ARFGAP2	S211	ADP-ribosylation factor GTPase-activating protein 2	Inf	0	NA	NA	Inf	0	NA	NA	NA	NA	NA	NA	Inf	0	Inf	0	Inf	0	Inf	0
Q8N6H7	Q8N6H7	ARFGAP2	S432	ADP-ribosylation factor GTPase-activating protein 2	-0.282167	0.994793	0.103039	0.987203	-0.434481	0.999331	-0.312284	0.968511	0.310198	0.999417	1.03601	0.999902	-0.221874	0.970806	0.265987	0.92909	-0.363432	0.999428	0.108767	0.984034
Q9NP61	Q9NP61	ARFGAP3	S331	ADP-ribosylation factor GTPase-activating protein 3	-0.129528	0.995511	0.106689	0.979599	0.293868	0.999331	-0.271742	0.918817	0.290359	0.999417	-0.0302619	0.999902	0.152987	0.968947	-0.370526	0.760732	0.194705	0.999428	0.110572	0.982999
Q9NP61	Q9NP61	ARFGAP3	S453	ADP-ribosylation factor GTPase-activating protein 3	NA	NA	NA	NA	Inf	0	NA	NA	NA	NA	NA	NA	Inf	0	NA	NA	NA	NA	NA	NA
Q9Y6D6	Q9Y6D6	ARFGEF1	S1555	Brefeldin A-inhibited guanine nucleotide-exchange protein 1	1.6029	0.0295557	1.40043	0.0514893	1.158	0.202785	1.15604	0.121224	0.587891	0.999417	NegInf	0	1.18548	0.0855042	1.50034	0.0397432	0.591445	0.982797	1.40901	0.0791984
Q9Y6D6	Q9Y6D6	ARFGEF1	S1569	Brefeldin A-inhibited guanine nucleotide-exchange protein 1	NA	NA	Inf	0	NA	NA	Inf	0	Inf	0	Inf	0	NA	NA	NA	NA	NA	NA	NA	NA
Q9Y6D5	Q9Y6D5	ARFGEF2	S1528	Brefeldin A-inhibited guanine nucleotide-exchange protein 2	-0.117236	0.998926	NegInf	0	0.422094	0.999331	-0.0950059	0.997382	-0.0515216	0.999417	-0.259092	0.999902	NegInf	0	NegInf	0	0.782166	0.999428	NegInf	0
Q9Y6D5	Q9Y6D5	ARFGEF2	S214	Brefeldin A-inhibited guanine nucleotide-exchange protein 2	NegInf	0	0.29098	0.91336	NegInf	0	NegInf	0	NegInf	0	-0.395786	0.999902	NegInf	0	0.0044513	0.999158	-0.530034	0.999428	NegInf	0
Q9Y6D5	Q9Y6D5	ARFGEF2	S218	Brefeldin A-inhibited guanine nucleotide-exchange protein 2	0.0903377	0.998926	0.207772	0.955666	0.100875	0.999331	0.625424	0.841092	0.248531	0.999417	-0.173244	0.999902	-0.304554	0.941744	0.236727	0.936446	-0.22578	0.999428	0.142952	0.982999
Q9Y6D5	Q9Y6D5	ARFGEF2	S227	Brefeldin A-inhibited guanine nucleotide-exchange protein 2	-0.374057	0.934201	-0.164172	0.970294	0.0448804	0.999331	-0.334595	0.941532	-0.251458	0.999417	-0.179095	0.999902	-0.301538	0.924568	-0.47877	0.792245	-0.49949	0.999428	-0.563961	0.857375
Q5TH69	Q5TH69	ARFGEF3	S2061	Brefeldin A-inhibited guanine nucleotide-exchange protein 3	NegInf	0	NegInf	0	NegInf	0	NegInf	0	NegInf	0	0.0912197	0.999902	NegInf	0	NegInf	0	NegInf	0	NegInf	0
Q5TH69	Q5TH69	ARFGEF3	S2095	Brefeldin A-inhibited guanine nucleotide-exchange protein 3	NA	NA	NA	NA	NA	NA	Inf	0	NA	NA	NA	NA	NA	NA	NA	NA	Inf	0	NA	NA
Q5TH69	Q5TH69	ARFGEF3	S2097	Brefeldin A-inhibited guanine nucleotide-exchange protein 3	NegInf	0	NegInf	0	0.846474	0.556026	NegInf	0	1.13604	0.999417	0.241313	0.999902	0.602706	0.44363	NegInf	0	0.442339	0.969114	NegInf	0
P53367	P53367	ARFIP1	S132	Arfaptin-1	3.28323	3.8586e-07	2.77815	2.57103e-05	2.94922	6.85411e-06	2.3293	0.000757549	0.855408	0.999417	0.220139	0.999902	3.25109	5.26679e-07	3.08896	3.88894e-06	2.78969	2.60215e-05	2.27151	0.00163504
P53367	P53367	ARFIP1	S5	Arfaptin-1	-0.144252	0.994793	-0.0155483	0.997735	-0.112938	0.999331	-0.173704	0.975202	-0.237652	0.999417	-0.183358	0.999902	-0.0235836	0.998936	-0.674772	0.453781	-0.255208	0.999428	-0.105737	0.982999
P53367	P53367	ARFIP1	S9	Arfaptin-1	-0.637231	0.559118	-0.497976	0.700827	-0.528778	0.96787	-1.02567	0.473754	-0.177572	0.999417	-0.504129	0.999902	-0.582778	0.597033	-0.157287	0.944054	-0.468843	0.999428	-0.711404	0.659463
Q9NWB6	Q9NWB6	ARGLU1	S76	Arginine and glutamate-rich protein 1	NA	NA	Inf	0	NA	NA	NA	NA	Inf	0	NA	NA	Inf	0	NA	NA	NA	NA	Inf	0
Q9NWB6	Q9NWB6	ARGLU1	S77	Arginine and glutamate-rich protein 1	0.0710253	0.998926	0.245381	0.933511	0.153736	0.999331	-0.210763	0.965575	0.33394	0.999417	0.213313	0.999902	0.126922	0.984676	-0.0793754	0.974955	-0.193556	0.999428	-0.172022	0.982831
Q07960	Q07960	ARHGAP1	S50	Rho GTPase-activating protein 1	NA	NA	NA	NA	NA	NA	NA	NA	Inf	0	NA	NA	NA	NA	NA	NA	Inf	0	NA	NA
Q07960	Q07960	ARHGAP1	S51	Rho GTPase-activating protein 1	0.337885	0.972085	1.39165	0.248239	0.0558457	0.999331	0.819615	0.737607	0.266665	0.999417	0.624581	0.999902	0.0283265	0.998936	0.591756	0.768653	0.59799	0.999428	0.835687	0.779846
A1A4S6	A1A4S6	ARHGAP10	S431	Rho GTPase-activating protein 10	NegInf	0	-0.102473	0.989963	NegInf	0	-0.1383	0.99472	NegInf	0	NegInf	0	-0.237196	0.984676	-0.544763	0.874883	-0.0441381	0.999428	-0.402632	0.974823
A1A4S6	A1A4S6	ARHGAP10	S591	Rho GTPase-activating protein 10	NA	NA	Inf	0	NA	NA	NA	NA	NA	NA	NA	NA	NA	NA	NA	NA	NA	NA	Inf	0
Q6P4F7	Q6P4F7	ARHGAP11A	S285	Rho GTPase-activating protein 11A	NegInf	0	0.908437	0.680914	0.277008	0.999331	NegInf	0	0.395793	0.999417	NegInf	0	0.385801	0.892259	NegInf	0	-0.23862	0.999428	0.627547	0.899913
Q6P4F7	Q6P4F7	ARHGAP11A	S829	Rho GTPase-activating protein 11A	Inf	0	NA	NA	Inf	0	Inf	0	Inf	0	Inf	0	NA	NA	Inf	0	Inf	0	NA	NA
Q8IWW6	Q8IWW6	ARHGAP12	S103	Rho GTPase-activating protein 12	-0.757954	0.994762	-1.54562	0.871859	NegInf	0	NegInf	0	-1.17128	0.999417	0.879279	0.999902	-0.777781	0.941744	-0.486507	0.954061	NegInf	0	NegInf	0
Q8IWW6	Q8IWW6	ARHGAP12	S176	Rho GTPase-activating protein 12	0.659326	0.359823	0.128386	0.946655	NegInf	0	-0.613112	0.674373	-0.58114	0.999417	0.222067	0.999902	0.678075	0.289254	-0.422436	0.755713	0.295346	0.999428	0.142887	0.979924
Q8IWW6	Q8IWW6	ARHGAP12	S201	Rho GTPase-activating protein 12	0.116078	0.994793	-0.404074	0.529992	-0.0289351	0.999331	0.0141345	0.999647	0.542255	0.999417	-0.137813	0.999902	0.348843	0.683657	-0.295483	0.744896	0.130401	0.999428	-0.122415	0.972111
Q8IWW6	Q8IWW6	ARHGAP12	S213	Rho GTPase-activating protein 12	NegInf	0	NegInf	0	-3.07661	0.0659773	NegInf	0	-0.307417	0.999417	0.074871	0.999902	NegInf	0	NegInf	0	NegInf	0	NegInf	0
Q8IWW6	Q8IWW6	ARHGAP12	S215	Rho GTPase-activating protein 12	NegInf	0	NegInf	0	NegInf	0	NegInf	0	-0.551525	0.999417	-0.134769	0.999902	NegInf	0	NegInf	0	NegInf	0	NegInf	0
Q8IWW6	Q8IWW6	ARHGAP12	S240	Rho GTPase-activating protein 12	Inf	0	Inf	0	Inf	0	NA	NA	Inf	0	Inf	0	Inf	0	Inf	0	NA	NA	NA	NA
Q8IWW6	Q8IWW6	ARHGAP12	S592	Rho GTPase-activating protein 12	Inf	0	Inf	0	Inf	0	Inf	0	Inf	0	Inf	0	Inf	0	Inf	0	Inf	0	Inf	0
Q8IWW6	Q8IWW6	ARHGAP12	T104	Rho GTPase-activating protein 12	-0.757954	0.994762	-1.54562	0.871859	NegInf	0	NegInf	0	-1.17128	0.999417	0.879279	0.999902	-0.777781	0.941744	-0.486507	0.954061	NegInf	0	NegInf	0
Q8IWW6	Q8IWW6	ARHGAP12	T174	Rho GTPase-activating protein 12	0.659326	0.302684	0.128386	0.939689	NegInf	0	-0.613112	0.656843	-0.58114	0.999417	0.212354	0.999902	0.678075	0.237381	-0.422436	0.731612	0.295346	0.999428	0.142887	0.977511
Q8IWW6	Q8IWW6	ARHGAP12	T230	Rho GTPase-activating protein 12	NA	NA	Inf	0	NA	NA	NA	NA	NA	NA	Inf	0	NA	NA	NA	NA	NA	NA	NA	NA
Q8IWW6	Q8IWW6	ARHGAP12	T231	Rho GTPase-activating protein 12	Inf	0	NA	NA	Inf	0	NA	NA	Inf	0	NA	NA	Inf	0	Inf	0	NA	NA	NA	NA
Q68EM7	Q68EM7	ARHGAP17	S484	Rho GTPase-activating protein 17	0.0971393	0.998926	0.283853	0.92817	0.584299	0.973944	0.221228	0.965575	0.194319	0.999417	-0.152175	0.999902	-0.133171	0.987812	0.574311	0.744568	0.794583	0.969114	0.0912586	0.984034
Q68EM7	Q68EM7	ARHGAP17	S575	Rho GTPase-activating protein 17	0.363242	0.91649	0.0296104	0.997603	0.755306	0.934136	0.0630235	0.995334	0.0372831	0.999417	0.234538	0.999902	0.129407	0.988998	0.105706	0.959513	0.207941	0.999428	0.53077	0.803084
Q68EM7	Q68EM7	ARHGAP17	S625	Rho GTPase-activating protein 17	0.0913317	0.994793	-0.159269	0.912556	0.0668724	0.999331	-0.121501	0.963693	-0.0670105	0.999417	-0.455945	0.999902	-0.183747	0.898238	-0.286547	0.744511	-0.101172	0.999428	0.00513829	0.999717
Q68EM7	Q68EM7	ARHGAP17	S676	Rho GTPase-activating protein 17	-0.061158	0.994793	-0.132648	0.840118	-0.249243	0.764755	-0.117088	0.905181	-0.237375	0.999417	-0.250674	0.999902	-0.373849	0.146988	-0.318978	0.306522	-0.182703	0.996695	-0.0753899	0.9704
Q5T5U3	Q5T5U3	ARHGAP21	S1099	Rho GTPase-activating protein 21	-0.507546	0.883932	-0.214663	0.97004	-0.677592	0.999331	-0.755387	0.782416	-0.023421	0.999417	0.432744	0.999902	-0.934318	0.488395	-1.94592	0.238417	-0.509206	0.999428	0.557139	0.918456
Q5T5U3	Q5T5U3	ARHGAP21	S1115	Rho GTPase-activating protein 21	-1.19623	0.994793	-0.503197	0.988552	NegInf	0	-1.14197	0.975202	NegInf	0	NegInf	0	-0.330079	0.997213	-1.85616	0.891548	-0.307273	0.999428	-0.12918	0.999717
Q5T5U3	Q5T5U3	ARHGAP21	S1383	Rho GTPase-activating protein 21	NegInf	0	NegInf	0	NegInf	0	NegInf	0	0.199856	NA	0.394436	NA	NegInf	0	NegInf	0	-0.651714	NA	NegInf	0
Q5T5U3	Q5T5U3	ARHGAP21	S1504	Rho GTPase-activating protein 21	Inf	0	NA	NA	NA	NA	NA	NA	NA	NA	NA	NA	Inf	0	NA	NA	NA	NA	NA	NA
Q5T5U3	Q5T5U3	ARHGAP21	S1514	Rho GTPase-activating protein 21	-0.126957	0.997297	-0.108158	0.981327	-0.226894	0.999331	0.223061	0.960757	0.232554	0.999417	-0.218644	0.999902	-0.39802	0.83653	-0.294284	0.878494	-0.0727821	0.999428	-0.271909	0.959616
Q5T5U3	Q5T5U3	ARHGAP21	S1669	Rho GTPase-activating protein 21	0.873206	0.964829	NegInf	0	NegInf	0	0.19105	0.996038	NegInf	0	NegInf	0	0.539269	0.952462	NegInf	0	NegInf	0	NegInf	0
Q5T5U3	Q5T5U3	ARHGAP21	S1713	Rho GTPase-activating protein 21	Inf	0	NA	NA	Inf	0	Inf	0	Inf	0	NA	NA	Inf	0	NA	NA	Inf	0	NA	NA
Q5T5U3	Q5T5U3	ARHGAP21	S1861	Rho GTPase-activating protein 21	0.344036	0.95878	0.261455	0.933511	-0.172981	0.999331	-0.223578	0.973912	0.267699	0.999417	0.116971	0.999902	-0.17923	0.976348	NegInf	0	0.128331	0.999428	0.0890262	0.992561
Q5T5U3	Q5T5U3	ARHGAP21	S443	Rho GTPase-activating protein 21	Inf	0	NA	NA	Inf	0	NA	NA	Inf	0	NA	NA	NA	NA	NA	NA	NA	NA	NA	NA
Q5T5U3	Q5T5U3	ARHGAP21	S457	Rho GTPase-activating protein 21	NA	NA	Inf	0	NA	NA	NA	NA	Inf	0	NA	NA	NA	NA	NA	NA	NA	NA	Inf	0
Q5T5U3	Q5T5U3	ARHGAP21	S459	Rho GTPase-activating protein 21	-0.288622	0.991591	-0.176718	0.980744	-0.772711	0.846993	-0.651241	0.851134	-0.400199	0.999417	0.179338	0.999902	-0.153219	0.98639	-0.504387	0.843536	-0.708924	0.991586	NegInf	0
Q5T5U3	Q5T5U	ARHGAP21	S475	Rho GTPase-activating protein 21	-0.679439	0.437268	-0.785167	0.364892	NegInf	0	-0.559165	0.675544	-0.195056	0.999417	0.332982	0.999902	NegInf	0	-1.23743	0.133034	-0.809137	0.376241	-0.706837	0.467665
Q5T5U3	Q5T5U3	ARHGAP21	S477	Rho GTPase-activating protein 21	NegInf	0	NegInf	0	-0.777454	0.93983	-0.383733	0.944765	0.229351	0.999417	0.154544	0.999902	-0.714214	0.73129	-0.598871	0.680324	-0.633706	0.982797	-0.531405	0.866463
Q5T5U3	Q5T5U3	ARHGAP21	S483	Rho GTPase-activating protein 21	Inf	0	Inf	0	Inf	0	NA	NA	NA	NA	NA	NA	Inf	0	NA	NA	Inf	0	NA	NA
Q5T5U3	Q5T5U3	ARHGAP21	S612	Rho GTPase-activating protein 21	NA	NA	Inf	0	NA	NA	Inf	0	NA	NA	NA	NA	NA	NA	Inf	0	Inf	0	NA	NA
Q5T5U3	Q5T5U	ARHGAP21	S616	Rho GTPase-activating protein 21	-0.768299	0.289045	-0.406539	0.734134	-0.108032	0.999331	0.188841	0.964147	0.489176	0.999417	0.130387	0.999902	-0.669423	0.423863	-0.919502	0.209575	-0.020675	0.999428	-0.0413104	0.992561
Q5T5U3	Q5T5U3	ARHGAP21	S857	Rho GTPase-activating protein 21	-0.250212	0.991984	-0.711682	0.696318	-0.627991	0.854843	-0.212332	0.964455	-0.324547	0.999417	-0.216822	0.999902	0.110524	0.984676	-0.0653143	0.976292	-0.504146	0.999428	-0.150472	0.979924
Q5T5U3	Q5T5U3	ARHGAP21	S862	Rho GTPase-activating protein 21	NA	NA	NA	NA	Inf	0	NA	NA	NA	NA	NA	NA	NA	NA	Inf	0	NA	NA	NA	NA
Q5T5U3	Q5T5U3	ARHGAP21	S881	Rho GTPase-activating protein 21	-0.937479	0.820205	-1.27289	0.627302	-0.758182	0.999331	NegInf	0	-0.624801	0.999417	-0.120782	0.999902	NegInf	0	-1.6028	0.496844	-1.4992	0.93629	-1.53443	0.692108
Q5T5U3	Q5T5U3	ARHGAP21	S924	Rho GTPase-activating protein 21	0.794467	0.524725	0.132827	0.979944	0.218277	0.999331	0.334785	0.93692	-0.467197	0.999417	-0.298958	0.999902	0.0737428	0.993771	-0.132742	0.957049	0.384265	0.999428	-0.232325	0.973578
Q5T5U3	Q5T5U3	ARHGAP21	T1114	Rho GTPase-activating protein 21	NA	NA	Inf	0	NA	NA	NA	NA	Inf	0	Inf	0	Inf	0	NA	NA	NA	NA	NA	NA
Q5T5U3	Q5T5U3	ARHGAP21	T1860	Rho GTPase-activating protein 21	0.792792	0.96854	NegInf	0	0.868673	0.999331	1.14631	0.906467	NegInf	0	NegInf	0	NegInf	0	NegInf	0	NegInf	0	0.909505	0.936154
Q5T5U3	Q5T5U3	ARHGAP21	T234	Rho GTPase-activating protein 21	NegInf	0	NegInf	0	-1.5815	0.0871525	0.173155	0.866099	0.0226825	0.999417	-0.425338	0.999902	-0.381696	0.364894	NegInf	0	-0.307361	0.913405	NegInf	0
Q7Z5H3	Q7Z5H3	ARHGAP22	S16	Rho GTPase-activating protein 22	1.26832	0.000602578	0.983816	0.017475	0.778664	0.137439	1.29268	0.00479387	0.177163	0.999417	0.206163	0.999902	1.41953	0.000126904	0.909208	0.038498	0.550761	0.549389	0.351377	0.802071
Q7Z5H3	Q7Z5H3	ARHGAP22	S359	Rho GTPase-activating protein 22	Inf	0	Inf	0	Inf	0	NA	NA	NA	NA	NA	NA	Inf	0	Inf	0	Inf	0	NA	NA
Q7Z5H3	Q7Z5H3	ARHGAP22	S395	Rho GTPase-activating protein 22	1.73182	0.177927	1.52368	0.331299	1.85608	0.282025	0.957605	0.8245	0.0523379	0.999417	-0.203569	0.999902	2.09013	0.0738088	1.05454	0.592281	1.15582	0.801548	1.16894	0.691294
Q7Z5H3	Q7Z5H3	ARHGAP22	S587	Rho GTPase-activating protein 22	-0.361871	0.980254	0.0748952	0.991913	-0.22425	0.999331	-1.57586	0.567047	-0.767044	0.999417	-0.562998	0.999902	-0.240194	0.97601	-0.818915	0.790831	-0.307559	0.999428	-0.190197	0.982999
Q7Z5H3	Q7Z5H	ARHGAP22	T358	Rho GTPase-activating protein 22	Inf	0	Inf	0	Inf	0	NA	NA	NA	NA	NA	NA	Inf	0	Inf	0	Inf	0	NA	NA
Q7Z5H3	Q7Z5H3	ARHGAP22	T589	Rho GTPase-activating protein 22	NA	NA	Inf	0	NA	NA	Inf	0	NA	NA	Inf	0	NA	NA	NA	NA	NA	NA	Inf	0
Q9P227	Q9P227	ARHGAP23	S1393	Rho GTPase-activating protein 23	-0.184449	0.85263	-0.130304	0.900613	-0.22276	0.942802	-0.0465466	0.987373	-0.0527212	0.999417	0.000487381	0.999902	-0.422886	0.279069	-0.578977	0.107945	0.0609631	0.999428	-0.00667629	0.999717
Q9P227	Q9P227	ARHGAP23	S351	Rho GTPase-activating protein 23	-1.45976	0.0824155	-1.32584	0.152636	-0.872668	0.853294	-0.393983	0.866099	0.305691	0.999417	0.294512	0.999902	-1.41944	0.095001	-1.03285	0.333964	NegInf	0	-0.469506	0.901548
Q9P227	Q9P227	ARHGAP23	S361	Rho GTPase-activating protein 23	NegInf	0	-0.669287	0.826774	NegInf	0	NegInf	0	-0.412273	0.999417	0.229723	0.999902	NegInf	0	NegInf	0	NegInf	0	-0.252488	0.974823
Q9P227	Q9P227	ARHGAP23	S372	Rho GTPase-activating protein 23	0.316385	0.551679	0.261459	0.684499	0.211045	0.994221	0.206187	0.848361	0.297563	0.999417	-0.0553392	0.999902	0.455052	0.180753	-0.423252	0.442981	0.579851	0.246361	0.52477	0.354059
Q9P227	Q9P227	ARHGAP23	S423	Rho GTPase-activating protein 23	-0.140314	0.980254	0.133069	0.923482	-0.095545	0.999331	0.115347	0.961965	0.239771	0.999417	0.032564	0.999902	-0.194024	0.873148	0.0730327	0.950376	-0.0139452	0.999428	0.230947	0.898559
Q9P227	Q9P227	ARHGAP23	S517	Rho GTPase-activating protein 23	NA	NA	Inf	0	NA	NA	NA	NA	Inf	0	Inf	0	NA	NA	NA	NA	NA	NA	NA	NA
Q9P227	Q9P227	ARHGAP23	S556	Rho GTPase-activating protein 23	NA	NA	NA	NA	Inf	0	NA	NA	NA	NA	NA	NA	Inf	0	NA	NA	NA	NA	NA	NA
Q9P227	Q9P227	ARHGAP23	S598	Rho GTPase-activating protein 23	1.10847	0.268805	-0.41976	0.910431	0.383275	0.999331	0.0425384	0.998335	0.190359	0.999417	-0.0944958	0.999902	1.03334	0.380059	-0.307415	0.91835	0.606261	0.999428	-0.189926	0.982999
Q9P227	Q9P227	ARHGAP23	S610	Rho GTPase-activating protein 23	NA	NA	NA	NA	NA	NA	Inf	0	NA	NA	Inf	0	Inf	0	Inf	0	Inf	0	NA	NA
Q9P227	Q9P227	ARHGAP23	S611	Rho GTPase-activating protein 23	0.456576	0.926828	0.295221	0.939457	0.273272	0.999331	0.00259819	0.999656	NegInf	0	-0.493549	0.999902	-0.479114	0.924532	0.812175	0.760732	-0.233386	0.999428	-0.123038	0.984034
Q9P227	Q9P227	ARHGAP23	S621	Rho GTPase-activating protein 23	NegInf	0	NegInf	0	NegInf	0	NegInf	0	-0.0539958	0.999417	0.657362	0.999902	-0.0223155	0.998936	NegInf	0	NegInf	0	-0.450308	0.883828
Q9P227	Q9P227	ARHGAP23	S623	Rho GTPase-activating protein 23	0.0934472	0.998926	-0.463597	0.878584	-0.484653	0.999331	-0.210482	0.975202	1.12954	0.999417	-0.533378	0.999902	-0.318859	0.938866	-1.2206	0.306492	-0.0197096	0.999428	-0.324888	0.975173
Q9P227	Q9P227	ARHGAP23	S647	Rho GTPase-activating protein 23	NegInf	0	NegInf	0	-0.609509	NA	-0.438958	NA	NegInf	0	-0.224536	NA	-0.1052	NA	NegInf	0	NegInf	0	NegInf	0
Q9P227	Q9P227	ARHGAP23	T359	Rho GTPase-activating protein 23	-1.41397	NA	NegInf	0	NegInf	0	NegInf	0	NegInf	0	0.324643	NA	NegInf	0	-0.876928	NA	NegInf	0	-0.776636	NA
Q8N264	Q8N264	ARHGAP24	S413	Rho GTPase-activating protein 24	-0.232764	0.91649	-0.0179965	0.997603	-0.509017	0.736083	-0.0325822	0.997627	-0.16058	0.999417	-0.141557	0.999902	-0.298788	0.791717	-0.848758	0.195431	-0.158657	0.999428	-0.208604	0.947506
Q8N264	Q8N264	ARHGAP24	S415	Rho GTPase-activating protein 24	-0.232764	0.910425	-0.0179965	0.997603	-0.509017	0.711742	-0.0325822	0.997514	-0.131354	0.999417	-0.141557	0.999902	-0.298788	0.772609	-0.848758	0.170425	-0.158657	0.999428	-0.208604	0.942296
Q52LW3	Q52LW3	ARHGAP29	S1019	Rho GTPase-activating protein 29	0.519753	0.451702	0.41175	0.677559	0.691998	0.482691	0.241989	0.913094	-0.100181	0.999417	-0.27701	0.999902	0.32264	0.803592	0.276164	0.797474	0.522016	0.775018	0.399736	0.828794
Q52LW3	Q52LW3	ARHGAP29	S1029	Rho GTPase-activating protein 29	0.207193	0.761038	0.165189	0.826774	0.387309	0.459582	0.420093	0.318545	0.394383	0.999417	0.0633367	0.999902	0.0421574	0.986797	-0.173677	0.779143	0.259466	0.924416	0.29937	0.657448
Q52LW3	Q52LW3	ARHGAP29	S1144	Rho GTPase-activating protein 29	1.27192	0.121708	0.929421	0.297808	NegInf	0	0.802732	0.466373	0.00885045	0.999417	NegInf	0	0.845701	0.248989	0.841941	0.354542	0.749583	0.590098	NegInf	0
Q52LW3	Q52LW3	ARHGAP29	S1185	Rho GTPase-activating protein 29	0.528521	0.0882735	-0.0038607	0.998932	-0.0278218	0.999331	0.175885	0.816879	-0.0260361	0.999417	-0.272203	0.999902	0.384563	0.206103	-0.0857896	0.907696	0.345216	0.66464	-0.233709	0.849119
Q52LW3	Q52LW3	ARHGAP29	S1187	Rho GTPase-activating protein 29	Inf	0	NA	NA	Inf	0	Inf	0	NA	NA	NA	NA	NA	NA	NA	NA	NA	NA	Inf	0
Q52LW3	Q52LW3	ARHGAP29	S171	Rho GTPase-activating protein 29	0.0599581	0.998926	NegInf	0	NegInf	0	NegInf	0	0.549446	0.999417	1.3046	0.999902	-0.250418	0.964143	0.76446	0.689737	NegInf	0	NegInf	0
Q52LW3	Q52LW3	ARHGAP29	S356	Rho GTPase-activating protein 29	NegInf	0	NegInf	0	NegInf	0	-0.205437	0.473754	0.294941	0.999417	NegInf	0	NegInf	0	NegInf	0	NegInf	0	NegInf	0
Q52LW3	Q52LW3	ARHGAP29	S357	Rho GTPase-activating protein 29	-0.877586	0.929539	NegInf	0	NegInf	0	-0.896979	0.901906	0.0760873	0.999417	-0.00594734	0.999902	-0.572846	0.901476	NegInf	0	-0.869946	0.999428	-1.3965	0.843665
Q52LW3	Q52LW3	ARHGAP29	S499	Rho GTPase-activating protein 29	1.25834	0.589695	NegInf	0	-0.0486299	0.999331	-0.104112	0.997514	-1.42779	0.999417	0.224006	0.999902	0.334999	0.959749	0.167749	0.974955	0.148678	0.999428	0.0435824	0.999717
Q52LW3	Q52LW3	ARHGAP29	S519	Rho GTPase-activating protein 29	0.39933	0.942984	-0.0214142	0.997972	0.485241	0.996165	0.951625	0.74426	-0.200183	0.999417	0.634788	0.999902	-0.122448	0.990535	0.00341836	0.999499	0.243727	0.999428	0.674448	0.793766
Q52LW3	Q52LW3	ARHGAP29	S559	Rho GTPase-activating protein 29	Inf	0	NA	NA	NA	NA	Inf	0	Inf	0	NA	NA	NA	NA	NA	NA	Inf	0	NA	NA
Q52LW3	Q52LW3	ARHGAP29	S589	Rho GTPase-activating protein 29	Inf	0	Inf	0	Inf	0	Inf	0	NA	NA	Inf	0	NA	NA	NA	NA	Inf	0	NA	NA
Q52LW3	Q52LW3	ARHGAP29	S913	Rho GTPase-activating protein 29	Inf	0	Inf	0	Inf	0	Inf	0	NA	NA	NA	NA	NA	NA	Inf	0	Inf	0	NA	NA
Q52LW3	Q52LW3	ARHGAP29	S929	Rho GTPase-activating protein 29	NegInf	0	NegInf	0	NegInf	0	NegInf	0	0.038784	NA	0.526884	NA	-0.185233	NA	0.0494055	NA	-0.514368	NA	NegInf	0
Q52LW3	Q52LW3	ARHGAP29	S930	Rho GTPase-activating protein 29	-0.0667728	0.998926	-0.089025	0.989733	-0.364373	0.999331	-0.580361	0.905181	0.0500071	0.999417	0.271213	0.999902	-0.243935	0.963412	-0.797777	0.744568	-0.312564	0.999428	-0.671781	0.867566
Q52LW3	Q52LW3	ARHGAP29	S949	Rho GTPase-activating protein 29	1.13952	0.0425857	0.224342	0.91336	0.344388	0.996165	-0.0295761	0.998425	0.101332	0.999417	0.375363	0.999902	1.06488	0.0516055	0.494924	0.599559	0.727511	0.615337	0.267771	0.939171
Q52LW3	Q52LW3	ARHGAP29	T169	Rho GTPase-activating protein 29	NA	NA	NA	NA	NA	NA	NA	NA	NA	NA	NA	NA	Inf	0	Inf	0	NA	NA	NA	NA
Q2M1Z3	Q2M1Z3	ARHGAP31	S1178	Rho GTPase-activating protein 31	NA	NA	NA	NA	NA	NA	NA	NA	NA	NA	Inf	0	NA	NA	Inf	0	NA	NA	NA	NA
Q2M1Z3	Q2M1Z3	ARHGAP31	S346	Rho GTPase-activating protein 31	-0.722819	0.835255	0.0227355	0.998932	-0.0678653	0.999331	-0.110306	0.995765	1.3403	0.999417	0.0564838	0.999902	0.198879	0.98317	0.0920079	0.976643	0.408797	0.999428	-0.396226	0.969543
Q2M1Z3	Q2M1Z3	ARHGAP31	S476	Rho GTPase-activating protein 31	-2.11591	0.747587	-0.935325	0.899449	-0.661198	0.999331	-1.39117	0.887614	NegInf	0	-0.862718	0.999902	NegInf	0	NegInf	0	NegInf	0	NegInf	0
A7KAX9	A7KAX9	ARHGAP32	S706	Rho GTPase-activating protein 32	NegInf	0	-0.227747	0.977564	-0.566482	0.999331	NegInf	0	0.246086	0.999417	NegInf	0	NegInf	0	-0.87135	0.803666	-0.423865	0.999428	NegInf	0
A7KAX9	A7KAX9	ARHGAP32	S892	Rho GTPase-activating protein 32	-0.0946266	0.998926	0.270553	0.91873	0.190795	0.999331	0.179829	0.964147	0.493983	0.999417	0.140844	0.999902	-0.0272492	0.998936	0.101467	0.957533	0.279868	0.999428	0.0160294	0.999717
A7KAX9	A7KAX9	ARHGAP32	S952	Rho GTPase-activating protein 32	NegInf	0	NegInf	0	NegInf	0	0.565305	NA	0.242239	NA	-0.0488419	NA	NegInf	0	NegInf	0	0.265934	NA	NegInf	0
Q9NRY4	Q9NRY4	ARHGAP35	S1106	Rho GTPase-activating protein 35	NegInf	0	-0.133958	NA	NegInf	0	NegInf	0	-0.146574	NA	-0.171029	NA	NegInf	0	NegInf	0	0.271225	NA	0.0122947	NA
Q9NRY4	Q9NRY4	ARHGAP35	S1134	Rho GTPase-activating protein 35	-0.0841324	0.998926	-0.418615	0.722148	-0.37724	0.96787	-0.307277	0.88434	0.0991575	0.999417	-0.0686643	0.999902	-0.315552	0.81002	0.154221	0.950259	-0.313152	0.999428	-0.511564	0.733168
Q9NRY4	Q9NRY4	ARHGAP35	S1150	Rho GTPase-activating protein 35	1.78377	1.62371e-06	0.564939	0.242692	1.10299	0.00737618	0.457706	0.561358	-0.72633	0.999417	0.110781	0.999902	1.90223	6.47998e-07	0.840973	0.0585564	0.942846	0.0498337	0.377711	0.735164
Q9NRY4	Q9NRY4	ARHGAP35	S1179	Rho GTPase-activating protein 35	-0.53722	0.980254	-0.179514	0.988086	-0.152849	0.999331	-0.269188	0.99472	-0.642463	0.999417	-0.248509	0.999902	-0.168883	0.990735	-1.5645	0.582706	-0.730438	0.999428	0.539763	0.96991
Q9NRY4	Q9NRY4	ARHGAP35	S589	Rho GTPase-activating protein 35	Inf	0	Inf	0	Inf	0	Inf	0	NA	NA	NA	NA	Inf	0	Inf	0	Inf	0	NA	NA
Q9NRY4	Q9NRY4	ARHGAP35	S970	Rho GTPase-activating protein 35	-0.0828471	0.998926	-0.540044	0.778628	-0.158821	0.999331	0.161719	0.990487	-0.397953	0.999417	0.0779831	0.999902	-0.547471	0.78302	-0.000644597	0.99979	-0.0581527	0.999428	-0.123914	0.984034
Q9NRY4	Q9NRY4	ARHGAP35	S975	Rho GTPase-activating protein 35	Inf	0	Inf	0	Inf	0	NA	NA	NA	NA	Inf	0	Inf	0	Inf	0	Inf	0	Inf	0
Q9NRY4	Q9NRY4	ARHGAP35	Y1105	Rho GTPase-activating protein 35	-0.717799	0.515499	-0.247185	0.941635	-0.194349	0.999331	-0.240736	0.95869	-0.212762	0.999417	-0.222643	0.999902	0.0202673	0.998936	-0.326953	0.824897	-1.11724	0.686943	-0.179928	0.982831
Q9C0H5	Q9C0H5	ARHGAP39	S406	Rho GTPase-activating protein 39	NA	NA	Inf	0	Inf	0	Inf	0	NA	NA	Inf	0	Inf	0	Inf	0	NA	NA	Inf	0
Q9C0H5	Q9C0H5	ARHGAP39	S407	Rho GTPase-activating protein 39	NA	NA	Inf	0	Inf	0	Inf	0	NA	NA	Inf	0	Inf	0	Inf	0	NA	NA	Inf	0
Q9C0H5	Q9C0H5	ARHGAP39	S604	Rho GTPase-activating protein 39	NegInf	0	-1.24432	0.676629	-1.00526	0.934324	NegInf	0	0.310063	0.999417	NegInf	0	-0.163161	0.988998	-0.967689	0.753186	NegInf	0	NegInf	0
Q13017	Q13017	ARHGAP5	S1124	Rho GTPase-activating protein 5	1.85128	0.0860932	0.502411	0.611544	NegInf	0	0.458052	0.737607	-0.311026	0.999417	-0.105137	0.999902	1.88832	0.108663	-0.207107	0.893653	0.644325	0.878133	0.635993	0.741128
Q13017	Q13017	ARHGAP5	S1173	Rho GTPase-activating protein 5	0.53702	0.894652	0.386696	0.912556	0.282866	0.999331	-0.816708	0.764527	0.154556	0.999417	-0.0799701	0.999902	0.46488	0.898238	-0.594252	0.779143	-0.7415	0.996695	0.174028	0.982999
Q13017	Q13017	ARHGAP5	S1176	Rho GTPase-activating protein 5	-0.070037	0.998926	0.0321403	0.997603	-0.17941	0.999331	-0.795172	0.835495	-0.166891	0.999417	-0.503735	0.999902	-0.75826	0.716723	-0.1512	0.962608	-0.227872	0.999428	-0.0707918	0.992561
Q13017	Q13017	ARHGAP5	S1195	Rho GTPase-activating protein 5	Inf	0	Inf	0	Inf	0	Inf	0	Inf	0	NA	NA	Inf	0	Inf	0	NA	NA	Inf	0
Q13017	Q13017	ARHGAP5	S1202	Rho GTPase-activating protein 5	1.8616	0.0980012	1.64394	0.161433	1.39131	0.387842	NegInf	0	0.307172	0.999417	NegInf	0	1.5495	0.0933805	1.00395	0.425966	1.27375	0.336832	NegInf	0
Q13017	Q13017	ARHGAP5	S1218	Rho GTPase-activating protein 5	0.407958	0.862641	0.115026	0.977629	0.0771274	0.999331	-0.708726	0.551687	0.163153	0.999417	0.273877	0.999902	0.123699	0.97689	0.150616	0.939926	-0.124089	0.999428	0.241657	0.957377
Q13017	Q13017	ARHGAP5	S968	Rho GTPase-activating protein 5	0.302476	0.950736	0.646507	0.456669	0.557366	0.962998	0.685978	0.692037	0.405891	0.999417	NegInf	0	NegInf	0	0.322722	0.81423	0.48417	0.999428	0.378417	0.872629
Q13017	Q13017	ARHGAP5	T1171	Rho GTPase-activating protein 5	-0.808123	0.626352	NegInf	0	-0.899788	0.852427	NegInf	0	NegInf	0	NegInf	0	-0.538028	0.684439	NegInf	0	NegInf	0	-1.09838	0.72276
Q13017	Q13017	ARHGAP5	T1217	Rho GTPase-activating protein 5	-1.05329	NA	NegInf	0	-0.380968	NA	NegInf	0	0.291443	NA	NegInf	0	-0.639166	NA	NegInf	0	-0.214808	NA	NegInf	0
O43182	O43182	ARHGAP6	S820	Rho GTPase-activating protein 6	Inf	0	Inf	0	Inf	0	Inf	0	NA	NA	Inf	0	Inf	0	Inf	0	Inf	0	Inf	0
O15013	O15013	ARHGEF10	S1283	Rho guanine nucleotide exchange factor 10	Inf	0	NA	NA	NA	NA	Inf	0	NA	NA	NA	NA	NA	NA	NA	NA	Inf	0	NA	NA
O15013	O15013	ARHGEF10	S1284	Rho guanine nucleotide exchange factor 10	-0.754792	0.205409	-1.1113	0.119312	-1.06482	0.148772	-1.21809	0.296803	-0.0698137	0.999417	0.00322822	0.999902	-0.798323	0.314629	-0.882453	0.195431	-0.794251	0.452698	-0.752362	0.472957
O15013	O15013	ARHGEF10	S1285	Rho guanine nucleotide exchange factor 10	-0.96858	0.875963	-1.05977	0.791315	NegInf	0	NegInf	0	0.238003	0.999417	NegInf	0	NegInf	0	-0.621052	0.885374	NegInf	0	-0.311314	0.977511
O15013	O15013	ARHGEF10	S1287	Rho guanine nucleotide exchange factor 10	-0.011304	0.999872	-0.512755	0.918213	0.795125	0.999331	NegInf	0	0.21919	0.999417	0.549744	0.999902	0.649143	0.938238	-0.834746	0.863525	0.913015	0.999428	-0.153466	0.984034
O15013	O15013	ARHGEF10	S379	Rho guanine nucleotide exchange factor 10	1.15404	0.13905	0.536532	0.7375	0.587264	0.934136	0.484534	0.845889	0.356526	0.999417	0.318183	0.999902	1.35465	0.0640959	0.898857	0.368532	0.738719	0.804956	0.296135	0.955918
O15013	O15013	ARHGEF10	T377	Rho guanine nucleotide exchange factor 10	NA	NA	NA	NA	Inf	0	Inf	0	NA	NA	Inf	0	NA	NA	NA	NA	NA	NA	Inf	0
O15085	O15085	ARHGEF11	S1295	Rho guanine nucleotide exchange factor 11	Inf	0	Inf	0	Inf	0	NA	NA	NA	NA	NA	NA	Inf	0	NA	NA	NA	NA	Inf	0
O15085	O15085	ARHGEF11	S14	Rho guanine nucleotide exchange factor 11	NA	NA	NA	NA	NA	NA	NA	NA	NA	NA	NA	NA	Inf	0	Inf	0	NA	NA	NA	NA
O15085	O15085	ARHGEF11	S1458	Rho guanine nucleotide exchange factor 11	NegInf	0	NegInf	0	-0.875495	NA	NegInf	0	NegInf	0	NegInf	0	NegInf	0	NegInf	0	NegInf	0	NegInf	0
O15085	O15085	ARHGEF11	S1478	Rho guanine nucleotide exchange factor 11	NA	NA	NA	NA	NA	NA	Inf	0	Inf	0	NA	NA	NA	NA	NA	NA	Inf	0	Inf	0
O15085	O15085	ARHGEF11	S1480	Rho guanine nucleotide exchange factor 11	NegInf	0	0.0598236	0.988552	0.225096	0.999331	-0.515674	0.851134	NegInf	0	0.171386	0.999902	0.0532882	0.997213	0.0973794	0.958317	-0.851246	0.896159	-0.519911	0.898559
O15085	O15085	ARHGEF11	S245	Rho guanine nucleotide exchange factor 11	-0.492032	0.994793	0.164177	0.991272	-0.480058	0.999331	NegInf	0	NegInf	0	0.358965	0.999902	NegInf	0	0.77096	0.902883	NegInf	0	0.618771	0.9704
O15085	O15085	ARHGEF11	S251	Rho guanine nucleotide exchange factor 11	-0.492032	0.980254	0.164177	0.989733	-0.480058	0.999331	NegInf	0	0.241035	0.999417	0.49035	0.999902	-0.00504512	0.999347	0.77096	0.877731	NegInf	0	0.618771	0.959616
O15085	O15085	ARHGEF11	S255	Rho guanine nucleotide exchange factor 11	Inf	0	Inf	0	Inf	0	NA	NA	NA	NA	Inf	0	Inf	0	NA	NA	Inf	0	NA	NA
O15085	O15085	ARHGEF11	S27	Rho guanine nucleotide exchange factor 11	NegInf	0	NegInf	0	-0.816119	NA	-1.0109	NA	0.672721	NA	0.538989	NA	NegInf	0	NegInf	0	NegInf	0	NegInf	0
O15085	O15085	ARHGEF11	S35	Rho guanine nucleotide exchange factor 11	NA	NA	NA	NA	NA	NA	NA	NA	NA	NA	NA	NA	Inf	0	NA	NA	Inf	0	NA	NA
O15085	O15085	ARHGEF11	S556	Rho guanine nucleotide exchange factor 11	1.35473	0.00147	0.918263	0.0878744	0.849339	0.163459	0.768231	0.276196	0.558072	0.999417	-0.215262	0.999902	1.33769	0.00191448	0.790176	0.174811	0.72045	0.343418	0.80266	0.370048
O15085	O15085	ARHGEF11	S614	Rho guanine nucleotide exchange factor 11	1.23064	0.994793	1.35866	0.947875	-0.178286	0.999331	NegInf	0	0.339462	0.999417	0.174641	0.999902	0.80821	0.985766	1.24687	0.937789	0.643275	0.999428	-2.03702	0.936154
O15085	O15085	ARHGEF11	S633	Rho guanine nucleotide exchange factor 11	NA	NA	Inf	0	NA	NA	NA	NA	NA	NA	Inf	0	Inf	0	NA	NA	NA	NA	NA	NA
O15085	O15085	ARHGEF11	S635	Rho guanine nucleotide exchange factor 11	1.41676	1.79845e-05	0.971089	0.00559442	0.651155	0.124153	0.966603	0.012808	0.28024	0.999417	-0.0589781	0.999902	1.36315	1.78574e-05	1.10811	0.00166447	0.9072	0.0219805	0.891075	0.0312982
O15085	O15085	ARHGEF11	T1292	Rho guanine nucleotide exchange factor 11	NegInf	0	NegInf	0	NegInf	0	NegInf	0	NegInf	0	0.264507	NA	NegInf	0	-0.11364	NA	-0.614527	NA	NegInf	0
O15085	O1508	ARHGEF11	T1462	Rho guanine nucleotide exchange factor 11	Inf	0	NA	NA	NA	NA	NA	NA	NA	NA	NA	NA	Inf	0	NA	NA	NA	NA	NA	NA
O15085	O15085	ARHGEF11	T254	Rho guanine nucleotide exchange factor 11	Inf	0	Inf	0	Inf	0	NA	NA	Inf	0	Inf	0	Inf	0	NA	NA	Inf	0	Inf	0
Q9NZN5	Q9NZN5	ARHGEF12	S1288	Rho guanine nucleotide exchange factor 12	2.07319	0.152711	1.72859	0.465786	1.48391	0.703649	1.77831	0.45091	0.134754	0.999417	-0.524925	0.999902	2.09638	0.205193	1.02191	0.758885	0.589742	0.999428	1.51322	0.644979
Q9NZN5	Q9NZN5	ARHGEF12	S1327	Rho guanine nucleotide exchange factor 12	0.624305	0.235457	0.311217	0.775438	0.278417	0.994221	0.286653	0.855569	0.209328	0.999417	-0.268369	0.999902	0.515294	0.462706	-0.25686	0.815297	0.300702	0.999428	-0.377477	0.892258
Q9NZN5	Q9NZN5	ARHGEF12	S1389	Rho guanine nucleotide exchange factor 12	0.718785	0.760703	0.812436	0.66226	0.251976	0.999331	0.480516	0.913817	0.899313	0.999417	0.746114	0.999902	0.388543	0.928199	0.00859097	0.997521	0.581161	0.999428	0.428531	0.936154
Q9NZN5	Q9NZN5	ARHGEF12	S190	Rho guanine nucleotide exchange factor 12	Inf	0	Inf	0	Inf	0	Inf	0	Inf	0	NA	NA	Inf	0	Inf	0	NA	NA	NA	NA
Q9NZN5	Q9NZN5	ARHGEF12	S22	Rho guanine nucleotide exchange factor 12	Inf	0	Inf	0	Inf	0	Inf	0	Inf	0	NA	NA	Inf	0	NA	NA	Inf	0	Inf	0
Q9NZN5	Q9NZN5	ARHGEF12	S309	Rho guanine nucleotide exchange factor 12	-0.252803	0.967347	-0.17127	0.947634	-0.529346	0.921825	-0.296703	0.923814	0.04535	0.999417	-0.367692	0.999902	-0.802767	0.472243	-0.49039	0.681698	-0.104804	0.999428	-0.60165	0.786883
Q9NZN5	Q9NZN5	ARHGEF12	S341	Rho guanine nucleotide exchange factor 12	1.1727	0.128115	0.722565	0.427527	0.560034	0.847135	0.971004	0.535148	0.925617	0.999417	0.0295003	0.999902	1.31558	0.0508929	0.72176	0.442981	0.381592	0.999428	0.542555	0.795575
Q9NZN5	Q9NZN5	ARHGEF12	S41	Rho guanine nucleotide exchange factor 12	Inf	0	Inf	0	Inf	0	Inf	0	Inf	0	NA	NA	Inf	0	Inf	0	Inf	0	Inf	0
Q9NZN5	Q9NZN5	ARHGEF12	S637	Rho guanine nucleotide exchange factor 12	Inf	0	Inf	0	Inf	0	Inf	0	Inf	0	Inf	0	Inf	0	Inf	0	NA	NA	NA	NA
Q9NZN5	Q9NZN5	ARHGEF12	T1286	Rho guanine nucleotide exchange factor 12	NA	NA	Inf	0	Inf	0	Inf	0	NA	NA	NA	NA	NA	NA	Inf	0	NA	NA	NA	NA
Q9NZN5	Q9NZN5	ARHGEF12	T703	Rho guanine nucleotide exchange factor 12	Inf	0	Inf	0	Inf	0	Inf	0	NA	NA	NA	NA	Inf	0	Inf	0	Inf	0	Inf	0
Q9NZN5	Q9NZN5	ARHGEF12	T732	Rho guanine nucleotide exchange factor 12	1.01122	0.95878	1.20594	0.88736	0.434701	0.999331	NegInf	0	1.07405	0.999417	0.510821	0.999902	1.36213	0.869159	1.6494	0.773751	0.241322	0.999428	0.179602	0.992561
Q9NZN5	Q9NZN5	ARHGEF12	T736	Rho guanine nucleotide exchange factor 12	-0.43565	0.942984	-0.237265	0.955666	-0.470691	0.999331	-0.0232012	0.999647	0.0515725	0.999417	-0.0626123	0.999902	-0.507336	0.862666	-0.520462	0.824644	-0.0653402	0.999428	0.0106175	0.999717
Q96PE2	Q96PE2	ARHGEF17	S142	Rho guanine nucleotide exchange factor 17	Inf	0	NA	NA	NA	NA	NA	NA	NA	NA	NA	NA	Inf	0	NA	NA	NA	NA	NA	NA
Q96PE2	Q96PE2	ARHGEF17	S15	Rho guanine nucleotide exchange factor 17	0.915088	NA	1.11171	NA	0.498023	NA	0.283949	NA	1.5622	NA	1.07603	NA	1.11414	NA	1.08347	NA	0.956299	NA	-1.4758	NA
Q96PE2	Q96PE2	ARHGEF17	S383	Rho guanine nucleotide exchange factor 17	NegInf	0	-0.483277	0.956989	0.0527387	0.999331	NegInf	0	0.291183	0.999417	0.0973129	0.999902	NegInf	0	NegInf	0	0.0267212	0.999428	-0.863596	0.948363
Q96PE2	Q96PE2	ARHGEF17	S420	Rho guanine nucleotide exchange factor 17	Inf	0	Inf	0	Inf	0	Inf	0	Inf	0	Inf	0	Inf	0	Inf	0	Inf	0	Inf	0
Q96PE2	Q96PE2	ARHGEF17	S546	Rho guanine nucleotide exchange factor 17	0.259724	0.933064	0.388734	0.731546	-0.0118389	0.999331	0.811144	0.312489	0.116229	0.999417	-0.282595	0.999902	0.397653	0.691278	0.418415	0.721073	0.347212	0.999428	0.0676286	0.984034
Q96PE2	Q96PE2	ARHGEF17	S735	Rho guanine nucleotide exchange factor 17	-0.234229	0.980254	0.693283	0.708597	0.125132	0.999331	0.285669	0.961709	-0.0352938	0.999417	0.038567	0.999902	0.187534	0.964143	0.656456	0.627207	-0.0888895	0.999428	0.654806	0.858403
Q96PE2	Q96PE2	ARHGEF17	S764	Rho guanine nucleotide exchange factor 17	Inf	0	NA	NA	Inf	0	Inf	0	NA	NA	NA	NA	NA	NA	NA	NA	NA	NA	Inf	0
Q96PE2	Q96PE2	ARHGEF17	T548	Rho guanine nucleotide exchange factor 17	Inf	0	Inf	0	Inf	0	Inf	0	Inf	0	NA	NA	NA	NA	NA	NA	NA	NA	NA	NA
Q6ZSZ5	Q6ZSZ5	ARHGEF18	S1291	Rho guanine nucleotide exchange factor 18	-0.12886	0.948732	-0.156149	0.866186	-0.0177523	0.999331	-0.136783	0.917139	0.275347	0.999417	0.170279	0.999902	-0.254725	0.642481	-0.366145	0.430366	0.0725705	0.999428	-0.123768	0.947203
Q6ZSZ5	Q6ZSZ5	ARHGEF18	S1312	Rho guanine nucleotide exchange factor 18	0.792632	0.146686	0.579883	0.44705	0.380644	0.945693	0.346102	0.823057	-0.146829	0.999417	-0.0618176	0.999902	0.857453	0.104062	0.275776	0.83287	0.57278	0.727624	0.407633	0.819537
Q6ZSZ5	Q6ZSZ5	ARHGEF18	S1348	Rho guanine nucleotide exchange factor 18	Inf	0	Inf	0	NA	NA	Inf	0	NA	NA	NA	NA	NA	NA	NA	NA	Inf	0	Inf	0
Q6ZSZ5	Q6ZSZ5	ARHGEF18	S921	Rho guanine nucleotide exchange factor 18	NA	NA	NA	NA	NA	NA	Inf	0	NA	NA	Inf	0	NA	NA	NA	NA	Inf	0	Inf	0
Q92974	Q92974	ARHGEF2	S121	Rho guanine nucleotide exchange factor 2	Inf	0	Inf	0	Inf	0	Inf	0	Inf	0	Inf	0	Inf	0	Inf	0	Inf	0	Inf	0
Q92974	Q92974	ARHGEF2	S122	Rho guanine nucleotide exchange factor 2	-1.52335	0.232648	-0.881632	0.556789	-1.10895	0.704246	NegInf	0	NegInf	0	-0.901438	0.999902	-0.660176	0.638903	-0.557863	0.757673	-0.715945	0.990351	-1.02501	0.583834
Q92974	Q92974	ARHGEF2	S151	Rho guanine nucleotide exchange factor 2	-0.902977	0.677804	-0.978112	0.613642	-0.277968	0.999331	-0.560493	0.855569	0.832978	0.999417	-0.632936	0.999902	-0.142586	0.985916	-0.350963	0.884093	-0.0940678	0.999428	-0.0656388	0.992561
Q92974	Q92974	ARHGEF2	S163	Rho guanine nucleotide exchange factor 2	-0.585501	NA	NegInf	0	NegInf	0	-1.90398	NA	0.0374363	NA	-0.513616	NA	-0.434593	NA	NegInf	0	NegInf	0	NegInf	0
Q92974	Q92974	ARHGEF2	S174	Rho guanine nucleotide exchange factor 2	-0.911879	0.207652	-0.334701	0.873499	-0.504704	0.962548	-0.540413	0.753769	-0.0248608	0.999417	-0.0663191	0.999902	-0.53902	0.644663	-0.701169	0.506655	-0.284172	0.999428	-0.428092	0.895698
Q92974	Q92974	ARHGEF2	S643	Rho guanine nucleotide exchange factor 2	NA	NA	NA	NA	NA	NA	NA	NA	NA	NA	NA	NA	Inf	0	Inf	0	NA	NA	NA	NA
Q92974	Q92974	ARHGEF2	S645	Rho guanine nucleotide exchange factor 2	0.456158	0.960847	1.51634	0.329298	-0.065946	0.999331	0.649591	0.887614	-1.53466	0.999417	0.190693	0.999902	0.461582	0.929163	1.2133	0.478313	0.214072	0.999428	1.32479	0.655826
Q92974	Q92974	ARHGEF2	S886	Rho guanine nucleotide exchange factor 2	0.3882	0.938931	0.197345	0.957167	0.41015	0.999331	0.101564	0.991869	-0.0993466	0.999417	0.0306346	0.999902	0.470029	0.853231	0.272351	0.90199	0.333565	0.999428	0.0492701	0.992561
Q92974	Q92974	ARHGEF2	S932	Rho guanine nucleotide exchange factor 2	NegInf	0	1.85152	0.331299	0.590092	0.999331	1.33791	0.665366	1.38639	0.999417	1.17189	0.999902	0.0783786	0.998936	0.186613	0.957049	0.516214	0.999428	1.21943	0.779855
Q92974	Q92974	ARHGEF2	T152	Rho guanine nucleotide exchange factor 2	NA	NA	NA	NA	NA	NA	NA	NA	NA	NA	Inf	0	NA	NA	Inf	0	NA	NA	NA	NA
Q96DR7	Q96DR7	ARHGEF26	S80	Rho guanine nucleotide exchange factor 26	0.36155	0.90656	0.611391	0.787293	0.706969	0.773141	0.808267	0.505278	1.03789	0.999417	0.244276	0.999902	0.833365	0.393861	0.29798	0.913276	0.802587	0.695144	0.668543	0.717778
Q8N1W1	Q8N1W1	ARHGEF28	S325	Rho guanine nucleotide exchange factor 28	Inf	0	Inf	0	Inf	0	Inf	0	NA	NA	NA	NA	Inf	0	Inf	0	Inf	0	Inf	0
Q8N1W1	Q8N1W1	ARHGEF28	S486	Rho guanine nucleotide exchange factor 28	0.277867	0.998926	1.56984	0.7375	0.793599	0.999331	NegInf	0	1.22605	0.999417	0.924954	0.999902	1.6891	0.780887	NegInf	0	1.18826	0.999428	2.04169	0.830164
A5YM69	A5YM69	ARHGEF35	S184	Rho guanine nucleotide exchange factor 35	Inf	0	NA	NA	Inf	0	NA	NA	Inf	0	Inf	0	Inf	0	NA	NA	Inf	0	Inf	0
Q8TER5	Q8TER5	ARHGEF40	S1474	Rho guanine nucleotide exchange factor 40	0.431716	0.740147	0.301197	0.721522	0.297182	0.994221	-0.00551232	0.999647	NegInf	0	-0.101227	0.999902	0.498584	0.634873	0.206836	0.856636	NegInf	0	0.571957	0.61108
Q8TER5	Q8TER5	ARHGEF40	S262	Rho guanine nucleotide exchange factor 40	-0.832116	0.384331	-0.381384	0.811139	-0.130773	0.999331	0.327655	0.913817	0.733034	0.999417	0.289976	0.999902	-0.772193	0.450063	-0.742666	0.425966	0.359944	0.999428	0.315048	0.938485
Q8TER5	Q8TER5	ARHGEF40	T1494	Rho guanine nucleotide exchange factor 40	NegInf	0	NegInf	0	NegInf	0	NegInf	0	0.100571	NA	NegInf	0	NegInf	0	NegInf	0	NegInf	0	NegInf	0
Q8TER5	Q8TER5	ARHGEF40	T371	Rho guanine nucleotide exchange factor 40	-0.960665	0.517521	-1.07272	0.44705	-0.0389942	0.999331	0.24195	0.964455	0.392904	0.999417	-0.262839	0.999902	-0.528979	0.858976	-1.14807	0.256153	-0.659957	0.976687	-0.339721	0.949873
Q12774	Q12774	ARHGEF5	S11	Rho guanine nucleotide exchange factor 5	NegInf	0	0.295441	0.933965	0.986483	0.934136	0.334444	0.960781	0.497502	0.999417	0.557548	0.999902	0.257971	0.973359	0.54112	0.829182	0.954371	0.932937	0.790701	0.82626
Q12774	Q12774	ARHGEF5	S1125	Rho guanine nucleotide exchange factor 5	NA	NA	NA	NA	NA	NA	Inf	0	NA	NA	Inf	0	NA	NA	NA	NA	NA	NA	Inf	0
Q12774	Q12774	ARHGEF5	S1126	Rho guanine nucleotide exchange factor 5	NA	NA	NA	NA	NA	NA	NA	NA	NA	NA	Inf	0	NA	NA	Inf	0	NA	NA	NA	NA
Q12774	Q12774	ARHGEF5	S184	Rho guanine nucleotide exchange factor 5	Inf	0	Inf	0	NA	NA	Inf	0	NA	NA	NA	NA	NA	NA	NA	NA	NA	NA	Inf	0
Q15052	Q15052	ARHGEF6	S225	Rho guanine nucleotide exchange factor 6	Inf	0	Inf	0	Inf	0	Inf	0	Inf	0	Inf	0	Inf	0	Inf	0	Inf	0	Inf	0
Q15052	Q15052	ARHGEF6	S488	Rho guanine nucleotide exchange factor 6	0.0326481	0.998926	0.0116006	0.997735	0.160042	0.999331	0.275906	0.848339	0.527282	0.999417	0.365843	0.999902	0.316568	0.70135	0.441978	0.529166	-0.0400342	0.999428	0.0618929	0.984034
Q15052	Q15052	ARHGEF6	S640	Rho guanine nucleotide exchange factor 6	0.396872	0.85263	0.230553	0.920806	-0.820262	0.847631	0.0797655	0.996038	-0.609906	0.999417	-0.0784008	0.999902	0.241501	0.93709	0.00286389	0.999499	-0.319776	0.999428	-0.602687	0.867794
Q15052	Q15052	ARHGEF6	S684	Rho guanine nucleotide exchange factor 6	0.42911	0.260542	0.473465	0.279429	-0.0177255	0.999331	NegInf	0	NegInf	0	NegInf	0	0.305358	0.580071	0.596975	0.196613	NegInf	0	0.711846	0.33305
Q14155;Q15052	Q14155	ARHGEF7	S703	Rho guanine nucleotide exchange factor 7	0.527076	0.769491	1.08763	0.246307	1.25468	0.282025	0.109604	0.992832	-0.197527	0.999417	-0.74706	0.999902	0.161107	0.967436	0.456559	0.79676	0.679523	0.976687	0.987329	0.566593
Q14155;Q15052	Q14155	ARHGEF7	T704	Rho guanine nucleotide exchange factor 7	-0.981224	0.889262	0.986007	0.791315	0.157376	0.999331	1.11463	0.805061	0.645124	0.999417	0.929246	0.999902	NegInf	0	0.882226	0.876661	NegInf	0	1.08547	0.898559
Q14155	Q14155	ARHGEF7	S257	Rho guanine nucleotide exchange factor 7	0.332003	0.997525	-0.623323	0.92817	1.05511	0.999331	0.115033	0.997627	0.73851	0.999417	0.0122359	0.999902	0.101471	0.998936	0.318886	0.954061	0.454103	0.999428	-0.04686	0.999717
Q14155	Q14155	ARHGEF7	S694	Rho guanine nucleotide exchange factor 7	1.01882	0.0390759	1.43408	0.00501325	0.192153	0.999331	1.30119	0.0418078	-0.121436	0.999417	-0.593313	0.999902	1.17936	0.0300757	1.49605	0.00790462	0.711931	0.849667	1.23942	0.0719453
O14497	O14497	ARID1A	S1182	AT-rich interactive domain-containing protein 1A	0.494757	0.814953	-0.0932474	0.985904	-0.0864282	0.999331	-0.304186	0.95869	0.149832	0.999417	0.249518	0.999902	0.830986	0.477154	0.184079	0.940303	-0.488199	0.999428	0.0125682	0.999717
O14497	O14497	ARID1A	S1184	AT-rich interactive domain-containing protein 1A	0.724015	0.842531	-0.237812	0.964394	-0.328409	0.999331	-0.348199	0.972353	-0.0866286	0.999417	0.6198	0.999902	0.337558	0.941744	0.0907638	0.976643	-0.410585	0.999428	0.497346	0.929513
O14497	O14497	ARID1A	S363	AT-rich interactive domain-containing protein 1A	0.440538	0.290771	-0.0665686	0.977564	0.0889611	0.999331	0.144147	0.93728	0.0619737	0.999417	0.00690992	0.999902	0.402745	0.38891	-0.13634	0.883012	0.253947	0.999428	0.0121022	0.998007
O14497	O14497	ARID1A	S382	AT-rich interactive domain-containing protein 1A	1.08081	0.207652	NegInf	0	0.300254	0.999331	0.273843	0.95869	-0.0691338	0.999417	0.15465	0.999902	0.793326	0.355834	NegInf	0	0.384068	0.999428	NegInf	0
O14497	O14497	ARID1A	S696	AT-rich interactive domain-containing protein 1A	-0.40279	0.512933	-0.0437763	0.987309	-0.38959	0.936632	-0.218838	0.900856	-0.0971833	0.999417	-0.135995	0.999902	-0.539814	0.34199	-0.466452	0.425966	-0.0989902	0.999428	-0.413411	0.686549
O14497	O14497	ARID1A	S772	AT-rich interactive domain-containing protein 1A	NA	NA	NA	NA	NA	NA	Inf	0	NA	NA	Inf	0	NA	NA	NA	NA	Inf	0	NA	NA
Q8NFD5	Q8NFD5	ARID1B	S1559	AT-rich interactive domain-containing protein 1B	0.150781	0.998926	NegInf	0	0.132557	0.999331	-0.0186524	0.999647	NegInf	0	0.226414	0.999902	0.373508	0.91357	0.495963	0.862589	-0.0590365	0.999428	0.450893	0.948363
Q8NFD5	Q8NFD5	ARID1B	S502	AT-rich interactive domain-containing protein 1B	-0.0774571	0.998926	-0.244926	0.910247	-0.139475	0.999331	-0.392141	0.798259	-0.0384767	0.999417	-0.314533	0.999902	0.0607427	0.988998	0.0180634	0.99186	-0.125832	0.999428	-0.555535	0.694973
P29374	P29374	ARID4A	S863	AT-rich interactive domain-containing protein 4A	-0.470483	0.461295	0.25149	0.908805	-0.169667	0.999331	-0.305679	0.899186	0.156729	0.999417	-0.559165	0.999902	-0.222159	0.872848	-0.65023	0.510143	-0.107218	0.999428	0.29917	0.924671
P29374	P29374	ARID4A	S864	AT-rich interactive domain-containing protein 4A	-0.903964	0.531681	-0.408106	0.874112	0.0743684	0.999331	-0.279969	0.95869	0.182439	0.999417	NegInf	0	-0.130133	0.984676	-0.254476	0.910043	-0.048302	0.999428	0.32488	0.949873
Q4LE39	Q4LE39	ARID4B	S675	AT-rich interactive domain-containing protein 4B	-0.160458	0.995511	-0.0223792	0.997603	-0.0839026	0.999331	NegInf	0	0.296067	0.999417	-0.229103	0.999902	NegInf	0	NegInf	0	0.183002	0.999428	-0.247802	0.9704
Q4LE39	Q4LE39	ARID4B	S776	AT-rich interactive domain-containing protein 4B	0.636968	0.95878	0.441921	0.966424	0.201699	0.999331	-0.0966043	0.997773	0.308306	0.999417	0.391119	0.999902	-0.547808	0.952823	-0.415447	0.923794	0.192875	0.999428	0.0376613	0.999717
Q4LE39	Q4LE39	ARID4B	S778	AT-rich interactive domain-containing protein 4B	-0.139572	0.998926	0.506618	0.912722	-0.690991	0.999331	1.11499	0.737607	0.383691	0.999417	0.813845	0.999902	0.630018	0.917882	NegInf	0	NegInf	0	2.19624	0.538759
Q14865	Q14865	ARID5B	S1002	AT-rich interactive domain-containing protein 5B	Inf	0	Inf	0	Inf	0	Inf	0	Inf	0	NA	NA	Inf	0	Inf	0	Inf	0	Inf	0
Q14865	Q14865	ARID5B	S1032	AT-rich interactive domain-containing protein 5B	-0.164768	0.971804	-0.0155882	0.997603	-0.13093	0.999331	-0.0204983	0.999647	-0.266567	0.999417	-0.130014	0.999902	-0.0985652	0.973359	0.359616	0.706906	-0.166033	0.999428	0.112273	0.977511
Q14865	Q14865	ARID5B	S264	AT-rich interactive domain-containing protein 5B	1.30901	0.00281079	1.00624	0.0467279	0.501944	0.773141	0.765284	0.372043	0.00942116	0.999417	-0.210182	0.999902	0.927174	0.058074	0.803884	0.154658	0.501687	0.797895	0.685428	0.436705
P36404	P36404	ARL2	S45	ADP-ribosylation factor-like protein 2	Inf	0	NA	NA	NA	NA	Inf	0	NA	NA	NA	NA	Inf	0	NA	NA	Inf	0	NA	NA
Q9Y2Y0	Q9Y2Y0	ARL2BP	S153	ADP-ribosylation factor-like protein 2-binding protein	1.76714	0.437268	NegInf	0	1.18467	0.921825	0.948241	0.816879	NegInf	0	NegInf	0	2.59184	0.298795	1.99042	0.485736	1.79068	0.854508	1.2976	0.844631
Q66PJ3	Q66PJ3	ARL6IP4	S141	ADP-ribosylation factor-like protein 6-interacting protein 4	NA	NA	NA	NA	NA	NA	NA	NA	NA	NA	Inf	0	Inf	0	NA	NA	NA	NA	NA	NA
Q66PJ3	Q66PJ3	ARL6IP4	S148	ADP-ribosylation factor-like protein 6-interacting protein 4	-0.109688	0.998926	0.448074	0.933511	0.457035	0.999331	0.21871	0.990029	1.07758	0.999417	0.394542	0.999902	0.316185	0.973359	-0.459825	0.910043	0.446099	0.999428	0.28801	0.982999
Q66PJ3	Q66PJ3	ARL6IP4	S55	ADP-ribosylation factor-like protein 6-interacting protein 4	-0.298855	0.994793	-0.957141	0.513936	0.163538	0.999331	NegInf	0	-0.247673	0.999417	-0.504241	0.999902	-0.0151452	0.998936	-0.447694	0.840771	-0.0107524	0.999428	-0.335652	0.974823
Q66PJ3	Q66PJ3	ARL6IP4	S57	ADP-ribosylation factor-like protein 6-interacting protein 4	-0.029905	0.998926	-0.128165	0.971789	NegInf	0	-0.355037	0.892566	0.0070147	0.999417	-0.141324	0.999902	-0.0956391	0.988928	-0.176407	0.933531	-0.255119	0.999428	-0.054431	0.992561
Q8N6S5	Q8N6S5	ARL6IP6	T19	ADP-ribosylation factor-like protein 6-interacting protein 6	1.76412	0.223664	NegInf	0	1.16158	0.846237	1.04388	0.781696	0.438262	0.999417	0.761963	0.999902	1.2041	0.530901	1.11901	0.671666	1.09395	0.930622	0.145345	0.984034
Q9UH62	Q9UH62	ARMCX3	S110	Armadillo repeat-containing X-linked protein 3	-0.285255	0.994793	0.0516241	0.997603	NegInf	0	NegInf	0	0.468675	0.999417	-0.0670517	0.999902	0.389637	0.9442	NegInf	0	NegInf	0	NegInf	0
P27540	P27540	ARNT	S77	Aryl hydrocarbon receptor nuclear translocator	0.188309	0.993168	0.352257	0.876924	0.124479	0.999331	0.278019	0.958535	0.449864	0.999417	-0.458341	0.999902	0.216788	0.942103	-0.393734	0.813493	0.438519	0.999428	-0.369589	0.920289
O15143	O15143	ARPC1B	S310	Actin-related protein 2/3 complex subunit 1B	Inf	0	Inf	0	Inf	0	Inf	0	NA	NA	NA	NA	Inf	0	Inf	0	Inf	0	Inf	0
O15143	O15143	ARPC1B	S311	Actin-related protein 2/3 complex subunit 1B	Inf	0	Inf	0	NA	NA	NA	NA	NA	NA	NA	NA	Inf	0	NA	NA	NA	NA	NA	NA
Q9BPX5	Q9BPX5	ARPC5L	S64	Actin-related protein 2/3 complex subunit 5-like protein	0.0075737	0.998926	-0.279948	0.865634	0.275363	0.999331	-0.292586	0.884235	0.189278	0.999417	-0.0999287	0.999902	0.0846245	0.985916	-0.176955	0.904983	-0.00777693	0.999428	-0.289192	0.918456
P56211	P56211	ARPP19	S23	cAMP-regulated phosphoprotein 19	-1.14265	0.845743	NegInf	0	-0.856071	0.999331	-0.0188057	0.999647	0.443155	0.999417	NegInf	0	NegInf	0	NegInf	0	NegInf	0	NegInf	0
P49407	P49407	ARRB1	S412	Beta-arrestin-1	0.218709	0.980254	0.571005	0.635856	0.240143	0.999331	0.179747	0.972353	0.350802	0.999417	0.403631	0.999902	0.251025	0.935624	0.0495884	0.978813	0.356581	0.999428	0.39457	0.918456
O00192	O00192	ARVCF	S343	Armadillo repeat protein deleted in velo-cardio-facial syndrome	0.37853	0.942984	-0.140718	0.984035	0.667535	0.974143	0.0412212	0.999647	0.569096	0.999417	0.608889	0.999902	0.756615	0.732109	-0.128049	0.962608	0.408731	0.999428	-0.0387128	0.99581
O00192	O00192	ARVCF	S915	Armadillo repeat protein deleted in velo-cardio-facial syndrome	1.04905	0.902294	0.789725	0.88418	-0.287088	0.999331	1.89403	0.710229	NegInf	0	NegInf	0	-0.334851	0.981319	NegInf	0	NegInf	0	1.43007	0.82626
O00192	O00192	ARVCF	T642	Armadillo repeat protein deleted in velo-cardio-facial syndrome	-0.145499	0.997525	-0.151617	0.970182	-0.0113454	0.999331	-0.0343345	0.999647	0.0198985	0.999417	0.3757	0.999902	-0.0547219	0.996357	0.405148	0.892104	-0.710805	0.982797	0.224013	0.9704
Q9ULH1	Q9ULH1	ASAP1	S1008	Arf-GAP with SH3 domain, ANK repeat and PH domain-containing protein 1	-1.73532	0.926655	-3.57684	0.669424	-1.36895	0.999331	NegInf	0	-2.30945	0.999417	-2.31239	0.999902	-1.82193	0.876518	0.00862453	0.99979	-2.05625	0.999428	-1.4844	0.950563
Q9ULH1	Q9ULH1	ASAP1	S1027	Arf-GAP with SH3 domain, ANK repeat and PH domain-containing protein 1	-0.924326	0.21592	-1.10498	0.209542	-0.170445	0.999331	-0.0245309	0.999647	0.0668508	0.999417	-0.0650504	0.999902	-0.8562	0.389112	-0.566327	0.680324	-0.348689	0.999428	-0.242385	0.958417
Q9ULH1	Q9ULH1	ASAP1	S717	Arf-GAP with SH3 domain, ANK repeat and PH domain-containing protein 1	0.304916	NA	NegInf	0	0.0494769	NA	NegInf	0	NegInf	0	NegInf	0	-0.211588	NA	NegInf	0	0.731954	NA	-0.268035	NA
Q9ULH1	Q9ULH1	ASAP1	S733	Arf-GAP with SH3 domain, ANK repeat and PH domain-containing protein 1	NegInf	0	1.32413	0.923482	0.317903	0.999331	NegInf	0	0.671847	0.999417	-0.505922	0.999902	NegInf	0	NegInf	0	-0.700159	0.999428	-0.741949	0.977511
Q9ULH1	Q9ULH	ASAP1	S738	Arf-GAP with SH3 domain, ANK repeat and PH domain-containing protein 1	-0.625024	0.826296	-1.06058	0.513936	-0.390922	0.999331	-0.427538	0.918451	NegInf	0	-0.748255	0.999902	-0.297064	0.942103	0.0940797	0.976292	-0.475627	0.999428	-1.21715	0.699392
Q9ULH1	Q9ULH1	ASAP1	S839	Arf-GAP with SH3 domain, ANK repeat and PH domain-containing protein 1	0.571393	0.641727	0.206784	0.928806	0.266049	0.999331	-0.180026	0.965575	0.417613	0.999417	-0.200764	0.999902	0.177853	0.952823	-0.170324	0.92909	0.213837	0.999428	0.301627	0.936154
Q9ULH1	Q9ULH1	ASAP1	S843	Arf-GAP with SH3 domain, ANK repeat and PH domain-containing protein 1	Inf	0	Inf	0	Inf	0	Inf	0	Inf	0	NA	NA	Inf	0	Inf	0	Inf	0	Inf	0
Q9ULH1	Q9ULH1	ASAP1	S910	Arf-GAP with SH3 domain, ANK repeat and PH domain-containing protein 1	NA	NA	NA	NA	NA	NA	NA	NA	Inf	0	Inf	0	NA	NA	NA	NA	NA	NA	NA	NA
Q9ULH1	Q9ULH1	ASAP1	T1004	Arf-GAP with SH3 domain, ANK repeat and PH domain-containing protein 1	NegInf	0	NegInf	0	NegInf	0	-0.0758676	NA	NegInf	0	NegInf	0	NegInf	0	NegInf	0	NegInf	0	NegInf	0
Q9ULH1	Q9ULH1	ASAP1	T837	Arf-GAP with SH3 domain, ANK repeat and PH domain-containing protein 1	Inf	0	Inf	0	Inf	0	Inf	0	NA	NA	NA	NA	NA	NA	Inf	0	NA	NA	Inf	0
O43150	O43150	ASAP2	S701	Arf-GAP with SH3 domain, ANK repeat and PH domain-containing protein 2	-0.0857092	0.998926	0.261687	0.919046	0.243035	0.999331	-0.300696	0.961965	-0.758885	0.999417	-0.0082828	0.999902	-0.300201	0.896355	-0.177779	0.943839	-1.81575	0.175401	0.106606	0.984034
O43150	O43150	ASAP2	S722	Arf-GAP with SH3 domain, ANK repeat and PH domain-containing protein 2	-0.34639	0.938931	-0.490257	0.845393	0.26094	0.999331	-0.452663	0.898475	-0.491501	0.999417	-0.625082	0.999902	NegInf	0	0.178822	0.945356	NegInf	0	-0.00302249	0.999717
O43150	O43150	ASAP2	S822	Arf-GAP with SH3 domain, ANK repeat and PH domain-containing protein 2	Inf	0	Inf	0	NA	NA	Inf	0	NA	NA	NA	NA	Inf	0	NA	NA	NA	NA	NA	NA
Q8TDY4	Q8TDY4	ASAP3	S286	Arf-GAP with SH3 domain, ANK repeat and PH domain-containing protein 3	NegInf	0	NegInf	0	2.07345	0.999331	NegInf	0	NegInf	0	0.750386	0.999902	NegInf	0	NegInf	0	3.14293	0.999428	-0.175476	0.999717
Q9NR48	Q9NR48	ASH1L	S1681	Histone-lysine N-methyltransferase ASH1L	NegInf	0	NegInf	0	NegInf	0	-0.0610663	NA	NegInf	0	NegInf	0	NegInf	0	NegInf	0	NegInf	0	NegInf	0
O95671	O95671	ASMTL	S239	N-acetylserotonin O-methyltransferase-like protein	1.32898	0.845377	0.65028	0.928806	0.395203	0.999331	0.254331	0.99472	1.05483	0.999417	0.866115	0.999902	1.10043	0.872564	1.32032	0.815297	1.47944	0.999428	1.32036	0.877845
O95671	O95671	ASMTL	S255	N-acetylserotonin O-methyltransferase-like protein	-0.0170562	0.998926	-0.891005	0.762771	-0.825779	0.999331	NegInf	0	1.15131	0.999417	NegInf	0	-0.215016	0.984676	-0.447824	0.886845	0.338689	0.999428	NegInf	0
Q9BZE9	Q9BZE9	ASPSCR1	S500	Tether containing UBX domain for GLUT4	0.225039	0.942984	0.243981	0.849938	-0.0169775	0.999331	0.150938	0.957391	0.158155	0.999417	0.083601	0.999902	-0.101536	0.970806	0.129893	0.936423	-0.0989207	0.999428	0.292974	0.863955
Q76L83	Q76L83	ASXL2	S714	Putative Polycomb group protein ASXL2	NA	NA	NA	NA	Inf	0	NA	NA	Inf	0	NA	NA	Inf	0	Inf	0	NA	NA	NA	NA
Q8NBU5	Q8NBU5	ATAD1	S317	ATPase family AAA domain-containing protein 1	NA	NA	Inf	0	Inf	0	Inf	0	NA	NA	NA	NA	NA	NA	NA	NA	NA	NA	NA	NA
Q8NBU5	Q8NBU5	ATAD1	S322	ATPase family AAA domain-containing protein 1	-0.0661989	0.998926	0.254121	0.920806	-0.169677	0.999331	-0.536464	0.711646	-0.0406422	0.999417	-0.0172495	0.999902	-0.0843828	0.98639	0.30912	0.83287	-0.198444	0.999428	0.106037	0.982999
Q8NBU5	Q8NBU5	ATAD1	T318	ATPase family AAA domain-containing protein 1	0.244426	NA	NegInf	0	NegInf	0	NegInf	0	NegInf	0	NegInf	0	NegInf	0	NegInf	0	NegInf	0	NegInf	0
Q6PL18	Q6PL18	ATAD2	S323	ATPase family AAA domain-containing protein 2	Inf	0	NA	NA	NA	NA	Inf	0	Inf	0	Inf	0	NA	NA	Inf	0	Inf	0	Inf	0
Q6PL18	Q6PL18	ATAD2	S327	ATPase family AAA domain-containing protein 2	0.452395	0.887111	-0.296727	0.920806	0.0445384	0.999331	0.428795	0.93728	0.00440777	0.999417	0.0365643	0.999902	0.110773	0.984676	0.0833447	0.966603	-0.204733	0.999428	0.3113	0.938485
Q6PL18	Q6PL18	ATAD2	S337	ATPase family AAA domain-containing protein 2	Inf	0	Inf	0	Inf	0	NA	NA	Inf	0	NA	NA	NA	NA	Inf	0	Inf	0	Inf	0
Q6PL18	Q6PL18	ATAD2	S342	ATPase family AAA domain-containing protein 2	-0.465287	0.687156	-0.102981	0.96898	-0.250615	0.999331	0.16592	0.95869	-0.0879487	0.999417	0.0512696	0.999902	-0.41168	0.573442	-0.0118295	0.992511	-0.153969	0.999428	0.36998	0.82626
Q6PL18	Q6PL18	ATAD2	S61	ATPase family AAA domain-containing protein 2	0.63735	0.872975	0.755221	0.744051	1.28215	0.819134	1.44155	0.566389	1.06636	0.999417	0.337307	0.999902	0.355579	0.940865	0.937966	0.64422	1.28459	0.853258	0.446483	0.938485
Q5SQI0	Q5SQI0	ATAT1	S315	Alpha-tubulin N-acetyltransferase 1	NegInf	0	-0.0487509	0.997603	0.396846	0.999331	-0.239657	0.975202	0.273593	0.999417	-0.063591	0.999902	-0.396811	0.95976	-0.239934	0.946289	0.336361	0.999428	-0.00815807	0.999717
P15336	P15336	ATF2	S112	Cyclic AMP-dependent transcription factor ATF-2	0.239125	0.937494	0.229581	0.912533	0.0514212	0.999331	0.201427	0.944765	0.0261932	0.999417	0.212122	0.999902	0.0731356	0.988998	-0.078993	0.972492	-0.628862	0.770431	0.408232	0.786883
P15336	P15336	ATF2	S328	Cyclic AMP-dependent transcription factor ATF-2	-0.805419	0.375423	-0.629661	0.47797	-0.26859	0.999331	-0.167075	0.965799	0.00939823	0.999417	-0.317562	0.999902	-0.554018	0.605223	-0.28809	0.871001	-0.150772	0.999428	-0.585712	0.717778
P15336	P15336	ATF2	T69	Cyclic AMP-dependent transcription factor ATF-2	Inf	0	NA	NA	NA	NA	NA	NA	NA	NA	NA	NA	NA	NA	NA	NA	Inf	0	NA	NA
P15336	P15336	ATF2	T71	Cyclic AMP-dependent transcription factor ATF-2	0.560903	0.761038	-0.476362	0.832647	0.335562	0.999331	0.0952619	0.990487	0.54085	0.999417	-0.114807	0.999902	0.111393	0.990001	0.229126	0.943839	0.205021	0.999428	-0.186843	0.979924
P17544	P17544	ATF7	S246	Cyclic AMP-dependent transcription factor ATF-7	NA	NA	NA	NA	NA	NA	Inf	0	NA	NA	NA	NA	NA	NA	NA	NA	NA	NA	Inf	0
P17544	P17544	ATF7	T101	Cyclic AMP-dependent transcription factor ATF-7	NA	NA	NA	NA	Inf	0	NA	NA	NA	NA	NA	NA	NA	NA	NA	NA	NA	NA	Inf	0
P17544	P17544	ATF7	T326	Cyclic AMP-dependent transcription factor ATF-7	Inf	0	Inf	0	Inf	0	NA	NA	Inf	0	Inf	0	Inf	0	NA	NA	Inf	0	Inf	0
P17544	P17544	ATF7	T51	Cyclic AMP-dependent transcription factor ATF-7	NA	NA	Inf	0	Inf	0	NA	NA	NA	NA	Inf	0	Inf	0	NA	NA	NA	NA	Inf	0
P17544	P17544	ATF7	T53	Cyclic AMP-dependent transcription factor ATF-7	NA	NA	Inf	0	Inf	0	NA	NA	NA	NA	Inf	0	Inf	0	NA	NA	NA	NA	Inf	0
Q6VMQ6	Q6VMQ6	ATF7IP	S113	Activating transcription factor 7-interacting protein 1	0.0945197	0.998926	0.287934	0.896592	0.185556	0.999331	0.632768	0.82048	-0.0274954	0.999417	-0.33541	0.999902	-0.195682	0.954086	0.0476929	0.983776	0.483891	0.999428	0.43495	0.892258
Q6VMQ6	Q6VMQ6	ATF7IP	S445	Activating transcription factor 7-interacting protein 1	-0.299172	0.934201	-0.10787	0.981327	0.0231607	0.999331	NegInf	0	-0.0354821	0.999417	NegInf	0	-0.257326	0.930001	0.138408	0.94637	-0.0744271	0.999428	-0.141853	0.982831
Q6VMQ6	Q6VMQ6	ATF7IP	S477	Activating transcription factor 7-interacting protein 1	NegInf	0	-0.433779	0.9102	-0.550373	0.999331	-0.102441	0.994256	0.0672295	0.999417	-0.188442	0.999902	NegInf	0	-0.345337	0.9041	-0.799643	0.999428	-0.216603	0.982831
Q6VMQ6	Q6VMQ6	ATF7IP	S557	Activating transcription factor 7-interacting protein 1	Inf	0	NA	NA	Inf	0	Inf	0	Inf	0	NA	NA	Inf	0	Inf	0	NA	NA	NA	NA
Q6VMQ6	Q6VMQ6	ATF7IP	S559	Activating transcription factor 7-interacting protein 1	-0.233522	0.995511	-0.129609	0.984645	-0.60469	0.999331	0.769194	0.855569	-0.311882	0.999417	-0.398209	0.999902	0.010246	0.999212	-0.369653	0.897594	-0.209687	0.999428	-0.520936	0.918456
Q676U5	Q676U5	ATG16L1	S269	Autophagy-related protein 16-1	1.49628	0.401469	NegInf	0	-0.135044	0.999331	-0.232692	0.960163	-1.29785	0.999417	-1.90943	0.999902	0.531716	0.828172	1.18106	0.52892	NegInf	0	-0.619362	0.883404
Q96BY7	Q96BY7	ATG2B	S1579	Autophagy-related protein 2 homolog B	NegInf	0	0.25244	0.981327	-0.198741	0.999331	0.410769	0.975202	-0.786026	0.999417	-0.546201	0.999902	NegInf	0	-0.581145	0.928333	-0.169311	0.999428	NegInf	0
Q96BY7	Q96BY7	ATG2B	S1582	Autophagy-related protein 2 homolog B	NA	NA	Inf	0	NA	NA	Inf	0	NA	NA	NA	NA	NA	NA	NA	NA	NA	NA	NA	NA
Q96BY7	Q96BY7	ATG2B	S497	Autophagy-related protein 2 homolog B	Inf	0	Inf	0	Inf	0	NA	NA	Inf	0	NA	NA	Inf	0	NA	NA	Inf	0	Inf	0
Q7Z3C6	Q7Z3C6	ATG9A	S675	Autophagy-related protein 9A	-0.0977108	0.998926	NegInf	0	-0.316371	0.999331	0.0338155	0.997627	0.302386	0.999417	0.0682876	0.999902	-0.16059	0.95177	0.145268	0.933531	0.550728	0.875856	0.321443	0.94125
Q7Z3C6	Q7Z3C6	ATG9A	S735	Autophagy-related protein 9A	0.0358661	0.998926	0.202276	0.981884	-0.524068	0.999331	0.162229	0.995765	-0.720837	0.999417	-0.112696	0.999902	-0.149483	0.990535	-0.690257	0.843749	-0.237692	0.999428	-0.0874905	0.992561
Q7Z3C6	Q7Z3C6	ATG9A	S828	Autophagy-related protein 9A	0.876672	0.177927	0.827747	0.242936	0.809315	0.591441	1.6105	0.13828	0.880585	0.999417	0.326851	0.999902	0.466378	0.733574	0.650711	0.535157	0.930569	0.315703	0.711051	0.488802
Q6DD88	Q6DD88	ATL3	S535	Atlastin-3	0.231015	0.994793	0.601495	0.734134	0.242537	0.999331	0.517601	0.877079	-0.0329989	0.999417	-0.274741	0.999902	0.742418	0.678589	0.62737	0.779137	0.772763	0.996695	0.406557	0.938485
P54259	P54259	ATN1	S101	Atrophin-1	-0.180971	0.997525	-0.825129	0.734134	0.222706	0.999331	0.07886	0.997514	-0.0302192	0.999417	-0.478651	0.999902	-0.00901601	0.999212	0.0884559	0.976676	-0.365049	0.999428	-0.0422757	0.994625
P54259	P54259	ATN1	S34	Atrophin-1	-0.0479544	0.998926	-0.126158	0.981327	-0.182214	0.999331	0.269546	0.963693	0.0433905	0.999417	-0.137545	0.999902	-0.29119	0.93639	-0.447751	0.818975	0.0165047	0.999428	-0.308327	0.959616
P54259	P54259	ATN1	S632	Atrophin-1	-0.332799	0.920007	-0.425608	0.871859	0.385158	0.999331	-0.109931	0.990487	0.119718	0.999417	-0.131214	0.999902	-0.125772	0.973359	-0.525915	0.779137	-0.0365747	0.999428	-0.444988	0.887673
P54259	P54259	ATN1	S645	Atrophin-1	-0.251154	0.849216	-0.295675	0.722148	-0.193051	0.999331	0.159573	0.944765	0.33026	0.999417	-0.112442	0.999902	-0.255847	0.831196	-0.0378853	0.976998	-0.390516	0.928053	-0.0987137	0.977511
P54259	P54259	ATN1	S661	Atrophin-1	0.349794	0.903117	-0.0890014	0.982737	0.0847056	0.999331	-0.0157188	0.999647	0.211454	0.999417	-0.0422046	0.999902	0.377264	0.671117	-0.262991	0.874326	-0.195291	0.999428	-0.412423	0.895698
P54259	P54259	ATN1	S77	Atrophin-1	-0.429614	0.93103	-0.415088	0.896747	-0.505622	0.999331	-0.111805	0.992597	0.00941341	0.999417	-0.0701353	0.999902	-0.61292	0.784582	-1.07492	0.432767	-0.738521	0.996695	-0.445348	0.922495
Q9P241	Q9P241	ATP10D	S613	Probable phospholipid-transporting ATPase VD	-0.363877	NA	-0.293387	NA	NegInf	0	0.185874	NA	NegInf	0	NegInf	0	-0.14347	NA	-0.454888	NA	NegInf	0	NegInf	0
Q9HD20	Q9HD20	ATP13A1	S899	Manganese-transporting ATPase 13A1	0.0161496	0.998926	NegInf	0	-0.102851	0.999331	NegInf	0	0.0403529	0.999417	NegInf	0	0.0840005	0.998738	-0.501333	0.904961	0.0410653	0.999428	NegInf	0
P05023	P05023	ATP1A1	T57	Sodium/potassium-transporting ATPase subunit alpha-1	-1.31713	0.860747	-1.79687	0.734134	-1.12273	0.999331	NegInf	0	-0.703322	0.999417	-2.70953	0.999902	-1.81304	0.702576	NegInf	0	-0.480482	0.999428	NegInf	0
P05023	P05023	ATP1A1	Y260	Sodium/potassium-transporting ATPase subunit alpha-1	-1.09478	0.129182	-0.759844	0.456669	-0.259609	0.999331	-0.674972	0.666437	-0.304897	0.999417	-0.592981	0.999902	-0.524334	0.685334	-0.607506	0.662928	0.303016	0.999428	-0.812629	0.644979
P05023	P05023	ATP1A1	Y55	Sodium/potassium-transporting ATPase subunit alpha-1	-0.513274	0.980254	-0.952611	0.824785	-0.583836	0.999331	0.0336539	0.999647	0.269273	0.999417	-1.24102	0.999902	-0.40393	0.95976	0.390141	0.957049	1.46603	0.994387	-0.3973	0.976834
P16615	P16615	ATP2A2	S663	Sarcoplasmic/endoplasmic reticulum calcium ATPase 2	0.242513	0.985109	-0.00437712	0.999126	-0.364198	0.999331	0.0451133	0.997627	-0.0361155	0.999417	0.229622	0.999902	-0.409492	0.868928	0.483046	0.816099	0.317571	0.999428	0.082929	0.984034
P20020	P20020	ATP2B1	S1139	Plasma membrane calcium-transporting ATPase 1	NegInf	0	0.47401	0.873499	0.384755	0.999331	-0.52716	0.877079	-0.0553066	0.999417	-0.604844	0.999902	0.464343	0.885427	-0.607197	0.792245	0.61368	0.999428	0.0397307	0.994625
P20020	P20020	ATP2B1	S1140	Plasma membrane calcium-transporting ATPase 1	NegInf	0	0.47401	0.873499	0.384755	0.999331	-0.52716	0.877079	-0.0553066	0.999417	-0.604844	0.999902	0.464343	0.885427	-0.607197	0.792245	0.61368	0.999428	0.0397307	0.994625
P20020	P20020	ATP2B1	S1155	Plasma membrane calcium-transporting ATPase 1	0.532469	0.934686	0.543467	0.905143	0.0829804	0.999331	-0.274763	0.975202	0.689738	0.999417	1.06175	0.999902	-0.384262	0.931375	0.391915	0.913276	1.19704	0.999428	0.646348	0.916999
P20020	P20020	ATP2B1	S1177	Plasma membrane calcium-transporting ATPase 1	-0.604576	0.92581	-0.922549	0.83979	1.09497	0.992618	NegInf	0	-0.0280705	0.999417	-0.353116	0.999902	0.370894	0.952823	0.0463603	0.99186	-0.596245	0.999428	NegInf	0
P20020	P20020	ATP2B1	S1178	Plasma membrane calcium-transporting ATPase 1	0.652379	NA	NegInf	0	1.43406	NA	NegInf	0	NegInf	0	NegInf	0	NegInf	0	NegInf	0	NegInf	0	1.48913	NA
P20020	P20020	ATP2B1	S1182	Plasma membrane calcium-transporting ATPase 1	-0.491548	0.93103	-0.809521	0.837676	1.208	0.934136	NegInf	0	0.0849577	0.999417	-0.240088	0.999902	0.483923	0.901476	0.159389	0.971299	-0.483217	0.999428	1.26307	0.802071
P20020	P20020	ATP2B1	S17	Plasma membrane calcium-transporting ATPase 1	1.22758	0.139235	0.595743	0.634691	0.454445	0.999331	-1.14115	0.420408	NegInf	0	NegInf	0	0.719411	0.464125	1.14795	0.323438	-0.490951	0.996695	NegInf	0
P23634	P23634	ATP2B4	T1181	Plasma membrane calcium-transporting ATPase 4	0.0433771	0.998926	0.00743686	0.999126	0.487187	0.999331	-1.35563	0.670066	-0.468647	0.999417	-0.0615136	0.999902	0.205822	0.985916	0.221426	0.957862	-0.0464763	0.999428	0.711315	0.918456
Q9Y487	Q9Y487	ATP6V0A2	S695	V-type proton ATPase 116 kDa subunit a isoform 2	-0.93423	0.85263	1.00533	0.623199	0.416443	0.999331	1.64575	0.612701	-0.196711	0.999417	0.384047	0.999902	0.559865	0.894295	1.62995	0.510874	0.933132	0.999428	1.16351	0.710907
O43520	O43520	ATP8B1	S1207	Phospholipid-transporting ATPase IC	0.963312	0.897638	0.174107	0.989733	NegInf	0	0.66316	0.95869	-0.145608	0.999417	NegInf	0	0.910931	0.873148	-0.161061	0.976643	0.412036	0.999428	1.76415	0.828257
O43520	O43520	ATP8B1	S1226	Phospholipid-transporting ATPase IC	NA	NA	NA	NA	NA	NA	Inf	0	NA	NA	Inf	0	Inf	0	Inf	0	NA	NA	Inf	0
O43520	O43520	ATP8B1	Y1217	Phospholipid-transporting ATPase IC	NegInf	0	-0.0405122	0.997603	-0.186334	0.999331	NegInf	0	1.27035	0.999417	NegInf	0	0.227254	0.96703	0.0257372	0.992844	1.57755	0.718178	-0.488504	0.918456
Q13535	Q13535	ATR	S435	Serine/threonine-protein kinase ATR	NA	NA	Inf	0	NA	NA	Inf	0	Inf	0	Inf	0	Inf	0	Inf	0	Inf	0	Inf	0
Q8WXE1	Q8WXE1	ATRIP	S435	ATR-interacting protein	NA	NA	NA	NA	Inf	0	NA	NA	NA	NA	NA	NA	Inf	0	Inf	0	NA	NA	Inf	0
Q8WXE1	Q8WXE1	ATRIP	S518	ATR-interacting protein	1.33415	0.409234	1.19223	0.504815	NegInf	0	-0.38326	0.961709	-0.109059	0.999417	0.156829	0.999902	1.25606	0.417665	NegInf	0	-0.0582515	0.999428	NegInf	0
P46100	P46100	ATRX	S1061	Transcriptional regulator ATRX	-0.161405	0.994793	-0.0275331	0.997603	-0.172797	0.999331	0.075462	0.992832	0.38563	0.999417	0.129589	0.999902	0.0660324	0.990735	-0.433946	0.779143	-0.24849	0.999428	0.417273	0.918456
P46100	P46100	ATRX	S1348	Transcriptional regulator ATRX	-0.15649	0.997525	0.253801	0.933511	-0.327454	0.999331	-0.466769	0.905181	0.28043	0.999417	0.50353	0.999902	-0.337681	0.91357	-0.27937	0.907112	-0.231967	0.999428	0.355226	0.939171
P46100	P46100	ATRX	S1352	Transcriptional regulator ATRX	-0.15649	0.997525	0.253801	0.933511	-0.327454	0.999331	-0.466769	0.905181	0.28043	0.999417	0.50353	0.999902	-0.337681	0.91357	-0.27937	0.907112	-0.231967	0.999428	0.355226	0.939171
P46100	P46100	ATRX	S1527	Transcriptional regulator ATRX	-0.168009	0.997297	-0.163924	0.977564	0.1581	0.999331	-0.515951	0.877079	-0.119118	0.999417	-0.244919	0.999902	-0.218939	0.958739	-0.362627	0.870833	0.142737	0.999428	-0.0978775	0.984034
P46100	P46100	ATRX	S316	Transcriptional regulator ATRX	-0.405181	0.770053	NegInf	0	-0.00592562	0.999551	-0.140126	0.964455	0.00161017	0.999417	NegInf	0	-0.398072	0.748714	NegInf	0	NegInf	0	-0.0396642	0.992561
P46100	P46100	ATRX	S598	Transcriptional regulator ATRX	-0.203036	0.997274	1.041	0.701721	0.448593	0.999331	0.859128	0.762468	NegInf	0	0.932888	0.999902	0.12474	0.988998	-0.0130624	0.997011	1.00698	0.999428	1.50276	0.529842
P46100	P46100	ATRX	S677	Transcriptional regulator ATRX	-0.439677	0.852998	-0.367321	0.868866	-0.119079	0.999331	0.139943	0.979058	-0.682559	0.999417	-0.22277	0.999902	-0.302689	0.898238	-0.185902	0.933531	0.0638359	0.999428	0.0122563	0.999717
P46100	P46100	ATRX	S704	Transcriptional regulator ATRX	Inf	0	Inf	0	Inf	0	Inf	0	Inf	0	Inf	0	Inf	0	Inf	0	NA	NA	NA	NA
P46100	P46100	ATRX	S784	Transcriptional regulator ATRX	0.305556	0.994793	-0.594037	0.906378	0.545379	0.999331	1.2242	0.746846	0.111379	0.999417	NegInf	0	0.0511227	0.998936	0.0963927	0.979283	0.422289	0.999428	-0.0939179	0.992561
P46100	P46100	ATRX	S84	Transcriptional regulator ATRX	1.91932	0.031311	1.43535	0.182272	0.760359	0.934136	1.38284	0.318545	0.0489218	0.999417	-0.700498	0.999902	1.5903	0.100323	1.26221	0.303349	0.925571	0.853258	1.14871	0.543104
P46100	P46100	ATRX	T312	Transcriptional regulator ATRX	NA	NA	Inf	0	NA	NA	Inf	0	Inf	0	NA	NA	NA	NA	NA	NA	NA	NA	NA	NA
P54253	P54253	ATXN1	S238	Ataxin-1	0.290284	0.830962	0.276613	0.7375	0.11497	0.999331	0.12165	0.961965	0.318902	0.999417	0.0344103	0.999902	0.0553502	0.988998	0.219534	0.823166	0.0280928	0.999428	0.139788	0.966346
P54253	P54253	ATXN1	S775	Ataxin-1	0.172148	0.995386	-0.689312	0.722148	0.39083	0.999331	0.218767	0.967733	0.833744	0.999417	-0.324558	0.999902	0.43809	0.837135	0.372075	0.835241	0.250365	0.999428	0.00195972	0.999717
P54253	P54253	ATXN1	S811	Ataxin-1	Inf	0	Inf	0	Inf	0	Inf	0	NA	NA	NA	NA	Inf	0	Inf	0	NA	NA	NA	NA
P0C7T5	P0C7T5	ATXN1L	S361	Ataxin-1-like	-0.165962	0.994793	-0.119627	0.975131	0.0110815	0.999331	-0.262474	0.95869	0.0893356	0.999417	-0.104683	0.999902	-0.451929	0.730206	-0.343942	0.779143	-0.212879	0.999428	-0.499064	0.822913
P0C7T5	P0C7T5	ATXN1L	S615	Ataxin-1-like	1.92959	0.0309074	0.855255	0.560741	1.06635	0.525991	1.00627	0.465209	-0.0762425	0.999417	-0.308969	0.999902	1.57351	0.059286	1.29424	0.300989	1.33233	0.26901	0.872908	0.733168
P0C7T5	P0C7T5	ATXN1L	T330	Ataxin-1-like	-0.356563	0.77807	NegInf	0	-0.332406	0.973944	-0.64308	0.551772	0.0365159	0.999417	0.452679	0.999902	0.0564322	0.990735	NegInf	0	-0.109592	0.999428	-0.801781	0.467665
P0C7T5	P0C7T5	ATXN1L	T456	Ataxin-1-like	NA	NA	NA	NA	NA	NA	NA	NA	NA	NA	NA	NA	Inf	0	NA	NA	Inf	0	NA	NA
Q99700	Q99700	ATXN2	S466	Ataxin-2	Inf	0	Inf	0	Inf	0	Inf	0	Inf	0	Inf	0	Inf	0	NA	NA	Inf	0	Inf	0
Q99700	Q99700	ATXN2	S530	Ataxin-2	Inf	0	Inf	0	NA	NA	Inf	0	Inf	0	Inf	0	Inf	0	Inf	0	NA	NA	NA	NA
Q99700	Q99700	ATXN2	S624	Ataxin-2	-0.849069	0.139235	-0.784763	0.158037	-0.464113	0.834688	-0.53055	0.600054	0.0857877	0.999417	-0.114364	0.999902	-0.933036	0.0693068	-0.876483	0.123358	-0.234602	0.999428	-0.675912	0.455227
Q99700	Q99700	ATXN2	S684	Ataxin-2	-0.42036	0.897182	-0.396658	0.884209	-0.0704503	0.999331	-0.896119	0.51294	0.183436	0.999417	-0.174539	0.999902	-0.331513	0.888245	-0.54014	0.721064	-0.0112396	0.999428	-0.267369	0.959616
Q99700	Q99700	ATXN2	S758	Ataxin-2	0.136942	0.998926	-0.576789	0.776944	-0.263807	0.999331	-0.153721	0.979058	-0.232529	0.999417	-0.448776	0.999902	-0.147448	0.984676	-0.724427	0.662786	-0.677812	0.966286	-0.372533	0.93663
Q99700	Q99700	ATXN2	S772	Ataxin-2	Inf	0	Inf	0	Inf	0	Inf	0	NA	NA	NA	NA	Inf	0	Inf	0	Inf	0	Inf	0
Q99700	Q99700	ATXN2	S784	Ataxin-2	-0.359745	0.795991	-0.767284	0.33941	-0.115712	0.999331	-0.44578	0.675544	0.133382	0.999417	0.0741495	0.999902	-0.692929	0.398567	NegInf	0	0.131782	0.999428	-0.234408	0.938325
Q99700	Q9970	ATXN2	T741	Ataxin-2	-0.23804	0.998926	-0.529602	0.951576	-0.0646871	0.999331	0.586582	0.964455	-0.247375	0.999417	-0.535066	0.999902	-0.546856	0.941744	-0.69612	0.873819	-0.233922	0.999428	-0.996871	0.918456
Q99700	Q99700	ATXN2	T771	Ataxin-2	NA	NA	NA	NA	NA	NA	NA	NA	Inf	0	NA	NA	NA	NA	NA	NA	Inf	0	NA	NA
Q8WWM7	Q8WWM7	ATXN2L	S111	Ataxin-2-like protein	0.534691	0.879347	1.28518	0.219002	0.698806	0.999331	0.718118	0.737763	0.35141	0.999417	0.461174	0.999902	0.0519666	0.998936	0.685626	0.678217	0.453883	0.999428	0.96924	0.635414
Q8WWM7	Q8WWM7	ATXN2L	S305	Ataxin-2-like protein	NA	NA	Inf	0	NA	NA	NA	NA	NA	NA	NA	NA	Inf	0	Inf	0	Inf	0	NA	NA
Q8WWM7	Q8WWM	ATXN2L	S306	Ataxin-2-like protein	-0.366556	0.671205	-0.911159	0.0721831	-0.0708676	0.999331	-0.576204	0.638001	-0.0886682	0.999417	-0.188151	0.999902	-0.393793	0.685334	-1.30094	0.0318451	-0.0064968	0.999428	-0.73676	0.414201
Q8WWM7	Q8WWM7	ATXN2L	S32	Ataxin-2-like protein	Inf	0	Inf	0	NA	NA	Inf	0	Inf	0	Inf	0	NA	NA	Inf	0	Inf	0	Inf	0
Q8WWM7	Q8WWM7	ATXN2L	S335	Ataxin-2-like protein	Inf	0	Inf	0	Inf	0	Inf	0	Inf	0	NA	NA	Inf	0	Inf	0	Inf	0	Inf	0
Q8WWM7	Q8WWM7	ATXN2L	S339	Ataxin-2-like protein	-0.923652	0.573157	-0.26255	0.951006	-0.585742	0.999331	0.133447	0.992804	-0.0946879	0.999417	-0.277595	0.999902	-1.00669	0.503176	-0.496933	0.84799	-0.78293	0.996695	-0.300732	0.972111
Q8WWM7	Q8WWM7	ATXN2L	S409	Ataxin-2-like protein	NegInf	0	NegInf	0	0.600508	0.999331	-0.0138578	0.999647	0.453779	0.999417	-0.243057	0.999902	-0.986687	0.586037	-0.43313	0.871001	0.0894172	0.999428	NegInf	0
Q8WWM7	Q8WWM7	ATXN2L	S449	Ataxin-2-like protein	0.320795	0.699288	0.433118	0.523283	0.00991548	0.999331	0.595778	0.376803	0.0310457	0.999417	-0.139461	0.999902	0.114765	0.952823	0.133054	0.915108	0.226857	0.999428	0.136805	0.9704
Q8WWM7	Q8WWM7	ATXN2L	S558	Ataxin-2-like protein	NA	NA	NA	NA	NA	NA	NA	NA	NA	NA	Inf	0	NA	NA	NA	NA	NA	NA	NA	NA
Q8WWM7	Q8WWM7	ATXN2L	S559	Ataxin-2-like protein	-0.152399	0.979937	-0.0605085	0.982437	0.0415302	0.999331	-0.0802477	0.979058	0.022278	0.999417	-0.351091	0.999902	-0.190224	0.908133	0.0523861	0.976292	-0.117453	0.999428	-0.130808	0.972111
Q8WWM7	Q8WWM7	ATXN2L	S594	Ataxin-2-like protein	-0.00185643	0.999872	0.448301	0.791315	0.548243	0.973944	-0.474765	0.820251	0.20828	0.999417	0.142969	0.999902	0.235657	0.941278	0.74323	0.599559	0.523763	0.999428	0.559284	0.849119
P54252	P54252	ATXN3	S265	Ataxin-3	Inf	0	NA	NA	NA	NA	NA	NA	NA	NA	NA	NA	Inf	0	NA	NA	Inf	0	NA	NA
Q14CW9	Q14CW9	ATXN7L3	S281	Ataxin-7-like protein 3	NA	NA	NA	NA	NA	NA	Inf	0	Inf	0	Inf	0	Inf	0	Inf	0	Inf	0	Inf	0
Q9Y679	Q9Y679	AUP1	S288	Ancient ubiquitous protein 1	NA	NA	Inf	0	Inf	0	Inf	0	Inf	0	NA	NA	Inf	0	NA	NA	NA	NA	Inf	0
Q9NQS1	Q9NQS1	AVEN	S261	Cell death regulator Aven	0.849351	0.938931	0.744229	0.910247	0.247957	0.999331	NegInf	0	-0.719636	0.999417	NegInf	0	0.696641	0.898238	NegInf	0	NegInf	0	NegInf	0
Q9NQS1	Q9NQS1	AVEN	S265	Cell death regulator Aven	0.22359	0.962002	0.297006	0.816479	0.565248	0.833914	0.626757	0.594307	0.559934	0.999417	-0.0808485	0.999902	1.16521	0.156276	0.239733	0.90199	0.372312	0.999428	0.19779	0.951007
Q8NBF6	Q8NBF6	AVL9	S246	Late secretory pathway protein AVL9 homolog	NA	NA	Inf	0	NA	NA	NA	NA	NA	NA	NA	NA	NA	NA	Inf	0	NA	NA	NA	NA
P30530	P30530	AXL	Y866	Tyrosine-protein kinase receptor UFO	0.2964	0.994793	NegInf	0	0.120007	0.999331	0.415832	0.95778	NegInf	0	-0.427218	0.999902	-0.162376	0.987759	NegInf	0	-0.320106	0.999428	NegInf	0
Q9H6S1	Q9H6S1	AZI2	S300	5-azacytidine-induced protein 2	Inf	0	NA	NA	Inf	0	NA	NA	NA	NA	NA	NA	Inf	0	Inf	0	Inf	0	NA	NA
Q9H6S1	Q9H6S1	AZI2	S301	5-azacytidine-induced protein 2	Inf	0	NA	NA	NA	NA	NA	NA	NA	NA	NA	NA	Inf	0	NA	NA	NA	NA	NA	NA
Q9H6S1	Q9H6S1	AZI2	T299	5-azacytidine-induced protein 2	Inf	0	NA	NA	NA	NA	NA	NA	NA	NA	NA	NA	NA	NA	Inf	0	Inf	0	NA	NA
Q9NWV8	Q9NWV8	BABAM1	S29	BRISC and BRCA1-A complex member 1	0.861673	0.998926	1.84459	0.966144	0.432296	0.999331	-1.23076	0.979058	1.08368	0.999417	NegInf	0	NegInf	0	1.82535	0.943082	0.313505	0.999428	NegInf	0
Q9NWV8	Q9NWV8	BABAM1	S47	BRISC and BRCA1-A complex member 1	0.174173	NA	NegInf	0	NegInf	0	NegInf	0	NegInf	0	NegInf	0	0.594619	NA	NegInf	0	NegInf	0	NegInf	0
Q9NWV8	Q9NWV8	BABAM1	S66	BRISC and BRCA1-A complex member 1	-0.0649294	0.998926	-0.601876	0.957167	0.222341	0.999331	0.425858	0.979058	1.44429	0.999417	1.03157	0.999902	1.04477	0.922418	NegInf	0	0.2802	0.999428	-0.658125	0.976177
Q9NWV8	Q9NWV8	BABAM1	S8	BRISC and BRCA1-A complex member 1	0.949499	0.500587	1.34279	0.210062	0.847667	0.854843	1.18286	0.735674	0.892813	0.999417	1.21014	0.999902	0.861012	0.574631	1.15679	0.51104	0.398258	0.999428	1.31724	0.49437
O14867	O14867	BACH1	S445	Transcription regulator protein BACH1	-0.433417	0.759388	0.070576	0.988086	-0.239467	0.999331	-0.207789	0.961965	-0.00230281	0.999417	-0.388302	0.999902	NegInf	0	-0.191874	0.924445	-0.176608	0.999428	0.0909723	0.984034
Q92934	Q92934	BAD	S118	Bcl2-associated agonist of cell death	0.377707	0.876873	1.93028	0.00116965	0.103749	0.999331	0.686069	0.611203	0.380994	0.999417	-0.275424	0.999902	0.242772	0.917882	0.937793	0.267988	0.108022	0.999428	0.19452	0.97622
Q92934	Q92934	BAD	S75	Bcl2-associated agonist of cell death	NA	NA	Inf	0	NA	NA	NA	NA	NA	NA	NA	NA	Inf	0	Inf	0	Inf	0	Inf	0
Q92934	Q9293	BAD	S97	Bcl2-associated agonist of cell death	Inf	0	Inf	0	Inf	0	Inf	0	Inf	0	Inf	0	Inf	0	Inf	0	Inf	0	Inf	0
Q92934	Q92934	BAD	S99	Bcl2-associated agonist of cell death	1.2274	0.389871	0.903848	0.632494	0.582435	0.999331	0.444076	0.93728	-0.933401	0.999417	NegInf	0	-0.060052	0.998936	-0.467027	0.880359	-1.24192	0.790231	-0.745561	0.895698
O95817	O95817	BAG3	S134	BAG family molecular chaperone regulator 3	NegInf	0	-0.908238	0.996312	NegInf	0	-4.63473	0.964455	-3.47362	0.999417	-5.17696	0.999902	-1.74979	0.98926	-0.51146	0.990981	NegInf	0	NegInf	0
O95817	O95817	BAG3	S136	BAG family molecular chaperone regulator 3	NegInf	0	-0.324105	0.997603	-0.912496	0.999331	-1.39601	0.97852	-0.224467	0.999417	0.396529	0.999902	-1.14732	0.988998	-0.277277	0.990981	-0.424177	0.999428	-0.474028	0.992561
O95817	O95817	BAG3	S171	BAG family molecular chaperone regulator 3	NegInf	0	NegInf	0	NegInf	0	NegInf	0	NegInf	0	-5.37126	NA	NegInf	0	NegInf	0	NegInf	0	NegInf	0
O95817	O95817	BAG3	S173	BAG family molecular chaperone regulator 3	-0.0308614	0.998926	-0.404836	0.787293	-0.117348	0.999331	0.038686	0.997627	-0.0286428	0.999417	-0.0196914	0.999902	-0.347313	0.861092	-0.270417	0.870742	-0.179216	0.999428	-0.349326	0.918456
O95817	O95817	BAG3	S274	BAG family molecular chaperone regulator 3	0.737944	0.994793	NegInf	0	NegInf	0	NegInf	0	NegInf	0	0.566385	0.999902	NegInf	0	NegInf	0	NegInf	0	-1.55147	0.958999
O95817	O95817	BAG3	S275	BAG family molecular chaperone regulator 3	0.737944	0.994793	NegInf	0	NegInf	0	NegInf	0	NegInf	0	2.09495	0.999902	NegInf	0	NegInf	0	NegInf	0	-1.55147	0.958999
O95817	O95817	BAG3	S279	BAG family molecular chaperone regulator 3	NA	NA	Inf	0	NA	NA	NA	NA	Inf	0	NA	NA	Inf	0	NA	NA	Inf	0	NA	NA
O95817	O95817	BAG3	S284	BAG family molecular chaperone regulator 3	NA	NA	Inf	0	Inf	0	NA	NA	Inf	0	NA	NA	NA	NA	NA	NA	Inf	0	Inf	0
O95817	O95817	BAG3	S289	BAG family molecular chaperone regulator 3	-0.0608028	0.998926	-0.01883	0.999126	0.334763	0.999331	0.786412	0.835495	0.861812	0.999417	0.121054	0.999902	0.60831	0.881616	-0.790046	0.872813	0.431334	0.999428	-0.104703	0.989988
O95817	O95817	BAG3	S377	BAG family molecular chaperone regulator 3	0.396619	0.910425	-0.0248276	0.997603	0.488351	0.994221	-0.720792	0.666998	-0.750622	0.999417	-0.523659	0.999902	0.497635	0.780173	-0.57692	0.683526	0.236597	0.999428	-0.364754	0.929513
O95817	O95817	BAG3	S385	BAG family molecular chaperone regulator 3	-0.0152154	0.999023	0.386768	0.938344	-0.203908	0.999331	0.0386062	0.999647	-1.12849	0.999417	-0.738851	0.999902	-0.998537	0.73037	-0.0572153	0.98936	-0.404533	0.999428	0.0451942	0.998237
O95817	O95817	BAG3	S386	BAG family molecular chaperone regulator 3	-0.804384	0.689569	0.210246	0.959921	-0.567985	0.999331	0.462731	0.939499	-0.906907	0.999417	-0.548687	0.999902	-0.922767	0.671117	0.603124	0.781466	-0.475739	0.999428	-0.00841261	0.999717
O95817	O95817	BAG3	T285	BAG family molecular chaperone regulator 3	0.999076	0.78719	-0.743138	0.892517	0.423113	0.999331	-0.550582	0.93728	0.923301	0.999417	-0.146703	0.999902	-1.41708	0.472925	-0.950736	0.793428	-1.8988	0.740633	-0.437897	0.9704
P46379	P46379	BAG6	S1081	Large proline-rich protein BAG6	NA	NA	NA	NA	Inf	0	Inf	0	NA	NA	NA	NA	NA	NA	NA	NA	NA	NA	Inf	0
P46379	P46379	BAG6	S1117	Large proline-rich protein BAG6	-1.19582	0.596545	-2.13606	0.209351	-0.0411815	0.999331	-1.57285	0.64111	-0.203362	0.999417	-1.0908	0.999902	NegInf	0	NegInf	0	-0.956285	0.996695	-2.28522	0.469368
P46379	P46379	BAG6	S113	Large proline-rich protein BAG6	-0.112513	0.998926	0.334414	0.94309	0.168039	0.999331	-0.217331	0.979058	-0.328782	0.999417	0.0854671	0.999902	-0.331287	0.941744	0.142705	0.962608	NegInf	0	0.054819	0.994625
P46379	P46379	BAG6	S964	Large proline-rich protein BAG6	-0.469012	0.934201	-0.646081	0.804537	0.268886	0.999331	-0.696364	0.832504	NegInf	0	0.00379316	0.999902	NegInf	0	-0.982505	0.680324	-1.32477	0.721615	-1.44512	0.644979
P46379	P46379	BAG6	S973	Large proline-rich protein BAG6	-0.107728	0.994793	-0.153153	0.933511	-0.162926	0.999331	-0.015804	0.999647	0.0145362	0.999417	-0.505988	0.999902	-0.0875892	0.981584	-0.300789	0.755713	0.0603777	0.999428	0.0108545	0.999717
Q9UQB8	Q9UQB8	BAIAP2	S259	Brain-specific angiogenesis inhibitor 1-associated protein 2	NA	NA	Inf	0	NA	NA	NA	NA	Inf	0	NA	NA	NA	NA	NA	NA	Inf	0	NA	NA
Q9UQB8	Q9UQB8	BAIAP2	S261	Brain-specific angiogenesis inhibitor 1-associated protein 2	NegInf	0	0.247224	0.920806	-0.144254	0.999331	1.35595	0.354961	1.36947	0.999417	1.02611	0.999902	NegInf	0	NegInf	0	NegInf	0	NegInf	0
Q9UQB8	Q9UQB8	BAIAP2	S366	Brain-specific angiogenesis inhibitor 1-associated protein 2	-1.04903	0.012832	-0.609533	0.23242	-0.689806	0.261754	-0.198296	0.922785	0.0318966	0.999417	0.123003	0.999902	-0.960247	0.0180218	-0.092697	0.957049	-0.470775	0.738368	-0.408655	0.778877
Q9UQB8	Q9UQB8	BAIAP2	T340	Brain-specific angiogenesis inhibitor 1-associated protein 2	-0.67474	0.810888	0.257734	0.943845	0.052165	0.999331	0.394795	0.944765	0.00572025	0.999417	0.364474	0.999902	0.197832	0.973359	0.523359	0.796876	-0.462473	0.999428	0.177342	0.982999
Q9UHR4	Q9UHR4	BAIAP2L1	S255	Brain-specific angiogenesis inhibitor 1-associated protein 2-like protein 1	Inf	0	Inf	0	NA	NA	NA	NA	Inf	0	Inf	0	NA	NA	Inf	0	NA	NA	NA	NA
Q9UHR4	Q9UHR4	BAIAP2L1	S261	Brain-specific angiogenesis inhibitor 1-associated protein 2-like protein 1	Inf	0	Inf	0	NA	NA	Inf	0	Inf	0	Inf	0	NA	NA	Inf	0	Inf	0	Inf	0
Q9UHR4	Q9UHR4	BAIAP2L1	S278	Brain-specific angiogenesis inhibitor 1-associated protein 2-like protein 1	NegInf	0	NegInf	0	-0.0431277	0.999331	0.157119	0.975202	0.590438	0.999417	0.174769	0.999902	NegInf	0	NegInf	0	NegInf	0	-0.14433	0.979924
Q9UHR4	Q9UHR4	BAIAP2L1	S281	Brain-specific angiogenesis inhibitor 1-associated protein 2-like protein 1	-0.648698	0.72603	-0.470745	0.830754	-0.149289	0.999331	-0.120689	0.979058	NegInf	0	-0.195425	0.999902	-0.159096	0.977495	NegInf	0	-0.493583	0.999428	-0.514524	0.849119
Q9UHR4	Q9UHR4	BAIAP2L1	T257	Brain-specific angiogenesis inhibitor 1-associated protein 2-like protein 1	Inf	0	Inf	0	NA	NA	Inf	0	Inf	0	Inf	0	NA	NA	NA	NA	NA	NA	Inf	0
O75531	O75531	BANF1	S4	Barrier-to-autointegration factor;Barrier-to-autointegration factor, N-terminally processed	-0.60422	NA	0.0960978	NA	-0.0295349	NA	NegInf	0	-0.422877	NA	1.23079	NA	NegInf	0	-1.74967	NA	NegInf	0	NegInf	0
O75531	O75531	BANF1	T2	Barrier-to-autointegration factor;Barrier-to-autointegration factor, N-terminally processed	-0.60422	NA	0.0960978	NA	-0.0295349	NA	NegInf	0	-0.422877	NA	1.23079	NA	NegInf	0	-1.74967	NA	NegInf	0	NegInf	0
O75531	O75531	BANF1	T3	Barrier-to-autointegration factor;Barrier-to-autointegration factor, N-terminally processed	-0.60422	NA	0.0960978	NA	-0.0295349	NA	NegInf	0	-0.422877	NA	1.23079	NA	NegInf	0	-1.74967	NA	NegInf	0	NegInf	0
Q92560	Q92560	BAP1	S292	Ubiquitin carboxyl-terminal hydrolase BAP1	-0.57461	0.843216	-0.379383	0.919384	NegInf	0	-0.711299	0.877079	-0.0429684	0.999417	-0.218323	0.999902	-1.0223	0.688483	-0.147488	0.958824	-0.170847	0.999428	-0.440435	0.961892
Q92560	Q92560	BAP1	S520	Ubiquitin carboxyl-terminal hydrolase BAP1	NA	NA	Inf	0	NA	NA	NA	NA	NA	NA	Inf	0	NA	NA	NA	NA	NA	NA	Inf	0
Q92560	Q92560	BAP1	S521	Ubiquitin carboxyl-terminal hydrolase BAP1	Inf	0	NA	NA	NA	NA	NA	NA	Inf	0	NA	NA	NA	NA	Inf	0	Inf	0	Inf	0
Q8IXM2	Q8IXM2	BAP18	S106	Chromatin complexes subunit BAP18	Inf	0	Inf	0	Inf	0	Inf	0	Inf	0	Inf	0	NA	NA	Inf	0	NA	NA	NA	NA
Q8IXM2	Q8IXM2	BAP18	S110	Chromatin complexes subunit BAP18	-0.204109	0.995511	-0.466791	0.918213	NegInf	0	-0.510235	0.936876	-0.118625	0.999417	NegInf	0	-0.533351	0.898238	NegInf	0	0.478768	0.999428	-0.785185	0.870009
Q8IXM2	Q8IXM2	BAP18	S96	Chromatin complexes subunit BAP18	0.300081	0.983071	-0.929403	0.21615	-0.474834	0.973944	-0.743541	0.49973	-0.3086	0.999417	-0.254122	0.999902	-0.753108	0.398941	-0.687845	0.541898	-0.410144	0.999428	-0.562508	0.795575
Q99728	Q99728	BARD1	T299	BRCA1-associated RING domain protein 1	-0.572524	0.938931	-1.38872	0.506364	0.341164	0.999331	-0.0479971	0.997627	0.476398	0.999417	-0.648277	0.999902	-0.0228341	0.998936	-1.1516	0.626027	0.205746	0.999428	-0.345869	0.966346
P80723	P80723	BASP1	S194	Brain acid soluble protein 1	NA	NA	Inf	0	NA	NA	NA	NA	NA	NA	NA	NA	NA	NA	NA	NA	Inf	0	Inf	0
P80723	P80723	BASP1	T196	Brain acid soluble protein 1	1.35037	NA	2.3668	NA	NegInf	0	2.188	NA	NegInf	0	NegInf	0	1.27803	NA	0.0314483	NA	-0.187492	NA	1.25347	NA
P80723	P80723	BASP1	T31	Brain acid soluble protein 1	Inf	0	NA	NA	NA	NA	NA	NA	Inf	0	Inf	0	Inf	0	NA	NA	Inf	0	Inf	0
P80723	P80723	BASP1	T36	Brain acid soluble protein 1	-1.01917	0.719028	-0.730822	0.806147	-0.908133	0.961143	-0.525513	0.923814	-0.676596	0.999417	-0.229202	0.999902	-0.776996	0.765395	-0.711897	0.786509	-0.305657	0.999428	-0.0427254	0.999717
Q9NRL2	Q9NRL2	BAZ1A	S1413	Bromodomain adjacent to zinc finger domain protein 1A	-0.0305367	0.998926	-0.25521	0.920806	-0.0662255	0.999331	0.227762	0.960781	0.281996	0.999417	0.189957	0.999902	-0.0686819	0.994169	0.120957	0.958604	-0.00110144	0.999428	0.0872086	0.984034
Q9NRL2	Q9NRL2	BAZ1A	T731	Bromodomain adjacent to zinc finger domain protein 1A	NA	NA	NA	NA	NA	NA	NA	NA	Inf	0	Inf	0	NA	NA	NA	NA	NA	NA	NA	NA
Q9UIG0	Q9UIG0	BAZ1B	S1342	Tyrosine-protein kinase BAZ1B	0.0585066	0.998926	0.110652	0.985904	0.431113	0.996126	0.385695	0.855569	-0.182968	0.999417	0.01111	0.999902	-0.428184	0.849972	0.209704	0.926954	0.248398	0.999428	0.513113	0.819537
Q9UIG0	Q9UIG0	BAZ1B	S1468	Tyrosine-protein kinase BAZ1B	0.0567656	0.998926	-0.117666	0.981327	0.0229079	0.999331	-0.156479	0.976993	0.359743	0.999417	0.258934	0.999902	-0.409536	0.861092	-0.442723	0.803065	0.0671354	0.999428	0.180689	0.979924
Q9UIG0	Q9UIG0	BAZ1B	S347	Tyrosine-protein kinase BAZ1B	0.201527	0.887494	-0.0797359	0.964394	0.46142	0.717115	-0.343779	0.764292	0.528894	0.999417	0.380323	0.999902	-1.61957	0.0431504	-1.07141	0.109534	NegInf	0	0.543052	0.628068
Q9UIG0	Q9UIG0	BAZ1B	S349	Tyrosine-protein kinase BAZ1B	NegInf	0	-0.454447	0.66226	-0.0864645	0.999331	0.234198	0.93728	0.102869	0.999417	NegInf	0	NegInf	0	NegInf	0	0.184528	0.999428	0.239711	0.942101
Q9UIG0	Q9UIG0	BAZ1B	S361	Tyrosine-protein kinase BAZ1B	-0.539286	0.517234	-0.282483	0.82008	-0.15465	0.999331	-0.366043	0.87605	0.32164	0.999417	-0.295199	0.999902	0.0951646	0.98639	-0.0133575	0.99186	0.161225	0.999428	-0.0992329	0.98359
Q9UIG0	Q9UIG0	BAZ1B	S947	Tyrosine-protein kinase BAZ1B	Inf	0	Inf	0	Inf	0	Inf	0	Inf	0	Inf	0	Inf	0	Inf	0	Inf	0	Inf	0
Q9UIG0	Q9UIG0	BAZ1B	T945	Tyrosine-protein kinase BAZ1B	0.295817	0.994793	0.0702032	0.997603	NegInf	0	NegInf	0	1.79051	0.999417	NegInf	0	-0.890492	0.869159	NegInf	0	NegInf	0	0.240118	0.984034
Q9UIF9	Q9UIF9	BAZ2A	S134	Bromodomain adjacent to zinc finger domain protein 2A	NegInf	0	NegInf	0	0.460357	NA	NegInf	0	NegInf	0	NegInf	0	NegInf	0	NegInf	0	0.431849	NA	NegInf	0
Q9UIF9	Q9UIF9	BAZ2A	S135	Bromodomain adjacent to zinc finger domain protein 2A	3.58846	0.216116	2.73205	0.387101	3.55523	0.500353	NegInf	0	2.58144	0.999417	2.63352	0.999902	3.48983	0.235347	NegInf	0	NegInf	0	2.87713	0.547594
Q9UIF9	Q9UIF9	BAZ2A	S1397	Bromodomain adjacent to zinc finger domain protein 2A	0.830725	0.2521	0.546108	0.613642	0.443772	0.973944	0.032578	0.997627	0.347512	0.999417	0.307395	0.999902	0.746404	0.360147	0.381406	0.792245	-0.024737	0.999428	0.532852	0.818434
Q9UIF9	Q9UIF9	BAZ2A	S1783	Bromodomain adjacent to zinc finger domain protein 2A	NegInf	0	NegInf	0	NegInf	0	NegInf	0	0.407645	0.999417	NegInf	0	0.089983	0.998936	NegInf	0	NegInf	0	0.0843623	0.994625
Q9UIF9	Q9UIF9	BAZ2A	S1785	Bromodomain adjacent to zinc finger domain protein 2A	NA	NA	Inf	0	Inf	0	NA	NA	NA	NA	NA	NA	Inf	0	NA	NA	NA	NA	Inf	0
Q8WY36	Q8WY36	BBX	S159	HMG box transcription factor BBX	NA	NA	NA	NA	Inf	0	NA	NA	NA	NA	NA	NA	NA	NA	Inf	0	Inf	0	NA	NA
Q8WY36	Q8WY36	BBX	S243	HMG box transcription factor BBX	0.625513	0.533593	0.682784	0.570169	NegInf	0	0.344499	0.882479	0.555204	0.999417	NegInf	0	1.06285	0.274909	0.543946	0.676615	NegInf	0	0.372458	0.891895
Q8WY36	Q8WY36	BBX	S704	HMG box transcription factor BBX	0.151872	0.995114	-0.734999	0.448484	NegInf	0	-0.489538	0.816832	0.0342171	0.999417	0.0839106	0.999902	0.165817	0.953851	-0.499956	0.674799	0.076807	0.999428	-0.142956	0.982831
Q8WY36	Q8WY36	BBX	S844	HMG box transcription factor BBX	0.204972	0.995511	0.502246	0.919415	1.00774	0.967929	1.9899	0.392794	0.805578	0.999417	0.310511	0.999902	1.39161	0.519252	0.594383	0.779137	0.0343606	0.999428	0.893448	0.822825
P56945	P56945	BCAR1	S428	Breast cancer anti-estrogen resistance protein 1	0.538333	0.738722	0.403652	0.803403	0.693011	0.874458	0.0181534	0.999647	0.21333	0.999417	NegInf	0	NegInf	0	NegInf	0	NegInf	0	0.404847	0.900401
P56945	P56945	BCAR1	Y249	Breast cancer anti-estrogen resistance protein 1	Inf	0	Inf	0	NA	NA	NA	NA	NA	NA	NA	NA	NA	NA	NA	NA	NA	NA	Inf	0
O75815	O75815	BCAR3	S290	Breast cancer anti-estrogen resistance protein 3	0.735917	0.183273	0.503636	0.513936	0.579936	0.719473	0.349706	0.8245	-0.307343	0.999417	-0.101121	0.999902	0.577982	0.389112	0.574268	0.425966	0.605806	0.718178	0.457652	0.793766
O75815	O75815	BCAR3	S363	Breast cancer anti-estrogen resistance protein 3	Inf	0	Inf	0	Inf	0	Inf	0	Inf	0	Inf	0	Inf	0	NA	NA	Inf	0	Inf	0
O75815	O75815	BCAR3	S375	Breast cancer anti-estrogen resistance protein 3	-0.19622	0.890563	-0.266242	0.672665	0.155204	0.999331	-0.110033	0.961709	0.261206	0.999417	-0.205561	0.999902	-0.23773	0.765395	-0.363584	0.506409	0.17251	0.999428	0.290354	0.786883
O75815	O75815	BCAR3	S76	Breast cancer anti-estrogen resistance protein 3	NA	NA	NA	NA	Inf	0	Inf	0	Inf	0	NA	NA	NA	NA	NA	NA	NA	NA	Inf	0
O75815	O75815	BCAR3	S78	Breast cancer anti-estrogen resistance protein 3	Inf	0	NA	NA	Inf	0	Inf	0	Inf	0	NA	NA	Inf	0	Inf	0	NA	NA	Inf	0
O75815	O75815	BCAR3	S83	Breast cancer anti-estrogen resistance protein 3	Inf	0	Inf	0	Inf	0	Inf	0	Inf	0	Inf	0	Inf	0	Inf	0	NA	NA	Inf	0
O75815	O75815	BCAR3	T50	Breast cancer anti-estrogen resistance protein 3	Inf	0	Inf	0	Inf	0	Inf	0	NA	NA	Inf	0	Inf	0	Inf	0	Inf	0	Inf	0
Q9H6U6	Q9H6U6	BCAS3	S480	Breast carcinoma-amplified sequence 3	-0.67871	0.938931	-0.691091	0.902162	-0.394567	0.999331	0.632442	0.964455	-0.240286	0.999417	-0.470677	0.999902	0.544148	0.938238	-0.927898	0.779137	-0.920613	0.999428	-0.423226	0.978267
Q9H6U6	Q9H6U6	BCAS3	S488	Breast carcinoma-amplified sequence 3	Inf	0	Inf	0	Inf	0	Inf	0	Inf	0	Inf	0	Inf	0	Inf	0	Inf	0	NA	NA
Q9H6U6	Q9H6U6	BCAS3	S823	Breast carcinoma-amplified sequence 3	NegInf	0	NegInf	0	1.42767	NA	NegInf	0	1.11949	NA	NegInf	0	NegInf	0	NegInf	0	NegInf	0	0.283812	NA
Q9H6U6	Q9H6U6	BCAS3	S849	Breast carcinoma-amplified sequence 3	Inf	0	NA	NA	NA	NA	NA	NA	NA	NA	NA	NA	Inf	0	NA	NA	NA	NA	NA	NA
Q9H6U6	Q9H6U6	BCAS3	S850	Breast carcinoma-amplified sequence 3	Inf	0	Inf	0	Inf	0	Inf	0	Inf	0	Inf	0	Inf	0	Inf	0	Inf	0	Inf	0
Q9H6U6	Q9H6U6	BCAS3	S869	Breast carcinoma-amplified sequence 3	-0.105416	0.997525	0.464547	0.594995	0.29606	0.999331	0.448191	0.708442	0.230619	0.999417	-0.0515521	0.999902	-0.157535	0.95177	-0.122623	0.957049	-0.127974	0.999428	-0.129013	0.977199
P12694	P12694	BCKDHA	S337	2-oxoisovalerate dehydrogenase subunit alpha, mitochondrial	-0.149081	0.998926	-0.376289	0.935208	-0.328701	0.999331	-0.146871	0.99139	-0.432308	0.999417	0.0220435	0.999902	-0.784527	0.812025	0.872933	0.80032	-0.384345	0.999428	-0.0867017	0.992561
O14874	O14874	BCKDK	S31	[3-methyl-2-oxobutanoate dehydrogenase [lipoamide]] kinase, mitochondrial	NegInf	0	-0.407686	0.862661	NegInf	0	0.164972	0.975202	0.144155	0.999417	NegInf	0	0.0174037	0.998936	NegInf	0	-0.00583291	0.999428	NegInf	0
O14874	O14874	BCKDK	S33	[3-methyl-2-oxobutanoate dehydrogenase [lipoamide]] kinase, mitochondrial	NA	NA	NA	NA	NA	NA	Inf	0	NA	NA	NA	NA	NA	NA	NA	NA	Inf	0	NA	NA
O14874	O14874	BCKDK	T32	[3-methyl-2-oxobutanoate dehydrogenase [lipoamide]] kinase, mitochondrial	NegInf	0	-0.369723	0.668191	-0.0293316	0.999331	0.476454	0.669814	NegInf	0	0.053059	0.999902	0.0302405	0.993808	NegInf	0	NegInf	0	-0.156986	0.929513
O95999	O95999	BCL10	S138	B-cell lymphoma/leukemia 10	1.19709	0.221685	1.36398	0.169699	-0.319898	0.999331	0.900795	0.613056	NegInf	0	NegInf	0	1.08619	0.339091	1.32955	0.230356	-0.315661	0.999428	0.52615	0.895573
Q9HB09	Q9HB09	BCL2L12	S242	Bcl-2-like protein 12	0.0185604	0.998926	0.483281	0.729088	0.183965	0.999331	-0.0197997	0.999647	0.689604	0.999417	0.120487	0.999902	0.228444	0.938238	0.581852	0.688015	-0.159898	0.999428	0.326195	0.918456
Q9HB09	Q9HB09	BCL2L12	S273	Bcl-2-like protein 12	-0.667192	0.531681	-0.376055	0.843319	-0.204694	0.999331	-0.74343	0.57726	-0.442128	0.999417	-0.637509	0.999902	-0.771135	0.420347	-0.29714	0.918727	-0.128071	0.999428	-0.311055	0.925841
Q9BXK5	Q9BXK5	BCL2L13	S370	Bcl-2-like protein 13	0.429215	0.998926	-0.996953	0.981327	0.639891	0.999331	1.83615	0.964455	2.59666	0.999417	0.354406	0.999902	-0.763969	0.988998	-0.304096	0.987185	NegInf	0	1.7113	0.972111
Q9BXK5	Q9BXK5	BCL2L13	S371	Bcl-2-like protein 13	0.429215	0.998926	-0.996953	0.981327	0.639891	0.999331	1.83615	0.964455	2.59666	0.999417	0.354406	0.999902	-0.763969	0.988998	-0.304096	0.987185	NegInf	0	1.7113	0.972111
Q9BXK5	Q9BXK5	BCL2L13	S420	Bcl-2-like protein 13	Inf	0	NA	NA	NA	NA	NA	NA	Inf	0	Inf	0	NA	NA	NA	NA	Inf	0	Inf	0
Q9BXK5	Q9BXK5	BCL2L13	S426	Bcl-2-like protein 13	0.0936186	0.998926	0.0489397	0.997603	NegInf	0	NegInf	0	0.167415	0.999417	-0.199276	0.999902	NegInf	0	0.688757	0.868155	0.033815	0.999428	0.116143	0.991905
Q9BXK5	Q9BXK5	BCL2L13	S441	Bcl-2-like protein 13	0.312041	0.997525	-0.0228724	0.999126	0.0751128	0.999331	0.120582	0.997382	-0.323849	0.999417	-0.26669	0.999902	0.484387	0.941744	0.827561	0.819954	0.347949	0.999428	NegInf	0
Q9BXK5	Q9BXK5	BCL2L13	S444	Bcl-2-like protein 13	-0.565477	0.974016	-0.568964	0.920806	-0.802406	0.999331	-0.912955	0.877079	-0.836209	0.999417	-1.11285	0.999902	-0.185516	0.98926	0.0774874	0.987489	-0.52957	0.999428	NegInf	0
P41182	P41182	BCL6	S333	B-cell lymphoma 6 protein	NA	NA	NA	NA	NA	NA	Inf	0	NA	NA	NA	NA	NA	NA	Inf	0	NA	NA	Inf	0
P41182	P41182	BCL6	S404	B-cell lymphoma 6 protein	NegInf	0	2.07492	0.82774	NegInf	0	0.846414	0.963693	NegInf	0	NegInf	0	-1.15648	0.93634	2.10047	0.790831	NegInf	0	0.831131	0.973383
Q8WUZ0	Q8WUZ0	BCL7C	S114	B-cell CLL/lymphoma 7 protein family member C	0.269437	0.980254	0.229659	0.933511	0.162221	0.999331	-0.177949	0.975202	-0.0797138	0.999417	-0.411268	0.999902	-0.289515	0.928186	-0.308224	0.905545	-0.460154	0.999428	-0.126555	0.984034
Q8WUZ0	Q8WUZ0	BCL7C	S122	B-cell CLL/lymphoma 7 protein family member C	0.282066	0.994793	1.5363	0.453087	0.540729	0.999331	1.2407	0.692037	0.116706	0.999417	-0.376571	0.999902	-0.0123384	0.999212	1.27051	0.460007	0.181895	0.999428	0.14967	0.984034
Q8WUZ0	Q8WUZ0	BCL7C	S126	B-cell CLL/lymphoma 7 protein family member C	0.312569	0.90656	1.85473	0.00105493	0.635355	0.668094	1.46727	0.0190471	0.636174	0.999417	-0.312915	0.999902	0.686003	0.330147	0.651975	0.463087	0.470407	0.999428	1.27275	0.0625018
Q8WUZ0	Q8WUZ0	BCL7C	T111	B-cell CLL/lymphoma 7 protein family member C	NA	NA	NA	NA	Inf	0	NA	NA	Inf	0	NA	NA	NA	NA	Inf	0	Inf	0	NA	NA
Q8WUZ0	Q8WUZ0	BCL7C	T118	B-cell CLL/lymphoma 7 protein family member C	NegInf	0	NegInf	0	NegInf	0	NegInf	0	-0.118963	0.999417	NegInf	0	NegInf	0	NegInf	0	-0.181642	0.999428	0.27161	0.918456
O00512	O00512	BCL9	S687	B-cell CLL/lymphoma 9 protein	-0.199149	0.994793	-0.20128	0.955666	-0.13766	0.999331	-0.0912879	0.992832	0.131271	0.999417	-0.372228	0.999902	0.342773	0.916469	-0.499314	0.760732	-0.295239	0.999428	0.030416	0.997418
Q86UU0	Q86UU0	BCL9L	S116	B-cell CLL/lymphoma 9-like protein	-0.536547	0.940681	NegInf	0	-0.109979	0.999331	NegInf	0	-0.936094	0.999417	-0.405108	0.999902	-0.596887	0.883782	0.00347461	0.99979	-0.254885	0.999428	NegInf	0
Q86UU0	Q86UU0	BCL9L	S118	B-cell CLL/lymphoma 9-like protein	Inf	0	Inf	0	Inf	0	Inf	0	Inf	0	Inf	0	Inf	0	Inf	0	Inf	0	Inf	0
Q86UU0	Q86UU0	BCL9L	S21	B-cell CLL/lymphoma 9-like protein	0.415649	0.897638	-0.0290551	0.997603	0.0118435	0.999331	-0.529009	0.747549	0.363084	0.999417	0.371204	0.999902	-0.0634445	0.994169	-0.231792	0.9041	-0.445748	0.999428	0.276231	0.951007
Q86UU0	Q86UU0	BCL9L	S25	B-cell CLL/lymphoma 9-like protein	0.736281	0.318062	0.26347	0.892288	0.129883	0.999331	NegInf	0	-0.377334	0.999417	0.0186093	0.999902	0.245748	0.9021	0.186384	0.93957	0.543253	0.969114	-0.052524	0.989988
Q86UU0	Q86UU0	BCL9L	S750	B-cell CLL/lymphoma 9-like protein	-0.180337	0.941499	-0.162474	0.912556	-0.382652	0.867501	-0.115331	0.964455	-0.127716	0.999417	-0.0627023	0.999902	-0.375021	0.612679	-0.241008	0.802301	-0.178664	0.999428	0.0145938	0.997418
Q9NYF8	Q9NYF8	BCLAF1	S177	Bcl-2-associated transcription factor 1	0.0418789	0.998926	0.287195	0.907784	-0.177776	0.999331	-0.12286	0.979058	0.332384	0.999417	0.524941	0.999902	-0.050292	0.997147	-0.220574	0.906341	-0.0349495	0.999428	0.297236	0.939171
Q9NYF8	Q9NYF8	BCLAF1	S183	Bcl-2-associated transcription factor 1	NA	NA	NA	NA	NA	NA	NA	NA	Inf	0	NA	NA	NA	NA	NA	NA	NA	NA	Inf	0
Q9NYF8	Q9NYF8	BCLAF1	S264	Bcl-2-associated transcription factor 1	NA	NA	NA	NA	Inf	0	NA	NA	Inf	0	NA	NA	NA	NA	NA	NA	NA	NA	NA	NA
Q9NYF8	Q9NYF8	BCLAF1	S268	Bcl-2-associated transcription factor 1	-2.36778	0.221685	0.257774	0.981327	-0.331596	0.999331	0.251946	0.988122	0.229928	0.999417	-1.61369	0.999902	-0.220013	0.988998	-0.264833	0.957819	0.0837429	0.999428	-0.967903	0.916999
Q9NYF8	Q9NYF8	BCLAF1	S285	Bcl-2-associated transcription factor 1	0.669643	0.928753	-0.877332	0.733632	0.124359	0.999331	0.125352	0.996038	0.201243	0.999417	-1.08445	0.999902	-0.507748	0.898238	-0.29515	0.939066	-0.176168	0.999428	0.390211	0.9704
Q9NYF8	Q9NYF8	BCLAF1	S287	Bcl-2-associated transcription factor 1	NegInf	0	0.265611	0.982437	NegInf	0	NegInf	0	0.0257767	0.999417	-0.373148	0.999902	-1.00249	0.906937	0.618825	0.931622	NegInf	0	NegInf	0
Q9NYF8	Q9NYF8	BCLAF1	S290	Bcl-2-associated transcription factor 1	0.335584	0.994793	-0.580316	0.867072	-1.08574	0.77159	0.211096	0.984058	-0.435085	0.999417	-0.684663	0.999902	-0.767885	0.691838	-0.623217	0.804437	-0.629204	0.999428	-0.264445	0.977199
Q9NYF8	Q9NYF8	BCLAF1	S297	Bcl-2-associated transcription factor 1	-0.275609	0.994793	-0.337572	0.942346	0.694179	0.999331	0.0829265	0.997627	0.152285	0.999417	0.117993	0.999902	-0.0406113	0.998936	-0.851655	0.697699	0.205881	0.999428	-0.480364	0.942101
Q9NYF8	Q9NYF8	BCLAF1	S300	Bcl-2-associated transcription factor 1	NegInf	0	-1.14993	0.971789	1.58331	0.999331	0.234419	0.999647	0.932182	0.999417	-1.69485	0.999902	-0.535584	0.991399	0.139594	0.99186	0.377437	0.999428	-0.329573	0.992561
Q9NYF8	Q9NYF8	BCLAF1	S315	Bcl-2-associated transcription factor 1	0.674853	0.985109	0.676001	0.93554	0.0368922	0.99934	1.06685	0.946429	0.90054	0.999417	NegInf	0	1.85705	0.798218	1.78913	0.779143	1.53449	0.999428	1.30058	0.936154
Q9NYF8	Q9NYF8	BCLAF1	S385	Bcl-2-associated transcription factor 1	1.46778	0.421571	0.473938	0.911576	0.965587	0.93983	0.502767	0.965575	0.0739291	0.999417	1.00864	0.999902	0.899548	0.761903	0.897893	0.779143	0.711935	0.999428	1.34818	0.644979
Q9NYF8	Q9NYF8	BCLAF1	S389	Bcl-2-associated transcription factor 1	NA	NA	NA	NA	Inf	0	NA	NA	NA	NA	NA	NA	Inf	0	NA	NA	NA	NA	NA	NA
Q9NYF8	Q9NYF8	BCLAF1	S397	Bcl-2-associated transcription factor 1	0.589328	0.926655	0.56555	0.873499	0.273566	0.999331	0.409466	0.961709	0.515397	0.999417	0.5711	0.999902	0.297246	0.960625	0.26092	0.946371	-0.0910698	0.999428	0.883029	0.849119
Q9NYF8	Q9NYF8	BCLAF1	S496	Bcl-2-associated transcription factor 1	-0.0865858	0.998926	-0.129998	0.985904	-0.137872	0.999331	0.371104	0.961709	0.178826	0.999417	-0.153529	0.999902	-0.0709552	0.997307	-0.381447	0.90199	0.563934	0.999428	0.422783	0.959899
Q9NYF8	Q9NYF8	BCLAF1	S512	Bcl-2-associated transcription factor 1	0.0489097	0.998926	0.486651	0.822049	0.202977	0.999331	-0.134987	0.984379	0.577806	0.999417	0.62374	0.999902	-0.087623	0.990535	-0.364745	0.864814	-0.267646	0.999428	0.177485	0.982831
Q9NYF8	Q9NYF8	BCLAF1	S531	Bcl-2-associated transcription factor 1	0.00249946	0.999872	-0.108881	0.981327	-0.0794071	0.999331	-0.374586	0.886559	0.23187	0.999417	0.221472	0.999902	0.0292975	0.998936	-0.313293	0.860229	-0.0493627	0.999428	-0.00388005	0.999717
Q9NYF8	Q9NYF8	BCLAF1	S648	Bcl-2-associated transcription factor 1	-1.02517	0.730589	-0.543898	0.911576	-0.575553	0.999331	0.899132	0.851134	-0.618675	0.999417	0.205344	0.999902	-0.751391	0.876518	-0.854781	0.786509	0.612873	0.999428	0.223681	0.984034
Q9NYF8	Q9NYF8	BCLAF1	S658	Bcl-2-associated transcription factor 1	-0.142381	0.997274	-0.0896165	0.985904	0.166504	0.999331	-0.448832	0.847197	0.236198	0.999417	-0.00403083	0.999902	-0.0244938	0.998936	-0.261005	0.893746	-0.1787	0.999428	-0.550296	0.829747
Q9NYF8	Q9NYF8	BCLAF1	S690	Bcl-2-associated transcription factor 1	-0.435833	0.980254	-0.465838	0.92817	0.528606	0.999331	0.472822	0.969113	0.551265	0.999417	-1.06739	0.999902	1.14217	0.667359	0.0535114	0.990593	-0.781524	0.999428	0.0363864	0.999717
Q9NYF8	Q9NYF8	BCLAF1	S883	Bcl-2-associated transcription factor 1	Inf	0	NA	NA	NA	NA	Inf	0	Inf	0	NA	NA	Inf	0	Inf	0	NA	NA	Inf	0
Q9NYF8	Q9NYF8	BCLAF1	S884	Bcl-2-associated transcription factor 1	-0.110881	0.998926	0.364949	0.876044	-0.294183	0.999331	0.212384	0.965799	NegInf	0	0.31275	0.999902	-0.365832	0.894091	-0.0590403	0.978813	-0.440352	0.999428	1.18449	0.49437
Q9NYF8	Q9NYF8	BCLAF1	T257	Bcl-2-associated transcription factor 1	1.04633	0.669196	0.811139	0.749958	0.64588	0.999331	1.05484	0.731405	-0.844781	0.999417	0.298146	0.999902	-0.0204475	0.998936	0.718998	0.866645	1.01382	0.999428	0.289271	0.979924
Q9NYF8	Q9NYF8	BCLAF1	T494	Bcl-2-associated transcription factor 1	NegInf	0	NegInf	0	NegInf	0	NegInf	0	-2.46214	NA	NegInf	0	-2.61417	NA	NegInf	0	-1.49118	NA	NegInf	0
Q9NYF8	Q9NYF8	BCLAF1	T840	Bcl-2-associated transcription factor 1	-1.01313	0.444885	NegInf	0	-0.82278	0.738165	-1.11024	0.517686	-0.49505	0.999417	-0.880307	0.999902	-1.65521	0.0993974	NegInf	0	-0.385848	0.999428	-1.7345	0.339028
Q9NYF8	Q9NYF8	BCLAF1	Y284	Bcl-2-associated transcription factor 1	NA	NA	Inf	0	Inf	0	NA	NA	Inf	0	Inf	0	NA	NA	Inf	0	Inf	0	NA	NA
Q6W2J9	Q6W2J9	BCOR	S422	BCL-6 corepressor	0.0490179	0.998926	NegInf	0	NegInf	0	0.755958	0.666998	0.240525	0.999417	NegInf	0	0.284256	0.796387	NegInf	0	0.0774193	0.999428	NegInf	0
Q6W2J9	Q6W2J9	BCOR	S423	BCL-6 corepressor	0.0490179	0.994793	0.41192	0.414457	0.0520914	0.999331	0.224014	0.737607	0.206734	0.999417	NegInf	0	0.284256	0.540368	0.418855	0.424495	0.0774193	0.999428	NegInf	0
P11274	P11274	BCR	S122	Breakpoint cluster region protein	-0.111873	0.995511	-0.132521	0.947875	-0.100776	0.999331	0.240811	0.940593	0.0950352	0.999417	0.216576	0.999902	-0.184825	0.93634	-0.210731	0.870742	-0.287852	0.999428	0.307399	0.947005
P11274	P11274	BCR	S1264	Breakpoint cluster region protein	1.14251	0.524725	0.877157	0.757556	0.984156	0.854843	-0.48736	0.933894	-0.180882	0.999417	-1.05368	0.999902	0.93211	0.628013	0.904112	0.680324	0.231672	0.999428	0.170262	0.984034
P11274	P11274	BCR	S459	Breakpoint cluster region protein	0.147247	0.986458	0.181859	0.918509	0.126667	0.999331	-0.597189	0.497391	0.166458	0.999417	0.215784	0.999902	-0.101242	0.977032	0.177917	0.904983	0.245725	0.999428	0.167224	0.967196
A6H8Y1	A6H8Y1	BDP1	S1739	Transcription factor TFIIIB component B'' homolog	-0.958196	0.93103	NegInf	0	NegInf	0	NegInf	0	0.499029	0.999417	-0.800543	0.999902	NegInf	0	-0.25362	0.957049	NegInf	0	NegInf	0
A6H8Y1	A6H8Y1	BDP1	S1743	Transcription factor TFIIIB component B'' homolog	-0.958196	0.93103	NegInf	0	NegInf	0	NegInf	0	0.499029	0.999417	-0.800543	0.999902	NegInf	0	-0.25362	0.957049	NegInf	0	NegInf	0
O15155	O15155	BET1	S50	BET1 homolog	4.57117	1.89351e-05	3.56283	0.00199961	3.6632	0.00160306	2.01652	0.195238	0.806113	0.999417	0.688273	0.999902	4.95968	5.84476e-06	3.49012	0.00362725	3.15059	0.011861	2.83876	0.0492874
Q9NYM9	Q9NYM9	BET1L	S37	BET1-like protein	NA	NA	Inf	0	Inf	0	Inf	0	NA	NA	NA	NA	Inf	0	NA	NA	NA	NA	Inf	0
Q9NYM9	Q9NYM9	BET1L	S9	BET1-like protein	-0.12105	0.998926	-0.944698	0.8062	0.698224	0.999331	-0.0769576	0.997801	-0.164774	0.999417	-1.13445	0.999902	0.21978	0.98639	-0.241573	0.957049	0.163048	0.999428	0.0589469	0.998293
Q9H694	Q9H694	BICC1	S612	Protein bicaudal C homolog 1	-1.12661	0.533593	-0.881576	0.567763	NegInf	0	-0.190015	0.975202	-0.884225	0.999417	-0.42537	0.999902	-0.680396	0.803592	-0.13258	0.966603	NegInf	0	-0.480897	0.918456
Q9H694	Q9H694	BICC1	S633	Protein bicaudal C homolog 1	NA	NA	NA	NA	Inf	0	Inf	0	NA	NA	NA	NA	Inf	0	NA	NA	NA	NA	NA	NA
Q9H694	Q9H694	BICC1	S679	Protein bicaudal C homolog 1	NA	NA	NA	NA	NA	NA	NA	NA	Inf	0	NA	NA	NA	NA	NA	NA	NA	NA	Inf	0
Q9H694	Q9H694	BICC1	S766	Protein bicaudal C homolog 1	-0.298257	0.994793	0.149698	0.985904	NegInf	0	-0.357377	0.964455	0.430294	0.999417	0.499571	0.999902	0.223353	0.979842	0.592781	0.849313	-0.235956	0.999428	0.233235	0.984034
Q9H694	Q9H694	BICC1	S801	Protein bicaudal C homolog 1	Inf	0	Inf	0	Inf	0	Inf	0	Inf	0	Inf	0	Inf	0	Inf	0	Inf	0	Inf	0
Q9H694	Q9H694	BICC1	S803	Protein bicaudal C homolog 1	0.505462	0.13137	0.542022	0.145952	0.180943	0.999331	0.320718	0.661081	0.191589	0.999417	-0.00540662	0.999902	0.421351	0.30727	0.209616	0.786509	0.284583	0.952279	0.111233	0.966346
Q9H694	Q9H694	BICC1	S836	Protein bicaudal C homolog 1	-0.116271	0.995511	-0.274375	0.819755	-0.290534	0.999331	-0.375424	0.818281	0.120508	0.999417	0.0105647	0.999902	-0.545229	0.391736	-0.555913	0.536161	-0.493956	0.854508	-0.45221	0.818434
Q9H694	Q9H694	BICC1	S969	Protein bicaudal C homolog 1	NA	NA	NA	NA	NA	NA	NA	NA	NA	NA	NA	NA	NA	NA	Inf	0	Inf	0	NA	NA
Q96G01	Q96G01	BICD1	S546	Protein bicaudal D homolog 1	0.754665	0.190333	0.959873	0.11295	0.576542	0.708767	0.425837	0.737607	0.100871	0.999417	-0.145592	0.999902	0.600604	0.389098	0.703538	0.334274	0.545644	0.788635	0.545872	0.655826
Q96G01	Q96G01	BICD1	S548	Protein bicaudal D homolog 1	0.737699	0.255937	0.959873	0.11925	0.576542	0.718834	0.425837	0.74426	0.100871	0.999417	-0.145592	0.999902	0.600604	0.396845	0.703538	0.346524	0.545644	0.790231	0.545872	0.661355
Q96G01	Q96G01	BICD1	S569	Protein bicaudal D homolog 1	Inf	0	NA	NA	Inf	0	NA	NA	NA	NA	NA	NA	Inf	0	NA	NA	Inf	0	NA	NA
Q8TD16	Q8TD16	BICD2	S568	Protein bicaudal D homolog 2	0.162191	0.998926	-0.296146	0.973045	0.0737321	0.999331	-0.180183	0.992527	0.0760362	0.999417	0.125557	0.999902	0.396697	0.964143	0.52142	0.907112	0.922495	0.999428	-0.247622	0.982999
Q8TD16	Q8TD16	BICD2	S574	Protein bicaudal D homolog 2	-1.03815	0.963873	NegInf	0	0.0660331	0.999331	NegInf	0	-1.22935	0.999417	-0.219338	0.999902	NegInf	0	-0.946203	0.90199	0.195463	0.999428	-0.974654	0.939171
Q8TD16	Q8TD16	BICD2	S582	Protein bicaudal D homolog 2	-0.0575215	0.998926	-0.131299	0.923775	-0.246604	0.999331	0.0337831	0.996734	0.0964217	0.999417	0.149075	0.999902	0.0723693	0.979842	-0.246269	0.779137	0.013256	0.999428	-0.0194852	0.994625
Q8TD16	Q8TD16	BICD2	T573	Protein bicaudal D homolog 2	0.839215	0.972719	0.0673703	0.997603	-1.00142	0.999331	0.183333	0.99472	0.72873	0.999417	-0.275202	0.999902	0.760212	0.920801	1.62553	0.744568	NegInf	0	NegInf	0
O00499	O00499	BIN1	S296	Myc box-dependent-interacting protein 1	0.127692	0.998926	0.351934	0.91336	-0.159675	0.999331	-0.156037	0.979007	-0.389179	0.999417	-0.362014	0.999902	-0.112851	0.987759	-0.307359	0.892432	-0.583451	0.99863	0.381388	0.936154
O00499	O00499	BIN1	S298	Myc box-dependent-interacting protein 1	-0.281425	0.961791	0.113303	0.981327	-0.198093	0.999331	-0.0957169	0.990487	0.160885	0.999417	0.106072	0.999902	-0.217713	0.941744	-0.203307	0.91835	-0.36047	0.999428	-0.317625	0.934238
O00499	O00499	BIN1	S303	Myc box-dependent-interacting protein 1	-0.0641092	0.998926	-0.0918842	0.985904	-0.20466	0.999331	-0.10711	0.989728	0.215788	0.999417	0.149879	0.999902	0.122763	0.988089	0.16998	0.94785	-0.260989	0.999428	0.0319447	0.995461
O00499	O00499	BIN1	S331	Myc box-dependent-interacting protein 1	-0.0188948	0.998926	-0.154453	0.910247	-0.182043	0.999331	-0.181336	0.906974	-0.168322	0.999417	-0.214311	0.999902	-0.195139	0.872444	-0.221418	0.786509	-0.139087	0.999428	-0.264097	0.860963
O00499	O00499	BIN1	S333	Myc box-dependent-interacting protein 1	NegInf	0	NegInf	0	NegInf	0	NegInf	0	NegInf	0	-0.387789	NA	NegInf	0	NegInf	0	NegInf	0	NegInf	0
O00499	O00499	BIN1	S350	Myc box-dependent-interacting protein 1	NA	NA	NA	NA	Inf	0	NA	NA	NA	NA	NA	NA	NA	NA	NA	NA	NA	NA	Inf	0
Q13490	Q13490	BIRC2	S140	Baculoviral IAP repeat-containing protein 2	NegInf	0	0.467727	NA	-0.541328	NA	NegInf	0	NegInf	0	-1.25417	NA	NegInf	0	0.305514	NA	NegInf	0	NegInf	0
Q9NR09	Q9NR09	BIRC6	S4023	Baculoviral IAP repeat-containing protein 6	NA	NA	NA	NA	Inf	0	Inf	0	NA	NA	NA	NA	Inf	0	NA	NA	Inf	0	Inf	0
Q9NR09	Q9NR09	BIRC6	T4021	Baculoviral IAP repeat-containing protein 6	NegInf	0	NegInf	0	NegInf	0	NegInf	0	1.28409	NA	0.897055	NA	NegInf	0	1.46532	NA	NegInf	0	NegInf	0
P53004	P53004	BLVRA	S230	Biliverdin reductase A	-0.313376	0.942523	-0.115195	0.980744	-0.180872	0.999331	0.225357	0.975202	0.00555705	0.999417	-0.321506	0.999902	-0.118964	0.986298	-0.527483	0.680324	-0.457636	0.999428	-0.0233447	0.998784
Q9NSY1	Q9NSY1	BMP2K	S1107	BMP-2-inducible protein kinase	NA	NA	NA	NA	NA	NA	NA	NA	NA	NA	NA	NA	Inf	0	NA	NA	NA	NA	Inf	0
Q13873	Q13873	BMPR2	S940	Bone morphogenetic protein receptor type-2	Inf	0	NA	NA	NA	NA	NA	NA	NA	NA	Inf	0	NA	NA	NA	NA	NA	NA	Inf	0
Q14692	Q14692	BMS1	S552	Ribosome biogenesis protein BMS1 homolog	-0.656324	0.971804	-0.234034	0.988086	-1.22824	0.990416	-0.470512	0.967733	-0.764533	0.999417	-0.481064	0.999902	-0.175438	0.991687	NegInf	0	0.283629	0.999428	-0.428537	0.982999
Q6ZN30	Q6ZN30	BNC2	S403	Zinc finger protein basonuclin-2	0.243325	0.968505	0.0727935	0.987152	0.125941	0.999331	0.0597927	0.996038	0.082686	0.999417	-0.0363471	0.999902	0.164951	0.966353	0.0649284	0.976056	0.0562387	0.999428	0.103676	0.984034
Q6ZN30	Q6ZN30	BNC2	S936	Zinc finger protein basonuclin-2	-0.46881	NA	NegInf	0	NegInf	0	NegInf	0	NegInf	0	NegInf	0	NegInf	0	NegInf	0	NegInf	0	NegInf	0
Q6ZN30	Q6ZN30	BNC2	S937	Zinc finger protein basonuclin-2	-0.46881	NA	NegInf	0	NegInf	0	NegInf	0	NegInf	0	NegInf	0	NegInf	0	NegInf	0	NegInf	0	NegInf	0
Q12982	Q12982	BNIP2	S114	BCL2/adenovirus E1B 19 kDa protein-interacting protein 2	-0.068099	0.998926	0.153786	0.977629	-0.0631992	0.999331	-0.145257	0.979058	0.096707	0.999417	0.110818	0.999902	-0.191319	0.969583	-0.425953	0.832019	-0.0120702	0.999428	-0.102914	0.984034
Q12983	Q12983	BNIP3	S131	BCL2/adenovirus E1B 19 kDa protein-interacting protein 3	1.84813	0.68626	1.66114	0.722148	0.124199	0.999331	1.31616	0.864206	0.959223	0.999417	1.11099	0.999902	1.30417	0.83653	0.585386	0.940303	1.30344	0.999428	0.999209	0.936154
Q12983	Q12983	BNIP3	S151	BCL2/adenovirus E1B 19 kDa protein-interacting protein 3	-0.0625431	0.998926	-0.258977	0.939457	-0.406435	0.999331	0.337122	0.95869	-0.399584	0.999417	-1.14977	0.999902	-0.253124	0.961507	0.0271815	0.992611	-0.61074	0.999428	-0.0577907	0.994625
O60238	O60238	BNIP3L	S120	BCL2/adenovirus E1B 19 kDa protein-interacting protein 3-like	-0.331558	0.995511	-0.746889	0.872163	-0.110574	0.999331	0.365361	0.975202	0.182037	0.999417	0.613472	0.999902	-0.513745	0.93639	-0.238877	0.958322	-0.266312	0.999428	0.272433	0.982999
O60238	O60238	BNIP3L	S164	BCL2/adenovirus E1B 19 kDa protein-interacting protein 3-like	2.4046	0.000157962	1.5345	0.0485857	0.803158	0.633081	1.12117	0.283028	-0.0638071	0.999417	-0.575611	0.999902	2.22169	0.00160129	1.26006	0.0999574	0.857593	0.607109	0.226867	0.974823
O60238	O60238	BNIP3L	S166	BCL2/adenovirus E1B 19 kDa protein-interacting protein 3-like	2.20255	0.0291078	1.51092	0.321246	1.14702	0.604309	0.953668	0.611272	0.865374	0.999417	NegInf	0	2.03119	0.0361464	1.54911	0.318971	NegInf	0	NegInf	0
O60238	O60238	BNIP3L	S168	BCL2/adenovirus E1B 19 kDa protein-interacting protein 3-like	0.737264	0.90656	0.679061	0.730422	0.332024	0.999331	0.759659	0.767696	0.273008	0.999417	-0.201116	0.999902	0.401533	0.922418	1.02287	0.506208	0.664739	0.999428	0.159839	0.982999
O60238	O60238	BNIP3L	S63	BCL2/adenovirus E1B 19 kDa protein-interacting protein 3-like	1.02995	0.689624	0.277091	0.961836	0.0806795	0.999331	0.471398	0.95869	1.00111	0.999417	0.129282	0.999902	NegInf	0	NegInf	0	1.48127	0.875856	0.277728	0.977511
O60238	O60238	BNIP3L	S65	BCL2/adenovirus E1B 19 kDa protein-interacting protein 3-like	0.482475	0.95805	-0.534107	0.895917	-0.69787	0.999331	NegInf	0	0.593222	0.999417	-0.650937	0.999902	0.0381177	0.998936	-1.05132	0.757673	0.812681	0.999428	-0.0458432	0.997105
Q8NFC6	Q8NFC6	BOD1L1	S1077	Biorientation of chromosomes in cell division protein 1-like 1	2.31679	2.04058e-10	1.08734	0.00116965	1.75239	1.58274e-06	1.04905	0.00699763	-0.681941	0.999417	-0.173715	0.999902	2.42005	5.2996e-11	0.975527	0.00400805	1.71302	1.3771e-06	0.526908	0.369774
Q8NFC6	Q8NFC6	BOD1L1	S1531	Biorientation of chromosomes in cell division protein 1-like 1	-0.198861	0.96341	0.0676651	0.985904	-0.142039	0.999331	-0.0187925	0.999647	0.115818	0.999417	0.0996725	0.999902	-0.20467	0.922418	0.0748222	0.966603	0.0826776	0.999428	-0.199366	0.956861
Q8NFC6	Q8NFC6	BOD1L1	S2905	Biorientation of chromosomes in cell division protein 1-like 1	NA	NA	Inf	0	NA	NA	NA	NA	NA	NA	Inf	0	Inf	0	NA	NA	NA	NA	NA	NA
Q8NFC6	Q8NFC6	BOD1L1	S3019	Biorientation of chromosomes in cell division protein 1-like 1	-0.22891	0.995511	-0.480216	0.901949	-0.305516	0.999331	-0.278675	0.965373	0.43743	0.999417	-0.494321	0.999902	-0.28861	0.960294	-0.447219	0.87523	0.122441	0.999428	-0.2278	0.982831
Q8NFC6	Q8NFC6	BOD1L1	S537	Biorientation of chromosomes in cell division protein 1-like 1	0.356388	0.980254	1.89881	0.0984305	NegInf	0	1.9424	0.136892	1.08617	0.999417	0.356574	0.999902	1.37399	0.227716	1.86571	0.109534	0.642902	0.996695	1.6594	0.231631
Q8NFC6	Q8NFC6	BOD1L1	S538	Biorientation of chromosomes in cell division protein 1-like 1	0.356388	0.976389	2.00287	0.0416798	NegInf	0	1.9424	0.111108	1.08617	0.999417	0.356574	0.999902	1.37399	0.196186	1.86571	0.0892511	0.642902	0.990351	1.6594	0.199205
Q8NFC6	Q8NFC6	BOD1L1	S635	Biorientation of chromosomes in cell division protein 1-like 1	1.54993	0.0426164	1.08872	0.306285	0.981073	0.555369	0.591833	0.844223	0.240163	0.999417	0.163648	0.999902	1.51622	0.0489559	1.36731	0.261806	1.07179	0.487388	0.8454	0.62049
Q8NFC6	Q8NFC6	BOD1L1	S637	Biorientation of chromosomes in cell division protein 1-like 1	NegInf	0	NegInf	0	0.778415	0.733587	NegInf	0	NegInf	0	NegInf	0	1.43367	0.0993974	1.11403	0.389496	NegInf	0	0.972889	0.543104
Q8NFC6	Q8NFC6	BOD1L1	S902	Biorientation of chromosomes in cell division protein 1-like 1	Inf	0	Inf	0	Inf	0	Inf	0	NA	NA	Inf	0	Inf	0	Inf	0	Inf	0	NA	NA
Q12830	Q12830	BPTF	S1297	Nucleosome-remodeling factor subunit BPTF	NegInf	0	NegInf	0	0.209142	NA	NegInf	0	-0.227162	NA	-0.653178	NA	NegInf	0	NegInf	0	0.132563	NA	NegInf	0
Q12830	Q12830	BPTF	S1300	Nucleosome-remodeling factor subunit BPTF	Inf	0	Inf	0	Inf	0	Inf	0	Inf	0	NA	NA	Inf	0	Inf	0	NA	NA	NA	NA
Q12830	Q12830	BPTF	S1310	Nucleosome-remodeling factor subunit BPTF	Inf	0	Inf	0	NA	NA	NA	NA	NA	NA	NA	NA	Inf	0	Inf	0	NA	NA	Inf	0
Q12830	Q12830	BPTF	S216	Nucleosome-remodeling factor subunit BPTF	Inf	0	Inf	0	NA	NA	Inf	0	Inf	0	Inf	0	Inf	0	Inf	0	Inf	0	Inf	0
P15056	P15056	BRAF	S147	Serine/threonine-protein kinase B-raf	NA	NA	NA	NA	NA	NA	NA	NA	Inf	0	NA	NA	Inf	0	Inf	0	NA	NA	NA	NA
P15056	P15056	BRAF	S151	Serine/threonine-protein kinase B-raf	0.586959	0.141232	0.0164111	0.997603	0.173044	0.999331	0.154691	0.945693	0.0728497	0.999417	-0.295387	0.999902	0.171399	0.902608	-0.059694	0.964994	0.405717	0.846302	0.383966	0.802071
P15056	P15056	BRAF	S365	Serine/threonine-protein kinase B-raf	NA	NA	NA	NA	NA	NA	NA	NA	Inf	0	NA	NA	NA	NA	NA	NA	NA	NA	Inf	0
P15056	P15056	BRAF	S446	Serine/threonine-protein kinase B-raf	Inf	0	Inf	0	Inf	0	Inf	0	Inf	0	Inf	0	Inf	0	Inf	0	Inf	0	Inf	0
P15056	P15056	BRAF	S447	Serine/threonine-protein kinase B-raf	2.37788	0.562881	2.62197	0.532937	NegInf	0	NegInf	0	NegInf	0	NegInf	0	NegInf	0	2.9966	0.541898	NegInf	0	2.88286	0.733168
P15056	P15056	BRAF	S729	Serine/threonine-protein kinase B-raf	-0.246476	0.906041	-0.0330193	0.993488	-0.121829	0.999331	-0.0532581	0.99359	0.0405466	0.999417	0.098511	0.999902	-0.380901	0.656262	-0.121724	0.936423	0.123019	0.999428	-0.205785	0.942101
Q7Z569	Q7Z569	BRAP	S117	BRCA1-associated protein	0.0209477	0.998926	0.25356	0.919863	-0.151503	0.999331	0.175026	0.975202	-0.0975745	0.999417	0.400074	0.999902	-0.222905	0.941744	-0.035697	0.987679	-0.0423399	0.999428	1.13286	0.488163
Q7Z569	Q7Z569	BRAP	S119	BRCA1-associated protein	Inf	0	Inf	0	NA	NA	Inf	0	NA	NA	NA	NA	Inf	0	Inf	0	Inf	0	Inf	0
P38398	P38398	BRCA1	S114	Breast cancer type 1 susceptibility protein	NA	NA	NA	NA	NA	NA	NA	NA	Inf	0	Inf	0	Inf	0	Inf	0	NA	NA	NA	NA
P38398	P38398	BRCA1	S1613	Breast cancer type 1 susceptibility protein	NA	NA	NA	NA	NA	NA	Inf	0	NA	NA	Inf	0	NA	NA	NA	NA	NA	NA	Inf	0
P25440	P25440	BRD2	S298	Bromodomain-containing protein 2	NegInf	0	NegInf	0	0.609798	0.909448	NegInf	0	1.16238	0.999417	NegInf	0	0.555697	0.700552	NegInf	0	NegInf	0	1.83458	0.612887
Q15059	Q15059	BRD3	S263	Bromodomain-containing protein 3	-0.167693	0.991591	NegInf	0	0.406823	0.999331	-0.307991	0.848339	0.382772	0.999417	0.235302	0.999902	0.0309263	0.998936	-0.308593	0.778286	-0.456086	0.996695	-0.0688318	0.984034
O60885	O60885	BRD4	S1083	Bromodomain-containing protein 4	0.430916	0.666454	0.0931446	0.977629	-0.032122	0.999331	-0.00684215	0.999647	-0.12386	0.999417	-0.0517729	0.999902	0.161228	0.941744	0.289194	0.847221	0.125298	0.999428	-0.21729	0.959899
O60885	O60885	BRD4	S1117	Bromodomain-containing protein 4	0.662956	0.0115115	-0.556445	0.0444998	-0.0682476	0.999331	-0.208559	0.764958	0.166044	0.999417	0.0970364	0.999902	0.503279	0.0607016	-0.63967	0.0168527	0.119483	0.999428	-0.0990356	0.961892
O60885	O60885	BRD4	S1126	Bromodomain-containing protein 4	0.301088	0.938931	NegInf	0	-0.448081	0.999331	-0.39431	0.933894	-0.574199	0.999417	-0.435105	0.999902	-0.585874	0.808972	-0.799792	0.475661	0.265464	0.999428	-0.385037	0.945759
O60885	O60885	BRD4	S469	Bromodomain-containing protein 4	0.0547399	0.998926	-0.154587	0.954743	0.526544	0.934136	NegInf	0	0.112227	0.999417	0.292697	0.999902	0.113681	0.979163	-0.034548	0.984809	0.170303	0.999428	0.143469	0.982999
O60885	O60885	BRD4	S470	Bromodomain-containing protein 4	Inf	0	Inf	0	Inf	0	NA	NA	Inf	0	Inf	0	Inf	0	Inf	0	Inf	0	Inf	0
Q9NPI1	Q9NPI1	BRD7	S279	Bromodomain-containing protein 7	NA	NA	Inf	0	NA	NA	NA	NA	NA	NA	NA	NA	NA	NA	NA	NA	NA	NA	NA	NA
Q9NPI1	Q9NPI1	BRD7	S289	Bromodomain-containing protein 7	NA	NA	Inf	0	NA	NA	NA	NA	NA	NA	Inf	0	NA	NA	NA	NA	NA	NA	Inf	0
Q9H0E9	Q9H0E9	BRD8	S387	Bromodomain-containing protein 8	Inf	0	NA	NA	Inf	0	NA	NA	NA	NA	Inf	0	Inf	0	NA	NA	NA	NA	NA	NA
Q9H8M2	Q9H8M2	BRD9	S56	Bromodomain-containing protein 9	-0.309466	0.994762	-0.0452297	0.997603	NegInf	0	-0.100686	0.994823	0.189985	0.999417	0.0501474	0.999902	0.105397	0.990535	0.503715	0.866645	-0.476735	0.999428	0.173376	0.984034
Q9H8M2	Q9H8M2	BRD9	S566	Bromodomain-containing protein 9	-0.12489	0.986458	-0.20024	0.885686	-0.244653	0.999331	-0.0598862	0.990487	-0.00113261	0.999417	-0.023466	0.999902	-0.14464	0.941744	-0.0879753	0.951699	-0.104469	0.999428	-0.0219079	0.994625
Q92994	Q92994	BRF1	S548	Transcription factor IIIB 90 kDa subunit	NA	NA	NA	NA	Inf	0	NA	NA	NA	NA	NA	NA	Inf	0	Inf	0	NA	NA	Inf	0
Q92994	Q92994	BRF1	S553	Transcription factor IIIB 90 kDa subunit	-0.236636	0.95878	-0.562946	0.602848	0.0280262	0.999331	-0.268059	0.917139	-0.00852287	0.999417	-0.00805676	0.999902	-0.260253	0.898238	-0.601978	0.522429	-0.102944	0.999428	-0.187225	0.9704
Q9BX63	Q9BX63	BRIP1	S1237	Fanconi anemia group J protein	-0.254716	0.994793	-0.370536	0.87082	-0.476285	0.992618	0.171398	0.975202	-0.185365	0.999417	-0.172021	0.999902	-0.939402	0.450741	-0.0430414	0.987309	-0.0370703	0.999428	0.0339798	0.997087
Q9BX63	Q9BX63	BRIP1	S206	Fanconi anemia group J protein	NegInf	0	NegInf	0	-0.465773	NA	NegInf	0	NegInf	0	NegInf	0	NegInf	0	NegInf	0	NegInf	0	NegInf	0
Q9BX63	Q9BX63	BRIP1	S990	Fanconi anemia group J protein	0.317001	0.971086	-0.230069	0.950616	0.761182	0.942802	0.723464	0.789857	0.56951	0.999417	-0.0268831	0.999902	0.308555	0.932966	0.440071	0.83287	0.667764	0.983813	0.774353	0.785304
P55201	P55201	BRPF1	S860	Peregrin	0.256131	0.998926	0.384113	0.953116	-0.614392	0.999331	0.355653	0.965575	0.137525	0.999417	0.473788	0.999902	0.30196	0.976348	NegInf	0	0.344093	0.999428	NegInf	0
Q9NSI6	Q9NSI6	BRWD1	S696	Bromodomain and WD repeat-containing protein 1	0.51077	0.994793	0.414532	0.956331	0.169098	0.999331	0.978714	0.905181	NegInf	0	-0.472358	0.999902	0.465111	0.952823	NegInf	0	NegInf	0	1.3117	0.895698
P35613	P35613	BSG	S362	Basigin	NA	NA	Inf	0	NA	NA	Inf	0	Inf	0	Inf	0	NA	NA	Inf	0	Inf	0	Inf	0
Q9BSF8	Q9BSF8	BTBD10	S92	BTB/POZ domain-containing protein 10	NA	NA	NA	NA	NA	NA	NA	NA	Inf	0	NA	NA	NA	NA	NA	NA	Inf	0	NA	NA
P20290	P20290	BTF3	S30	Transcription factor BTF3	0.607539	0.983071	-0.642255	0.936203	0.057474	0.999331	0.865762	0.925348	1.569	0.999417	-0.643394	0.999902	-0.0893085	0.998936	-0.170348	0.976998	-0.0784154	0.999428	-0.150389	0.992561
P20290	P20290	BTF3	T82	Transcription factor BTF3	2.39376	0.516827	2.47838	0.414457	NegInf	0	2.32781	0.666257	1.64526	0.999417	1.02852	0.999902	3.32891	0.158481	2.51212	0.421886	3.14155	0.644634	0.274106	0.984034
O43683	O43683	BUB1	S602	Mitotic checkpoint serine/threonine-protein kinase BUB1	1.47769	0.529474	NegInf	0	NegInf	0	NegInf	0	0.228616	0.999417	NegInf	0	NegInf	0	NegInf	0	1.22047	0.996695	1.35981	0.803084
O43683	O43683	BUB1	S655	Mitotic checkpoint serine/threonine-protein kinase BUB1	0.29169	0.994793	0.321366	0.964394	NegInf	0	0.629229	0.944765	-0.0655618	0.999417	0.490001	0.999902	-0.061155	0.998936	0.0517641	0.990593	0.495877	0.999428	0.577326	0.94584
O43683	O43683	BUB1	S661	Mitotic checkpoint serine/threonine-protein kinase BUB1	NegInf	0	NegInf	0	NegInf	0	NegInf	0	-1.135	0.999417	-0.947666	0.999902	0.256752	0.98926	NegInf	0	NegInf	0	NegInf	0
O60566	O60566	BUB1B	S670	Mitotic checkpoint serine/threonine-protein kinase BUB1 beta	-0.393096	0.934201	-0.144766	0.977629	0.159622	0.999331	-0.1102	0.992597	0.101888	0.999417	-0.179807	0.999902	-0.300731	0.940287	-0.750113	0.566667	0.17543	0.999428	-0.00435797	0.999717
Q9BRD0	Q9BRD0	BUD13	S126	BUD13 homolog	-0.0888469	0.998926	-0.025622	0.997603	0.162596	0.999331	-0.213645	0.961965	0.1464	0.999417	0.143976	0.999902	-0.0435949	0.996357	-0.413982	0.746658	0.343239	0.999428	0.17318	0.972111
Q9BRD0	Q9BRD0	BUD13	S163	BUD13 homolog	0.402535	0.917501	0.0227183	0.997603	0.427785	0.999331	0.149456	0.979058	-0.0720806	0.999417	0.177488	0.999902	0.02173	0.998936	NegInf	0	-0.134987	0.999428	-0.474216	0.901845
Q9BRD0	Q9BRD0	BUD13	S248	BUD13 homolog	NA	NA	Inf	0	NA	NA	NA	NA	NA	NA	NA	NA	NA	NA	NA	NA	Inf	0	NA	NA
Q9BRD0	Q9BRD0	BUD13	S271	BUD13 homolog	-0.0562868	0.998926	0.288985	0.923482	0.392734	0.999331	-0.677024	0.737607	0.356024	0.999417	0.141825	0.999902	0.441003	0.847545	0.401016	0.854383	-0.282723	0.999428	0.518719	0.895573
Q9BRD0	Q9BRD0	BUD13	S299	BUD13 homolog	Inf	0	NA	NA	NA	NA	NA	NA	NA	NA	NA	NA	Inf	0	NA	NA	NA	NA	NA	NA
Q9BRD0	Q9BRD0	BUD13	S325	BUD13 homolog	Inf	0	Inf	0	NA	NA	Inf	0	Inf	0	Inf	0	Inf	0	Inf	0	NA	NA	NA	NA
Q9BRD0	Q9BRD0	BUD13	T123	BUD13 homolog	-0.0888469	0.998926	-0.025622	0.997603	0.162596	0.999331	-0.213645	0.961965	0.1464	0.999417	0.143976	0.999902	-0.0435949	0.996357	-0.413982	0.746658	0.343239	0.999428	0.17318	0.972111
Q13895	Q13895	BYSL	S98	Bystin	NA	NA	Inf	0	Inf	0	NA	NA	NA	NA	Inf	0	NA	NA	NA	NA	NA	NA	Inf	0
Q96B45	Q96B45	C10orf32	S45	UPF0693 protein C10orf32	Inf	0	Inf	0	Inf	0	Inf	0	NA	NA	NA	NA	Inf	0	Inf	0	Inf	0	Inf	0
Q96B45	Q96B45	C10orf32	S46	UPF0693 protein C10orf32	Inf	0	Inf	0	NA	NA	Inf	0	NA	NA	NA	NA	Inf	0	Inf	0	Inf	0	Inf	0
Q9H7M9	Q9H7M9	C10orf54	S235	Platelet receptor Gi24	Inf	0	NA	NA	Inf	0	NA	NA	NA	NA	NA	NA	Inf	0	NA	NA	Inf	0	NA	NA
Q9H3H3	Q9H3H3	C11orf68	S276	UPF0696 protein C11orf68	NA	NA	NA	NA	NA	NA	Inf	0	Inf	0	NA	NA	Inf	0	Inf	0	NA	NA	Inf	0
Q9BUA3	Q9BUA3	C11orf84	S148	Uncharacterized protein C11orf84	Inf	0	NA	NA	NA	NA	NA	NA	Inf	0	NA	NA	Inf	0	Inf	0	Inf	0	Inf	0
Q9BUA3	Q9BUA3	C11orf84	S152	Uncharacterized protein C11orf84	Inf	0	NA	NA	NA	NA	NA	NA	Inf	0	NA	NA	Inf	0	Inf	0	Inf	0	Inf	0
Q9BUA3	Q9BUA3	C11orf84	S308	Uncharacterized protein C11orf84	0.117435	0.995511	0.0220595	0.997603	0.0638531	0.999331	0.153785	0.966021	0.395983	0.999417	0.249515	0.999902	-0.207276	0.932966	-0.791997	0.302639	-0.100351	0.999428	-0.110017	0.982831
Q96C57	Q96C57	C12orf43	S175	Uncharacterized protein C12orf43	NA	NA	NA	NA	NA	NA	NA	NA	Inf	0	NA	NA	NA	NA	Inf	0	Inf	0	NA	NA
Q96C57	Q96C57	C12orf43	S179	Uncharacterized protein C12orf43	0.304253	0.950512	0.219758	0.933511	0.15097	0.999331	0.0717224	0.995334	0.662796	0.999417	0.543913	0.999902	0.23882	0.941046	0.0802046	0.971299	0.707616	0.875856	0.487408	0.918456
Q9H972	Q9H972	C14orf93	S224	Uncharacterized protein C14orf93	-0.65163	NA	NegInf	0	-0.0702117	NA	NegInf	0	-0.741686	NA	-0.0634392	NA	NegInf	0	NegInf	0	NegInf	0	-0.512963	NA
Q6ZUT6	Q6ZUT6	C15orf52	S193	Uncharacterized protein C15orf52	NA	NA	Inf	0	NA	NA	Inf	0	NA	NA	NA	NA	NA	NA	NA	NA	NA	NA	Inf	0
Q6ZUT6	Q6ZUT6	C15orf52	S201	Uncharacterized protein C15orf52	-0.510123	0.63462	-0.470466	0.678189	-0.455212	0.945383	-0.23283	0.944765	-0.146665	0.999417	-0.204448	0.999902	-0.235124	0.918364	-0.437917	0.69581	-0.443994	0.996695	-0.461244	0.82626
Q6ZUT6	Q6ZUT6	C15orf52	T199	Uncharacterized protein C15orf52	NA	NA	Inf	0	Inf	0	Inf	0	NA	NA	NA	NA	NA	NA	NA	NA	NA	NA	NA	NA
Q6ZUT6	Q6ZUT6	C15orf52	T204	Uncharacterized protein C15orf52	NegInf	0	NegInf	0	-0.36011	0.999331	-0.0288207	0.998986	0.337137	0.999417	-0.488795	0.999902	0.14206	0.95976	-0.127558	0.946339	0.429649	0.999428	-0.16255	0.97622
Q96GX8	Q96GX8	C16orf74	T41	Uncharacterized protein C16orf74	NegInf	0	NegInf	0	0.194412	NA	0.855243	NA	0.452307	NA	NegInf	0	0.433272	NA	NegInf	0	NegInf	0	1.25265	NA
Q96GX8	Q96GX8	C16orf74	T44	Uncharacterized protein C16orf74	0.497239	0.766358	NegInf	0	0.633292	0.945693	0.638118	0.768892	1.0238	0.999417	0.730823	0.999902	NegInf	0	NegInf	0	NegInf	0	NegInf	0
Q6PH81	Q6PH81	C16orf87	S50	UPF0547 protein C16orf87	-1.13102	0.689624	-1.18633	0.680914	-0.169436	0.999331	-1.32747	0.770288	-0.557395	0.999417	-0.000335393	0.999902	-0.72043	0.883948	-2.06762	0.330094	-0.756279	0.999428	-1.19398	0.865014
Q9HAS0	Q9HAS0	C17orf75	S18	Protein Njmu-R1	1.78492	0.869714	NegInf	0	NegInf	0	3.50453	0.74215	2.47431	0.999417	NegInf	0	NegInf	0	NegInf	0	0.649799	0.999428	2.13696	0.892258
Q53F19	Q53F19	C17orf85	S25	Uncharacterized protein C17orf85	1.16524	0.778335	1.55575	0.630726	1.36313	0.934324	1.78699	0.692037	1.06989	0.999417	1.39425	0.999902	1.65189	0.578041	1.86453	0.51104	0.533164	0.999428	1.17057	0.872629
Q53F19	Q53F19	C17orf85	S30	Uncharacterized protein C17orf85	0.131278	0.998926	0.136649	0.994493	-0.222644	0.999331	NegInf	0	-0.0515021	0.999417	NegInf	0	NegInf	0	0.47024	0.944433	NegInf	0	0.859889	0.959616
Q53F19	Q53F19	C17orf85	S500	Uncharacterized protein C17orf85	Inf	0	Inf	0	Inf	0	Inf	0	Inf	0	Inf	0	Inf	0	Inf	0	Inf	0	Inf	0
Q96B23	Q96B23	C18orf25	S145	Uncharacterized protein C18orf25	0.205516	0.998926	0.122952	0.982437	-0.167097	0.999331	0.110229	0.991869	-0.137213	0.999417	-0.463962	0.999902	0.182155	0.981319	0.60303	0.780153	0.0907512	0.999428	-0.332532	0.947005
Q96B23	Q96B23	C18orf25	S66	Uncharacterized protein C18orf25	0.997902	0.0971907	0.921953	0.162743	0.305107	0.999331	0.489486	0.732009	0.521159	0.999417	0.544935	0.999902	0.736744	0.318582	0.701129	0.397058	0.313191	0.999428	0.99148	0.304677
Q96B23	Q96B23	C18orf25	S67	Uncharacterized protein C18orf25	0.49583	0.910986	0.25367	0.964394	0.483284	0.999331	NegInf	0	NegInf	0	0.212486	0.999902	NegInf	0	-0.99132	0.568149	-0.318965	0.999428	0.912477	0.786706
Q96B23	Q96B23	C18orf25	S69	Uncharacterized protein C18orf25	0.446999	0.945633	0.748301	0.797283	0.0516659	0.999331	0.668149	0.877079	0.289264	0.999417	0.315745	0.999902	0.598625	0.822379	1.56453	0.38831	0.335024	0.999428	1.18926	0.644979
Q9H425	Q9H425	C1orf198	S289	Uncharacterized protein C1orf198	0.617745	0.980254	1.87867	0.571806	0.553241	0.999331	0.794869	0.918817	NegInf	0	-0.560535	0.999902	NegInf	0	1.68254	0.647732	-0.240062	0.999428	1.34613	0.878498
Q9H425	Q9H425	C1orf198	S37	Uncharacterized protein C1orf198	-0.896484	0.726595	-1.62799	0.387101	-0.194291	0.999331	NegInf	0	0.162016	0.999417	-0.543243	0.999902	NegInf	0	-1.1101	0.599559	NegInf	0	NegInf	0
Q9H246	Q9H246	C1orf21	S115	Uncharacterized protein C1orf21	-0.29097	0.95878	-0.637396	0.620712	-0.388353	0.999331	-1.16216	0.321957	-0.511538	0.999417	-0.167153	0.999902	-0.73283	0.55674	-0.521616	0.745449	-0.492571	0.999428	-0.612533	0.82626
Q9H246	Q9H246	C1orf21	S95	Uncharacterized protein C1orf21	0.211516	0.997525	0.00522969	0.999126	-0.198194	0.999331	NegInf	0	-0.294259	0.999417	0.0800067	0.999902	0.587864	0.888614	0.74637	0.846894	0.275598	0.999428	-0.0762385	0.992561
A1L170	A1L170	C1orf226	S222	Uncharacterized protein C1orf226	NegInf	0	NegInf	0	-0.175104	0.999331	-0.0240796	0.999647	0.502599	0.999417	0.270041	0.999902	-0.127994	0.976348	NegInf	0	NegInf	0	-0.366377	0.895698
A1L170	A1L170	C1orf226	S223	Uncharacterized protein C1orf226	-0.287865	0.95805	-0.149886	0.977384	-0.150158	0.999331	0.0354606	0.9977	0.507272	0.999417	-0.0794504	0.999902	-0.609218	0.688835	-0.491223	0.706745	-0.349682	0.999428	-0.298852	0.955918
Q8N6N3	Q8N6N3	C1orf52	S158	UPF0690 protein C1orf52	0.289345	0.875963	0.101401	0.964394	0.111929	0.999331	-0.362253	0.840228	0.247308	0.999417	0.346299	0.999902	0.0453721	0.990735	-0.0553806	0.969702	0.0455074	0.999428	0.172203	0.96194
Q9Y426	Q9Y426	C2CD2	S647	C2 domain-containing protein 2	NegInf	0	-1.38659	0.741952	-0.464296	0.999331	NegInf	0	-1.11711	0.999417	-0.409517	0.999902	-0.954487	0.916234	-1.57937	0.680324	-1.74989	0.999428	-1.94245	0.828114
Q9Y426	Q9Y426	C2CD2	S649	C2 domain-containing protein 2	NegInf	0	-1.46113	0.853228	-0.538833	0.999331	NegInf	0	-1.19165	0.999417	-0.484054	0.999902	-1.02902	0.938866	-1.6539	0.784703	-1.82443	0.999428	-2.01699	0.895934
O14523	O14523	C2CD2L	S660	C2 domain-containing protein 2-like	Inf	0	NA	NA	Inf	0	Inf	0	NA	NA	Inf	0	Inf	0	Inf	0	NA	NA	NA	NA
O14523	O14523	C2CD2L	S662	C2 domain-containing protein 2-like	NA	NA	Inf	0	Inf	0	NA	NA	Inf	0	Inf	0	NA	NA	Inf	0	NA	NA	Inf	0
Q86YS7	Q86YS7	C2CD5	S260	C2 domain-containing protein 5	0.190781	0.980254	0.500444	0.604277	-0.0669142	0.999331	0.679042	0.481056	-1.04183	0.999417	0.222313	0.999902	0.17924	0.941744	0.387664	0.730847	0.945447	0.48964	0.645609	0.553948
Q86YS7	Q86YS7	C2CD5	S262	C2 domain-containing protein 5	0.915912	0.983071	NegInf	0	NegInf	0	1.30023	0.941854	NegInf	0	NegInf	0	0.0982994	0.998936	0.6931	0.928333	0.671526	0.999428	0.765786	0.97622
Q86YS7	Q86YS7	C2CD5	S293	C2 domain-containing protein 5	NA	NA	NA	NA	NA	NA	Inf	0	NA	NA	NA	NA	NA	NA	NA	NA	Inf	0	NA	NA
Q86YS7	Q86YS7	C2CD5	S295	C2 domain-containing protein 5	-0.487392	0.956342	-0.525986	0.738239	-0.439414	0.999331	-0.254376	0.960163	0.199815	0.999417	0.339077	0.999902	-1.02101	0.219102	-0.409468	0.813493	0.203549	0.999428	0.138078	0.982999
Q86YS7	Q86YS7	C2CD5	S321	C2 domain-containing protein 5	NA	NA	NA	NA	NA	NA	NA	NA	NA	NA	NA	NA	Inf	0	NA	NA	NA	NA	Inf	0
Q86YS7	Q86YS7	C2CD5	S323	C2 domain-containing protein 5	0.0594865	0.998926	-0.642394	0.555842	-0.194773	0.999331	-0.797202	0.512638	-0.0604836	0.999417	-0.2186	0.999902	0.133544	0.977926	-0.35182	0.760801	-0.142356	0.999428	-0.556662	0.700479
Q86YS7	Q86YS7	C2CD5	S606	C2 domain-containing protein 5	NA	NA	Inf	0	NA	NA	Inf	0	NA	NA	NA	NA	NA	NA	NA	NA	NA	NA	NA	NA
Q86YS7	Q86YS7	C2CD5	S643	C2 domain-containing protein 5	NA	NA	NA	NA	NA	NA	NA	NA	Inf	0	NA	NA	NA	NA	NA	NA	NA	NA	Inf	0
Q86YS7	Q86YS7	C2CD5	S657	C2 domain-containing protein 5	Inf	0	Inf	0	NA	NA	NA	NA	Inf	0	Inf	0	Inf	0	NA	NA	NA	NA	NA	NA
Q86YS7	Q86YS7	C2CD5	S659	C2 domain-containing protein 5	-0.521904	0.8773	-1.11357	0.230589	-0.105207	0.999331	-1.47518	0.281257	-0.0319069	0.999417	0.285863	0.999902	0.0992455	0.988998	-0.516521	0.730522	-0.0798483	0.999428	-0.347921	0.931372
Q86YS7	Q86YS7	C2CD5	S852	C2 domain-containing protein 5	-0.443653	0.869714	-0.593386	0.683398	-0.512513	0.982399	-0.430742	0.874836	-0.802973	0.999417	-0.744552	0.999902	-0.454716	0.796127	-0.797107	0.447789	-0.487222	0.999428	-0.66366	0.785304
Q9H6R7	Q9H6R7	C2orf44	S316	WD repeat and coiled-coil-containing protein C2orf44	NA	NA	Inf	0	Inf	0	NA	NA	NA	NA	NA	NA	NA	NA	NA	NA	NA	NA	NA	NA
Q9H6R7	Q9H6R7	C2orf44	S317	WD repeat and coiled-coil-containing protein C2orf44	NA	NA	Inf	0	Inf	0	NA	NA	NA	NA	NA	NA	NA	NA	NA	NA	NA	NA	NA	NA
Q9H6R7	Q9H6R7	C2orf44	S690	WD repeat and coiled-coil-containing protein C2orf44	0.0190893	0.998926	-0.260864	0.892288	-0.205068	0.999331	0.0484009	0.996038	0.0318753	0.999417	-0.0657378	0.999902	-0.204179	0.918364	NegInf	0	-0.798271	0.645394	-0.202356	0.958017
Q9H6R7	Q9H6R7	C2orf44	Y308	WD repeat and coiled-coil-containing protein C2orf44	NA	NA	Inf	0	Inf	0	NA	NA	NA	NA	NA	NA	NA	NA	NA	NA	NA	NA	NA	NA
Q9BVC5	Q9BVC5	C2orf49	S184	Ashwin	NA	NA	NA	NA	NA	NA	Inf	0	Inf	0	NA	NA	Inf	0	NA	NA	NA	NA	NA	NA
Q9BVC5	Q9BVC5	C2orf49	S189	Ashwin	0.111295	0.998926	-0.0755368	0.989733	-0.529095	0.992618	-0.345817	0.931883	-0.600114	0.999417	-0.23119	0.999902	-1.73264	0.0993974	0.381	0.83287	-0.463767	0.999428	-0.340814	0.942101
Q9BVC5	Q9BVC5	C2orf49	S193	Ashwin	1.26378	0.399431	0.546774	0.882538	0.136789	0.999331	-0.686117	0.87605	-0.279628	0.999417	-0.255268	0.999902	-1.46268	0.587369	0.0942785	0.976643	1.11725	0.862638	0.325548	0.975173
Q96GV9	Q96GV9	C5orf30	S165	UNC119-binding protein C5orf30	Inf	0	NA	NA	NA	NA	Inf	0	Inf	0	NA	NA	Inf	0	Inf	0	Inf	0	Inf	0
Q96GV9	Q96GV9	C5orf30	S25	UNC119-binding protein C5orf30	-0.247257	0.956021	NegInf	0	0.00868793	0.999331	-0.612382	0.766841	-0.243422	0.999417	-0.382567	0.999902	-1.30517	0.20081	-0.449445	0.706745	0.0520269	0.999428	NegInf	0
Q9H6K1	Q9H6K1	C6orf106	S215	Uncharacterized protein C6orf106	-0.768811	0.669253	-0.298628	0.92817	-0.789828	0.897492	-0.163102	0.975202	0.0823708	0.999417	0.214009	0.999902	-0.0357297	0.998936	-0.625821	0.735783	-0.333959	0.999428	0.389624	0.918456
Q9BRJ6	Q9BRJ6	C7orf50	S175	Uncharacterized protein C7orf50	0.41449	0.980254	0.431329	0.871971	-0.0476337	0.999331	0.510465	0.901906	0.113566	0.999417	0.163549	0.999902	-0.669958	0.873772	NegInf	0	0.198794	0.999428	0.30411	0.959899
Q9H7E9	Q9H7E9	C8orf33	T19	UPF0488 protein C8orf33	NegInf	0	-1.05325	0.933511	0.572629	0.999331	0.240339	0.997382	2.0021	0.999417	-0.542847	0.999902	-0.579858	0.97627	-0.367613	0.970019	-1.64239	0.999428	NegInf	0
Q8NAV2	Q8NAV2	C8orf58	S233	Uncharacterized protein C8orf58	1.12542	0.290771	NegInf	0	NegInf	0	0.863875	0.513625	NegInf	0	NegInf	0	1.24417	0.321613	0.266299	0.673959	NegInf	0	NegInf	0
Q8NAV2	Q8NAV2	C8orf58	S332	Uncharacterized protein C8orf58	NegInf	0	0.121995	0.997603	-0.90261	0.999331	-1.16058	0.948219	-0.26117	0.999417	-0.879948	0.999902	NegInf	0	0.774786	0.936423	-1.11176	0.999428	-1.71469	0.883828
Q9BUH6	Q9BUH6	C9orf142	S148	Protein PAXX	0.551815	0.353553	0.775193	0.138805	0.500702	0.733587	1.10267	0.0483803	0.218864	0.999417	0.0597997	0.999902	0.620818	0.267223	0.963603	0.0507037	0.496252	0.817372	0.56425	0.596375
Q9BUH6	Q9BUH6	C9orf142	S152	Protein PAXX	-0.966939	0.000548284	-1.07051	0.000343625	-0.494042	0.295178	-0.838237	0.012808	0.024667	0.999417	0.00668244	0.999902	-1.13792	5.20411e-05	-1.46136	2.13162e-05	-0.640837	0.0944834	-0.844323	0.0163981
C9J069	C9J069	C9orf172	S109	Uncharacterized protein C9orf172	Inf	0	Inf	0	Inf	0	Inf	0	Inf	0	Inf	0	Inf	0	Inf	0	Inf	0	Inf	0
Q8IXQ3	Q8IXQ3	C9orf40	S67	Uncharacterized protein C9orf40	NegInf	0	NegInf	0	-0.435242	NA	NegInf	0	NegInf	0	-0.858095	NA	NegInf	0	NegInf	0	NegInf	0	-2.6475	NA
Q8IXQ3	Q8IXQ3	C9orf40	S69	Uncharacterized protein C9orf40	NA	NA	NA	NA	NA	NA	Inf	0	NA	NA	Inf	0	NA	NA	NA	NA	NA	NA	NA	NA
Q9NZ63	Q9NZ63	C9orf78	S15	Uncharacterized protein C9orf78	-0.0650561	0.998926	-0.5466	0.832647	-0.354775	0.999331	0.133576	0.993507	-0.193152	0.999417	-0.00151009	0.999902	-0.866538	0.62671	-0.438898	0.871001	0.0712037	0.999428	-0.206902	0.982831
Q9NZ63	Q9NZ63	C9orf78	S17	Uncharacterized protein C9orf78	-0.0650561	0.998926	-0.5466	0.832647	-0.354775	0.999331	0.133576	0.993507	-0.193152	0.999417	-0.00151009	0.999902	-0.866538	0.62671	-0.438898	0.871001	0.0712037	0.999428	-0.206902	0.982831
Q9NZ63	Q9NZ63	C9orf78	S261	Uncharacterized protein C9orf78	0.100252	0.980182	0.0899773	0.935561	0.0784262	0.999331	0.223977	0.789632	0.21716	0.999417	0.0560302	0.999902	-0.131173	0.898238	-0.198953	0.75136	0.198043	0.999428	0.203034	0.883222
Q9H8G2	Q9H8G2	CAAP1	S203	Caspase activity and apoptosis inhibitor 1	0.0775733	0.998926	-0.512163	0.874725	-0.356645	0.999331	-0.385976	0.964147	0.273	0.999417	-0.15535	0.999902	-0.292849	0.963391	0.364905	0.926954	0.115796	0.999428	-0.0768446	0.992561
Q9H8G2	Q9H8G2	CAAP1	S311	Caspase activity and apoptosis inhibitor 1	0.491801	0.55941	0.67197	0.354735	0.258118	0.999331	0.116097	0.979058	0.912686	0.999417	0.655808	0.999902	-0.332148	0.731098	0.291163	0.796043	NegInf	0	0.38947	0.843665
Q9H8G2	Q9H8G2	CAAP1	S312	Caspase activity and apoptosis inhibitor 1	0.399459	0.561859	0.586617	0.290694	0.258118	0.999331	0.116097	0.976993	0.226847	0.999417	0.761791	0.999902	-0.332148	0.685803	0.291163	0.779143	0.585704	0.862638	0.601258	0.406089
Q8TDN4	Q8TDN4	CABLES1	T415	CDK5 and ABL1 enzyme substrate 1	3.71535	0.37275	3.35214	0.438061	3.37041	0.769927	2.40372	0.712759	1.60958	0.999417	NegInf	0	2.1064	0.681371	NegInf	0	NegInf	0	NegInf	0
Q86V35	Q86V35	CABP7	Y138	Calcium-binding protein 7	0.448596	0.897445	0.1114	0.982737	-0.566402	0.999331	0.118053	0.99472	0.133029	0.999417	0.0167748	0.999902	-0.467451	0.91357	0.0347613	0.990593	0.841538	0.928053	-0.223427	0.977511
Q9P0X4;O95180	Q9P0X4	CACNA1I	T1603	Voltage-dependent T-type calcium channel subunit alpha-1I	0.142679	0.998926	0.194211	0.978969	0.184465	0.999331	0.793162	0.79852	-0.442666	0.999417	0.413977	0.999902	0.41841	0.925047	0.4624	0.885592	1.10158	0.999428	0.517311	0.924671
P54284	P54284	CACNB3	S152	Voltage-dependent L-type calcium channel subunit beta-3	NegInf	0	-0.421278	NA	NegInf	0	NegInf	0	NegInf	0	NegInf	0	NegInf	0	NegInf	0	NegInf	0	-0.637214	NA
Q8WUQ7	Q8WUQ7	CACTIN	S489	Cactin	-0.282938	NA	-1.27517	NA	NegInf	0	NegInf	0	NegInf	0	0.356859	NA	-0.373111	NA	NegInf	0	-0.503944	NA	NegInf	0
P27708	P27708	CAD	S1406	CAD protein;Glutamine-dependent carbamoyl-phosphate synthase;Aspartate carbamoyltransferase;Dihydroorotase	0.165297	0.993267	-0.397987	0.804682	-0.484335	0.934136	-0.546003	0.764958	-0.00769282	0.999417	-0.245216	0.999902	-0.272623	0.898238	-0.0747363	0.967845	NegInf	0	-0.530502	0.83367
P27708	P27708	CAD	S1859	CAD protein;Glutamine-dependent carbamoyl-phosphate synthase;Aspartate carbamoyltransferase;Dihydroorotase	0.136223	0.998926	0.29986	0.919415	0.146341	0.999331	0.00420093	0.999647	0.286007	0.999417	-0.266874	0.999902	0.228557	0.95177	-0.0493604	0.983776	0.351248	0.999428	0.0731658	0.989988
Q05682	Q05682	CALD1	S518	Caldesmon	Inf	0	Inf	0	Inf	0	Inf	0	Inf	0	Inf	0	Inf	0	Inf	0	Inf	0	Inf	0
Q05682	Q05682	CALD1	S656	Caldesmon	0.54227	0.997525	NegInf	0	-0.11657	0.999331	-0.315854	0.992832	0.538251	0.999417	0.00397874	0.999902	0.976944	0.938238	-1.86873	0.763267	-0.108459	0.999428	-1.97589	0.883828
Q05682	Q05682	CALD1	S724	Caldesmon	0.389188	0.976083	-2.82501	0.174217	0.390647	0.999331	NegInf	0	0.492609	0.999417	1.04913	0.999902	0.457665	0.932966	NegInf	0	0.336288	0.999428	NegInf	0
Q05682	Q05682	CALD1	S789	Caldesmon	0.0971675	0.998926	1.02594	0.290694	0.345538	0.999331	1.05449	0.488624	0.359973	0.999417	0.23816	0.999902	0.43643	0.862661	0.192085	0.944433	-0.145812	0.999428	0.714189	0.741903
Q05682	Q05682	CALD1	T521	Caldesmon	Inf	0	NA	NA	NA	NA	NA	NA	NA	NA	NA	NA	NA	NA	Inf	0	NA	NA	NA	NA
Q05682	Q05682	CALD1	T546	Caldesmon	-0.104334	0.998926	0.162972	0.985821	-0.0164284	0.999331	0.284729	0.973811	NegInf	0	-2.08533	0.999902	-1.17692	0.596241	0.351371	0.928021	-1.15412	0.942299	0.50041	0.966346
Q05682	Q05682	CALD1	T638	Caldesmon	Inf	0	Inf	0	Inf	0	Inf	0	Inf	0	Inf	0	Inf	0	NA	NA	Inf	0	NA	NA
Q05682	Q05682	CALD1	T730	Caldesmon	0.303579	0.991984	-2.75498	0.0615352	0.779367	0.973944	-2.02387	0.143054	0.192894	0.999417	0.299102	0.999902	0.344791	0.941744	-2.06096	0.222803	0.59597	0.999428	-1.60032	0.418277
Q05682	Q05682	CALD1	T788	Caldesmon	Inf	0	NA	NA	NA	NA	Inf	0	NA	NA	Inf	0	NA	NA	Inf	0	Inf	0	NA	NA
O43852	O43852	CALU	S44	Calumenin	-0.060437	0.998926	0.468813	0.789305	-0.500787	0.999331	-1.3813	0.335817	0.290187	0.999417	0.063791	0.999902	-0.664819	0.535792	0.118584	0.957049	0.348458	0.999428	0.317962	0.96094
O43852	O43852	CALU	Y47	Calumenin	NA	NA	Inf	0	Inf	0	NA	NA	Inf	0	NA	NA	NA	NA	NA	NA	NA	NA	NA	NA
Q14012	Q14012	CAMK1	S363	Calcium/calmodulin-dependent protein kinase type 1	Inf	0	Inf	0	NA	NA	NA	NA	Inf	0	NA	NA	Inf	0	Inf	0	NA	NA	Inf	0
Q13557;Q9UQM7	Q13557	CAMK2D	T287	Calcium/calmodulin-dependent protein kinase type II subunit delta	NegInf	0	-0.49066	0.88235	NegInf	0	0.724579	0.805061	0.939449	0.999417	0.753823	0.999902	-1.24462	0.368542	NegInf	0	-0.0497513	0.999428	0.405756	0.950563
Q13557	Q13557	CAMK2D	S280	Calcium/calmodulin-dependent protein kinase type II subunit delta	Inf	0	NA	NA	NA	NA	NA	NA	NA	NA	NA	NA	Inf	0	NA	NA	NA	NA	NA	NA
Q13557	Q13557	CAMK2D	S319	Calcium/calmodulin-dependent protein kinase type II subunit delta	NegInf	0	-0.455409	0.871859	-0.783388	0.973944	-0.136422	0.988122	0.0430754	0.999417	-0.0599662	0.999902	-1.42318	0.519252	-0.413388	0.870742	-0.427102	0.999428	-0.0689068	0.992561
Q13557	Q13557	CAMK2D	T331	Calcium/calmodulin-dependent protein kinase type II subunit delta	3.10276	0.766358	NegInf	0	NegInf	0	NegInf	0	0.316499	0.999417	NegInf	0	NegInf	0	2.77265	0.704822	NegInf	0	2.19269	0.901548
Q13557	Q13557	CAMK2D	T337	Calcium/calmodulin-dependent protein kinase type II subunit delta	0.359046	0.938931	-0.314255	0.91336	-0.420919	0.999331	0.174677	0.975202	-0.928978	0.999417	-0.11412	0.999902	-0.35502	0.898238	0.0677646	0.980661	-0.1819	0.999428	-0.234374	0.974823
Q13555	Q13555	CAMK2G	S319	Calcium/calmodulin-dependent protein kinase type II subunit gamma	NA	NA	NA	NA	NA	NA	NA	NA	Inf	0	Inf	0	NA	NA	NA	NA	Inf	0	NA	NA
Q13555	Q13555	CAMK2G	T287	Calcium/calmodulin-dependent protein kinase type II subunit gamma	-2.16259	0.815782	-0.938156	0.910247	0.245742	0.999331	0.449839	0.979058	1.72233	0.999417	-0.293946	0.999902	-1.37931	0.864916	-2.08935	0.669325	-0.156656	0.999428	-0.122809	0.993904
Q16566	Q16566	CAMK4	S356	Calcium/calmodulin-dependent protein kinase type IV	Inf	0	Inf	0	Inf	0	Inf	0	Inf	0	Inf	0	NA	NA	Inf	0	Inf	0	NA	NA
Q16566	Q16566	CAMK4	S360	Calcium/calmodulin-dependent protein kinase type IV	0.0686583	0.998926	0.214098	0.988086	1.43651	0.999331	1.49652	0.851134	1.67267	0.999417	1.27345	0.999902	-1.19675	0.834395	0.286993	0.964994	-0.0665373	0.999428	-0.939898	0.939171
Q8N5S9	Q8N5S9	CAMKK1	S74	Calcium/calmodulin-dependent protein kinase kinase 1	0.0322102	0.998926	-0.00181377	0.999472	-0.514731	0.999331	-0.136608	0.979058	-0.255235	0.999417	0.528911	0.999902	0.103432	0.988998	0.584917	0.676341	-0.606739	0.982797	-0.205253	0.97622
Q96RR4	Q96RR4	CAMKK2	S495	Calcium/calmodulin-dependent protein kinase kinase 2	NA	NA	Inf	0	NA	NA	Inf	0	Inf	0	Inf	0	Inf	0	Inf	0	Inf	0	Inf	0
Q5T5Y3	Q5T5Y3	CAMSAP1	S1080	Calmodulin-regulated spectrin-associated protein 1	0.555619	0.521052	0.635826	0.434555	0.160969	0.999331	0.331698	0.912207	-0.326043	0.999417	0.285132	0.999902	0.748893	0.363997	0.230131	0.871001	0.211199	0.999428	0.36124	0.918456
Q5T5Y3	Q5T5Y3	CAMSAP1	S470	Calmodulin-regulated spectrin-associated protein 1	Inf	0	NA	NA	NA	NA	Inf	0	Inf	0	NA	NA	NA	NA	NA	NA	NA	NA	Inf	0
Q5T5Y3	Q5T5Y3	CAMSAP1	S500	Calmodulin-regulated spectrin-associated protein 1	Inf	0	NA	NA	Inf	0	NA	NA	Inf	0	NA	NA	Inf	0	NA	NA	NA	NA	Inf	0
Q5T5Y3	Q5T5Y3	CAMSAP1	S563	Calmodulin-regulated spectrin-associated protein 1	-1.04075	0.204663	-0.959537	0.245362	-0.74583	0.773141	-1.09258	0.309039	-0.306985	0.999417	-0.203875	0.999902	-1.15706	0.103377	-1.53911	0.0493267	-0.948099	0.466989	-0.647815	0.733168
Q5T5Y3	Q5T5Y3	CAMSAP1	S575	Calmodulin-regulated spectrin-associated protein 1	NegInf	0	NegInf	0	NegInf	0	NegInf	0	1.98604	0.999417	NegInf	0	NegInf	0	NegInf	0	NegInf	0	NegInf	0
Q5T5Y3	Q5T5Y3	CAMSAP1	S629	Calmodulin-regulated spectrin-associated protein 1	1.85451	0.000570102	0.90881	0.11892	1.47786	0.0240971	1.16813	0.172662	-0.111082	0.999417	1.32859	0.999902	2.01732	0.000382187	1.32726	0.0184151	1.11188	0.102605	0.748264	0.469368
Q5T5Y3	Q5T5Y3	CAMSAP1	T1122	Calmodulin-regulated spectrin-associated protein 1	Inf	0	Inf	0	NA	NA	Inf	0	Inf	0	NA	NA	Inf	0	NA	NA	Inf	0	NA	NA
Q08AD1	Q08AD1	CAMSAP2	S1148	Calmodulin-regulated spectrin-associated protein 2	Inf	0	NA	NA	Inf	0	Inf	0	Inf	0	Inf	0	Inf	0	Inf	0	Inf	0	Inf	0
Q08AD1	Q08AD1	CAMSAP2	S1268	Calmodulin-regulated spectrin-associated protein 2	NA	NA	Inf	0	Inf	0	NA	NA	NA	NA	NA	NA	NA	NA	NA	NA	NA	NA	Inf	0
Q08AD1	Q08AD1	CAMSAP2	S1319	Calmodulin-regulated spectrin-associated protein 2	0.328962	0.602645	-0.455976	0.355931	0.19331	0.999331	0.341798	0.779849	0.131538	0.999417	-0.404341	0.999902	0.180263	0.873772	-0.143816	0.894086	0.257305	0.999428	0.157522	0.939171
Q08AD1	Q08AD1	CAMSAP2	S464	Calmodulin-regulated spectrin-associated protein 2	0.966054	0.141232	0.663476	0.400587	0.576878	0.741289	0.444308	0.789857	0.42577	0.999417	0.636313	0.999902	0.332631	0.808972	0.563943	0.499722	0.586631	0.862638	0.464551	0.867566
Q08AD1	Q08AD1	CAMSAP2	S598	Calmodulin-regulated spectrin-associated protein 2	NA	NA	NA	NA	Inf	0	Inf	0	NA	NA	NA	NA	Inf	0	NA	NA	Inf	0	NA	NA
Q08AD1	Q08AD1	CAMSAP2	S599	Calmodulin-regulated spectrin-associated protein 2	-0.0457295	0.998926	-0.17545	0.920806	-0.0852438	0.999331	0.269118	0.916229	0.0824673	0.999417	0.0691494	0.999902	-0.094034	0.981436	-0.520452	0.479757	-0.0702567	0.999428	0.18248	0.956952
Q08AD1	Q08AD1	CAMSAP2	S673	Calmodulin-regulated spectrin-associated protein 2	NegInf	0	NegInf	0	NegInf	0	NegInf	0	NegInf	0	NegInf	0	NegInf	0	NegInf	0	NegInf	0	NegInf	0
Q08AD1	Q08AD1	CAMSAP2	S862	Calmodulin-regulated spectrin-associated protein 2	Inf	0	Inf	0	Inf	0	Inf	0	Inf	0	NA	NA	Inf	0	Inf	0	Inf	0	Inf	0
P27824	P27824	CANX	S554	Calnexin	1.06897	0.809794	0.75708	0.882545	1.01523	0.999331	1.33116	0.736801	1.82965	0.999417	1.2479	0.999902	0.771789	0.93639	0.322961	0.95074	1.00926	0.999428	0.475551	0.969543
P27824	P27824	CANX	S564	Calnexin	-1.25588	0.947723	-2.66579	0.574989	-0.661354	0.999331	0.797365	0.96617	0.3027	0.999417	-0.636592	0.999902	-0.213052	0.996357	0.0500587	0.995155	-0.513359	0.999428	-1.41087	0.925841
P27824	P27824	CANX	S583	Calnexin	0.256555	0.994793	0.139649	0.982796	0.191092	0.999331	0.011554	0.999647	0.613216	0.999417	0.556325	0.999902	0.193808	0.979842	-0.100552	0.976056	-0.015387	0.999428	0.0723127	0.992561
P27824	P27824	CANX	T562	Calnexin	0.951228	0.998926	0.0980192	0.998932	NegInf	0	NegInf	0	0.125171	0.999417	1.30808	0.999902	NegInf	0	0.348138	0.986703	-1.19321	0.999428	-2.61111	0.966346
Q01518	Q01518	CAP1	S308	Adenylyl cyclase-associated protein 1	1.58055	0.938931	1.67895	0.870209	0.28995	0.999331	-0.0917442	0.999647	1.63161	0.999417	-0.0227403	0.999902	1.63977	0.888245	1.71708	0.836223	-1.55616	0.999428	-1.87015	0.918456
Q01518	Q01518	CAP1	S310	Adenylyl cyclase-associated protein 1	-0.530815	0.994793	-0.99688	0.900408	-0.0787298	0.999331	-1.32815	0.870503	-0.416384	0.999417	0.218693	0.999902	0.0159007	0.999212	-1.10046	0.843558	-0.648334	0.999428	-0.44791	0.982536
Q01518	Q01518	CAP1	S34	Adenylyl cyclase-associated protein 1	NegInf	0	NegInf	0	NegInf	0	-3.82282	NA	NegInf	0	NegInf	0	-1.5937	NA	-4.88348	NA	NegInf	0	NegInf	0
Q01518	Q01518	CAP1	T307	Adenylyl cyclase-associated protein 1	-0.277322	0.998926	-1.1348	0.82774	-0.831076	0.999331	0.588454	0.95869	0.907742	0.999417	-1.12382	0.999902	-0.575039	0.938238	0.30306	0.957049	-0.334757	0.999428	-0.510932	0.97622
P40123	P40123	CAP2	S301	Adenylyl cyclase-associated protein 2	-1.58345	0.959365	-2.25489	0.82008	1.35806	0.999331	NegInf	0	-0.772723	0.999417	-4.10602	0.999902	-1.34131	0.938866	-1.27383	0.902883	-3.20738	0.996695	-3.46972	0.852019
P40123	P40123	CAP2	S309	Adenylyl cyclase-associated protein 2	NA	NA	NA	NA	Inf	0	NA	NA	NA	NA	NA	NA	NA	NA	Inf	0	Inf	0	Inf	0
P40123	P40123	CAP2	S312	Adenylyl cyclase-associated protein 2	NegInf	0	-0.462322	0.938344	-1.0666	0.974143	0.130677	0.997242	-0.0604982	0.999417	NegInf	0	-0.268867	0.986478	-0.374125	0.939926	-0.142369	0.999428	-0.272379	0.982999
P40123	P40123	CAP2	T311	Adenylyl cyclase-associated protein 2	-0.218743	0.997297	-0.037802	0.997603	NegInf	0	-0.548625	0.912777	0.175071	0.999417	0.358127	0.999902	0.198832	0.973359	-0.0596073	0.986657	0.532858	0.999428	NegInf	0
Q6IMN6	Q6IMN6	CAPRIN2	S566	Caprin-2	Inf	0	Inf	0	NA	NA	Inf	0	Inf	0	Inf	0	NA	NA	Inf	0	NA	NA	Inf	0
P52907	P52907	CAPZA1	S9	F-actin-capping protein subunit alpha-1	0.212607	0.998926	-0.540979	0.933511	-1.84622	0.934136	NegInf	0	-0.482691	0.999417	0.0667418	0.999902	NegInf	0	NegInf	0	-1.34459	0.999428	0.0814657	0.995168
P47755	P47755	CAPZA2	S9	F-actin-capping protein subunit alpha-2	Inf	0	Inf	0	Inf	0	NA	NA	Inf	0	Inf	0	Inf	0	Inf	0	Inf	0	Inf	0
Q9Y2V2	Q9Y2V2	CARHSP1	S17	Calcium-regulated heat stable protein 1	NA	NA	NA	NA	NA	NA	NA	NA	NA	NA	NA	NA	Inf	0	Inf	0	NA	NA	NA	NA
Q9Y2V2	Q9Y2V2	CARHSP1	S26	Calcium-regulated heat stable protein 1	-0.0796482	0.998926	NegInf	0	0.238817	0.999331	-0.390741	0.975202	-0.219346	0.999417	0.0428385	0.999902	NegInf	0	NegInf	0	NegInf	0	-0.236325	0.984034
Q9Y2V2	Q9Y2V2	CARHSP1	S30	Calcium-regulated heat stable protein 1	1.4426	0.437406	0.546231	0.910247	1.76278	0.501116	1.36159	0.625428	0.268022	0.999417	1.76258	0.999902	1.30324	0.56085	0.252688	0.957049	0.668714	0.999428	1.60587	0.553948
Q9Y2V2	Q9Y2V2	CARHSP1	S32	Calcium-regulated heat stable protein 1	2.39633	0.225649	1.94449	0.400587	1.62104	0.822281	-0.444003	0.975202	2.02581	0.999417	2.14498	0.999902	2.11647	0.347401	0.981682	0.796264	1.07523	0.999428	2.7306	0.334574
Q9Y2V2	Q9Y2V2	CARHSP1	S41	Calcium-regulated heat stable protein 1	0.252859	0.934201	0.306173	0.83217	0.254661	0.999331	0.175852	0.96076	0.0931654	0.999417	0.376208	0.999902	0.210149	0.922418	0.283078	0.8229	0.0442571	0.999428	0.433771	0.818025
Q9Y2V2	Q9Y2V2	CARHSP1	S52	Calcium-regulated heat stable protein 1	0.080888	0.976083	0.00175165	0.999126	0.0317346	0.999331	0.209248	0.694951	0.3078	0.999417	-0.0562786	0.999902	0.0112376	0.998936	-0.0379018	0.957049	0.106633	0.999428	0.0157117	0.992561
P49589	P49589	CARS	S305	Cysteine--tRNA ligase, cytoplasmic	NA	NA	NA	NA	Inf	0	NA	NA	NA	NA	Inf	0	NA	NA	NA	NA	NA	NA	NA	NA
O15234	O15234	CASC3	S148	Protein CASC3	0.220011	0.814453	0.340722	0.495573	-0.0520758	0.999331	0.382655	0.558286	0.290861	0.999417	0.245681	0.999902	-0.067371	0.976348	0.00767261	0.992511	0.157285	0.999428	0.369563	0.655738
Q6P4E1	Q6P4E1	CASC4	S328	Protein CASC4	-0.105141	0.954325	0.232984	0.755589	NegInf	0	-0.714769	0.611454	-0.145682	0.999417	-0.0178764	0.999902	-0.0742797	0.941744	-0.388532	0.640675	-0.441722	0.930622	-0.242605	0.867566
Q6P4E1	Q6P4E1	CASC4	S366	Protein CASC4	-0.549105	0.85263	-0.180112	0.981327	-0.811575	0.823023	-0.507404	0.848361	-0.253241	0.999417	-0.0762738	0.999902	0.440192	0.916773	-0.0827614	0.976292	-0.50175	0.999428	-0.240406	0.972111
Q8WXE0	Q8WXE0	CASKIN2	S403	Caskin-2	-0.0484425	0.998926	-0.167698	0.92817	-0.13447	0.999331	-0.40566	0.74426	-0.00695748	0.999417	0.298826	0.999902	-0.309153	0.786082	0.00823988	0.994928	0.0349169	0.999428	0.230082	0.958913
Q8WXE0	Q8WXE0	CASKIN2	S471	Caskin-2	Inf	0	NA	NA	NA	NA	NA	NA	NA	NA	NA	NA	Inf	0	Inf	0	Inf	0	NA	NA
Q8WXE0	Q8WXE0	CASKIN2	S800	Caskin-2	0.0137765	0.998926	0.177979	0.947175	0.016762	0.999331	-0.00178003	0.999656	-0.280074	0.999417	-0.697742	0.999902	-0.0436324	0.996745	-0.265989	0.861993	-0.111376	0.999428	-0.0935896	0.984034
Q8WXE0	Q8WXE0	CASKIN2	S858	Caskin-2	1.1674	0.173079	1.5418	0.181735	1.2988	0.285159	1.41094	0.249761	0.920672	0.999417	0.0262852	0.999902	1.53132	0.0963994	1.65712	0.158179	1.34619	0.357135	1.14357	0.49437
P42575	P42575	CASP2	S340	Caspase-2;Caspase-2 subunit p18;Caspase-2 subunit p13;Caspase-2 subunit p12	0.493599	0.950512	1.27297	0.468998	0.10756	0.999331	0.766628	0.831486	-0.152867	0.999417	-0.180753	0.999902	-0.605558	0.888245	0.297603	0.940303	0.62851	0.999428	0.561638	0.929513
P20810	P20810	CAST	S243	Calpastatin	0.117419	0.998926	-0.108908	0.989733	-0.306713	0.999331	0.448	0.95869	0.590228	0.999417	-0.632219	0.999902	0.193835	0.987812	0.113087	0.976292	0.572021	0.999428	0.428873	0.966346
P20810	P20810	CAST	S364	Calpastatin	NA	NA	Inf	0	Inf	0	NA	NA	NA	NA	NA	NA	NA	NA	Inf	0	NA	NA	Inf	0
P20810	P20810	CAST	S366	Calpastatin	NA	NA	Inf	0	NA	NA	Inf	0	NA	NA	NA	NA	NA	NA	Inf	0	NA	NA	Inf	0
Q03135	Q03135	CAV1	S2	Caveolin-1	0.218375	0.994793	-0.775775	0.631396	0.171991	0.999331	-0.489102	0.864254	-0.0844877	0.999417	0.143673	0.999902	-0.134749	0.984676	-1.06007	0.516172	-0.0966907	0.999428	-0.340637	0.967758
Q03135	Q03135	CAV1	S37	Caveolin-1	0.150578	0.99881	0.196437	0.960106	0.0943854	0.999331	-0.169238	0.975202	-0.220444	0.999417	0.327257	0.999902	0.251773	0.9442	0.298193	0.893746	-0.0829296	0.999428	0.052395	0.992561
Q03135	Q03135	CAV1	S9	Caveolin-1	0.376831	0.972964	0.284121	0.947634	-0.668095	0.999331	0.508405	0.944765	-0.0397661	0.999417	0.47499	0.999902	NegInf	0	0.224833	0.944433	NegInf	0	0.502666	0.955918
Q03135	Q03135	CAV1	T15	Caveolin-1	NegInf	0	NegInf	0	-3.41997	0.849768	-3.58546	0.670293	-0.075161	0.999417	-2.61956	0.999902	NegInf	0	NegInf	0	NegInf	0	NegInf	0
Q03135	Q03135	CAV1	Y14	Caveolin-1	NegInf	0	NegInf	0	NegInf	0	0.743385	NA	-1.69557	NA	-1.3384	NA	NegInf	0	NegInf	0	NegInf	0	NegInf	0
P22681	P22681	CBL	S483	E3 ubiquitin-protein ligase CBL	0.190083	0.994793	-0.353204	0.904744	-0.20853	0.999331	0.196376	0.964147	-0.322066	0.999417	0.10187	0.999902	-0.682332	0.578041	0.350581	0.870742	0.738976	0.85747	-0.137067	0.982831
P22681	P22681	CBL	S486	E3 ubiquitin-protein ligase CBL	NegInf	0	0.410972	0.910431	0.173914	0.999331	0.292106	0.964147	0.990769	0.999417	NegInf	0	0.0370536	0.998936	NegInf	0	0.521347	0.999428	NegInf	0
P22681	P22681	CBL	S619	E3 ubiquitin-protein ligase CBL	Inf	0	Inf	0	Inf	0	NA	NA	Inf	0	Inf	0	Inf	0	Inf	0	Inf	0	Inf	0
P22681	P22681	CBL	S669	E3 ubiquitin-protein ligase CBL	Inf	0	NA	NA	Inf	0	NA	NA	NA	NA	NA	NA	NA	NA	NA	NA	NA	NA	NA	NA
P22681	P22681	CBL	T615	E3 ubiquitin-protein ligase CBL	Inf	0	Inf	0	NA	NA	Inf	0	Inf	0	Inf	0	Inf	0	Inf	0	Inf	0	Inf	0
Q13191	Q13191	CBLB	S634	E3 ubiquitin-protein ligase CBL-B	NA	NA	NA	NA	NA	NA	NA	NA	NA	NA	NA	NA	Inf	0	NA	NA	NA	NA	NA	NA
Q13185	Q13185	CBX3	S176	Chromobox protein homolog 3	0.177308	0.994793	0.218612	0.944521	0.141097	0.999331	0.115351	0.99139	0.00208256	0.999417	-0.0851482	0.999902	-0.099399	0.988998	0.269605	0.90199	0.21584	0.999428	0.24985	0.974823
Q13185	Q13185	CBX3	S93	Chromobox protein homolog 3	-0.0928904	0.998926	0.511451	0.890968	-1.24617	0.711742	-0.259139	0.979058	0.653502	0.999417	-0.164719	0.999902	-0.407024	0.93618	0.972406	0.680324	-0.267357	0.999428	0.937905	0.819537
Q13185	Q13185	CBX3	S95	Chromobox protein homolog 3	NegInf	0	-0.595277	0.919211	-0.695566	0.999331	-2.28299	0.417309	-1.46863	0.999417	-1.52402	0.999902	-0.843153	0.898238	0.0285389	0.996512	-1.48828	0.996695	-0.414421	0.97622
Q13185	Q13185	CBX3	S97	Chromobox protein homolog 3	NA	NA	Inf	0	NA	NA	NA	NA	NA	NA	NA	NA	NA	NA	NA	NA	Inf	0	NA	NA
O00257	O00257	CBX4	S293	E3 SUMO-protein ligase CBX4	Inf	0	Inf	0	Inf	0	NA	NA	Inf	0	NA	NA	Inf	0	Inf	0	NA	NA	NA	NA
P45973	P45973	CBX5	S14	Chromobox protein homolog 5	Inf	0	NA	NA	Inf	0	NA	NA	Inf	0	Inf	0	Inf	0	NA	NA	NA	NA	NA	NA
P45973	P45973	CBX5	S92	Chromobox protein homolog 5	-0.690736	0.589216	-1.55775	0.0721831	-0.291719	0.999331	-1.71941	0.109482	-0.0400433	0.999417	-0.126888	0.999902	-0.88622	0.39358	-2.04625	0.0318217	-0.405461	0.999428	-1.10126	0.49727
O95503	O95503	CBX6	S280	Chromobox protein homolog 6	-0.35666	0.976083	-0.456237	0.902162	NegInf	0	0.154765	0.988122	-0.952497	0.999417	-0.663957	0.999902	-0.224031	0.964143	NegInf	0	-0.59412	0.999428	-0.0179996	0.999717
Q9HC52	Q9HC52	CBX8	S256	Chromobox protein homolog 8	Inf	0	NA	NA	NA	NA	NA	NA	NA	NA	NA	NA	Inf	0	NA	NA	NA	NA	NA	NA
Q9Y3M2	Q9Y3M2	CBY1	S20	Protein chibby homolog 1	-0.673885	0.398348	-0.436366	0.718996	-0.513573	0.847167	-0.155554	0.964455	-0.151732	0.999417	0.263921	0.999902	-0.573321	0.482161	-0.590873	0.604023	-0.412375	0.999428	-0.270638	0.936154
Q9Y3M2	Q9Y3M2	CBY1	S9	Protein chibby homolog 1	-0.441297	0.845377	-0.632938	0.607471	0.566161	0.972426	-0.545977	0.870631	0.521248	0.999417	-0.135381	0.999902	-0.28856	0.9442	-0.361412	0.830279	0.143645	0.999428	0.0485052	0.992561
Q6P1N0	Q6P1N0	CC2D1A	S455	Coiled-coil and C2 domain-containing protein 1A	0.114613	0.995511	0.257391	0.884766	-0.11042	0.999331	0.236346	0.961965	0.185941	0.999417	0.196463	0.999902	-0.495913	0.671223	0.286835	0.846894	-0.00338429	0.999428	0.0534753	0.984034
Q6P1N0	Q6P1N0	CC2D1A	T204	Coiled-coil and C2 domain-containing protein 1A	NA	NA	NA	NA	NA	NA	NA	NA	NA	NA	NA	NA	Inf	0	NA	NA	NA	NA	NA	NA
Q8N163	Q8N163	CCAR2	S124	Cell cycle and apoptosis regulator protein 2	Inf	0	NA	NA	NA	NA	NA	NA	NA	NA	NA	NA	Inf	0	NA	NA	NA	NA	NA	NA
Q8N163	Q8N163	CCAR2	S678	Cell cycle and apoptosis regulator protein 2	Inf	0	Inf	0	Inf	0	NA	NA	NA	NA	Inf	0	Inf	0	Inf	0	NA	NA	Inf	0
Q96A19	Q96A19	CCDC102A	S26	Coiled-coil domain-containing protein 102A	Inf	0	Inf	0	Inf	0	Inf	0	Inf	0	Inf	0	Inf	0	NA	NA	NA	NA	Inf	0
Q8WUD4	Q8WUD4	CCDC12	S165	Coiled-coil domain-containing protein 12	NegInf	0	1.64766	0.91645	3.5981	0.999331	NegInf	0	NegInf	0	2.14624	0.999902	2.97156	0.868928	NegInf	0	NegInf	0	NegInf	0
P13994	P13994	CCDC130	S332	Coiled-coil domain-containing protein 130	NegInf	0	-0.0350033	0.998932	-0.2427	0.999331	NegInf	0	-0.71447	0.999417	-0.221056	0.999902	-1.54055	0.745495	-0.595341	0.907112	-0.185914	0.999428	0.00114116	0.999818
Q96JG6	Q96JG6	CCDC132	S492	Coiled-coil domain-containing protein 132	NA	NA	NA	NA	Inf	0	NA	NA	Inf	0	NA	NA	Inf	0	NA	NA	Inf	0	Inf	0
Q6ZUS6	Q6ZUS6	CCDC149	S414	Coiled-coil domain-containing protein 149	-0.307772	0.972085	-0.180259	0.970182	-0.339594	0.999331	-0.470972	0.879295	-0.347984	0.999417	-0.290072	0.999902	NegInf	0	NegInf	0	-0.16161	0.999428	-0.45072	0.918456
Q9P0B6	Q9P0B6	CCDC167	S42	Coiled-coil domain-containing protein 167	-0.726275	0.766358	-0.726424	0.730268	0.263302	0.999331	0.594417	0.812149	-0.125078	0.999417	-0.203104	0.999902	NegInf	0	NegInf	0	0.853992	0.991586	0.483067	0.918456
Q9BUN5	Q9BUN5	CCDC28B	S46	Coiled-coil domain-containing protein 28B	-0.683301	0.963873	-0.124713	0.992532	0.281836	0.999331	0.536239	0.964147	1.25601	0.999417	-0.160288	0.999902	0.308803	0.973359	-0.403397	0.943839	0.78766	0.999428	0.101927	0.992776
Q8IVM0	Q8IVM0	CCDC50	S32	Coiled-coil domain-containing protein 50	NA	NA	Inf	0	Inf	0	Inf	0	NA	NA	NA	NA	NA	NA	NA	NA	NA	NA	Inf	0
Q16204	Q16204	CCDC6	S240	Coiled-coil domain-containing protein 6	0.751357	0.74867	1.02071	0.465786	0.703447	0.96787	1.51377	0.41215	0.469586	0.999417	0.5581	0.999902	0.534464	0.869159	0.834865	0.661972	0.640842	0.999428	0.663638	0.865014
Q16204	Q16204	CCDC6	S244	Coiled-coil domain-containing protein 6	0.586041	0.870962	1.14939	0.44617	0.5516	0.999331	0.812307	0.764958	-0.0158916	0.999417	0.206481	0.999902	0.528534	0.879669	0.865539	0.651479	0.377645	0.999428	0.348263	0.961892
Q16204	Q16204	CCDC6	S323	Coiled-coil domain-containing protein 6	0.705248	0.875685	-0.241357	0.977629	NegInf	0	NegInf	0	1.01753	0.999417	0.40054	0.999902	1.16631	0.62339	0.120278	0.976292	-0.766757	0.999428	0.756731	0.932661
Q16204	Q16204	CCDC6	S352	Coiled-coil domain-containing protein 6	0.199808	0.998926	-1.04748	0.851674	1.16906	0.999331	0.08788	0.997655	NegInf	0	0.741276	0.999902	NegInf	0	-1.37654	0.746658	1.22262	0.999428	0.507195	0.962887
Q16204	Q16204	CCDC6	S359	Coiled-coil domain-containing protein 6	NegInf	0	NegInf	0	NegInf	0	NegInf	0	-0.747142	NA	0.327267	NA	NegInf	0	NegInf	0	-0.0972943	NA	0.218541	NA
Q16204	Q16204	CCDC6	S367	Coiled-coil domain-containing protein 6	NegInf	0	NegInf	0	0.154383	NA	NegInf	0	NegInf	0	NegInf	0	NegInf	0	-1.1772	NA	0.0494352	NA	-0.467816	NA
Q16204	Q16204	CCDC6	S419	Coiled-coil domain-containing protein 6	-0.521932	0.994355	-0.150567	0.989733	-0.158266	0.999331	0.20171	0.992832	0.528726	0.999417	0.0482024	0.999902	-1.15077	0.880498	0.0582822	0.99186	0.59463	0.999428	0.0100367	0.999717
Q76M96	Q76M96	CCDC80	S503	Coiled-coil domain-containing protein 80	1.77851	0.547613	0.585643	0.928237	NegInf	0	2.69439	0.386044	1.9136	0.999417	1.37843	0.999902	NegInf	0	1.91371	0.604023	1.5955	0.95518	1.46573	0.821515
Q6ZN84	Q6ZN84	CCDC81	S342	Coiled-coil domain-containing protein 81	Inf	0	Inf	0	NA	NA	NA	NA	NA	NA	Inf	0	NA	NA	Inf	0	NA	NA	Inf	0
Q96PX6	Q96PX6	CCDC85A	S311	Coiled-coil domain-containing protein 85A	NA	NA	Inf	0	Inf	0	Inf	0	NA	NA	NA	NA	Inf	0	Inf	0	NA	NA	Inf	0
Q96PX6	Q96PX6	CCDC85A	S313	Coiled-coil domain-containing protein 85A	0.0913299	0.998926	0.484502	0.722148	0.129932	0.999331	0.332841	0.899186	0.037149	0.999417	0.84134	0.999902	0.306518	0.868928	0.111832	0.956448	0.266265	0.999428	-0.0390659	0.992561
Q96PX6	Q96PX6	CCDC85A	S347	Coiled-coil domain-containing protein 85A	-0.339516	0.93103	-0.467523	0.734134	-0.0847791	0.999331	-0.233182	0.960163	0.260117	0.999417	0.0484685	0.999902	-0.341174	0.876518	-0.135658	0.950259	-0.0549848	0.999428	-0.0432854	0.992561
A6NKD9	A6NKD9	CCDC85C	S246	Coiled-coil domain-containing protein 85C	NegInf	0	-0.0144239	NA	1.09443	NA	-0.138717	NA	1.49284	NA	-1.33735	NA	0.0228908	NA	NegInf	0	NegInf	0	NegInf	0
A6NKD9	A6NKD9	CCDC85C	S258	Coiled-coil domain-containing protein 85C	NA	NA	NA	NA	Inf	0	Inf	0	NA	NA	Inf	0	NA	NA	NA	NA	NA	NA	Inf	0
A6NKD9	A6NKD9	CCDC85C	T243	Coiled-coil domain-containing protein 85C	NA	NA	Inf	0	Inf	0	Inf	0	Inf	0	Inf	0	NA	NA	NA	NA	NA	NA	NA	NA
Q9H6F5	Q9H6F5	CCDC86	S160	Coiled-coil domain-containing protein 86	NA	NA	NA	NA	NA	NA	Inf	0	Inf	0	NA	NA	NA	NA	NA	NA	NA	NA	Inf	0
Q9H6F5	Q9H6F5	CCDC86	S18	Coiled-coil domain-containing protein 86	0.0086529	0.999023	0.330448	0.911497	0.254324	0.999331	-0.404852	0.904247	0.396212	0.999417	0.249867	0.999902	0.208307	0.970933	-0.109051	0.964684	-0.197902	0.999428	-0.219198	0.975416
Q9H6F5	Q9H6F5	CCDC86	S188	Coiled-coil domain-containing protein 86	-0.11961	0.998926	0.233513	0.981327	0.11837	0.999331	0.281098	0.976993	0.949749	0.999417	-0.147664	0.999902	-0.640655	0.898238	0.327947	0.94383	0.628771	0.999428	NegInf	0
Q9H6F5	Q9H6F5	CCDC86	S47	Coiled-coil domain-containing protein 86	-0.0129536	0.998926	0.191032	0.933511	0.21593	0.999331	-0.280508	0.917139	0.287673	0.999417	0.116656	0.999902	-0.0583311	0.993808	-0.277768	0.858685	-0.106749	0.999428	-0.208489	0.966346
Q9H6F5	Q9H6F5	CCDC86	S58	Coiled-coil domain-containing protein 86	-0.0508514	0.998926	-0.00294042	0.999126	-0.0262037	0.999331	0.28265	0.790454	0.317891	0.999417	0.0786595	0.999902	-0.052234	0.988998	-0.225534	0.786509	0.0155048	0.999428	0.148691	0.955918
Q9H6F5	Q9H6F5	CCDC86	S66	Coiled-coil domain-containing protein 86	Inf	0	NA	NA	NA	NA	NA	NA	Inf	0	NA	NA	NA	NA	NA	NA	NA	NA	NA	NA
Q9H6F5	Q9H6F5	CCDC86	S69	Coiled-coil domain-containing protein 86	NegInf	0	2.89812	0.673551	4.66662	0.721446	3.13655	0.682946	2.5507	0.999417	2.75159	0.999902	2.48108	0.75185	3.2691	0.600954	4.34139	0.804956	0.550587	0.982999
Q9H6F5	Q9H6F5	CCDC86	S91	Coiled-coil domain-containing protein 86	0.168619	0.998102	-0.0642695	0.989963	-0.189979	0.999331	0.331466	0.944765	0.172182	0.999417	0.205746	0.999902	-0.0229782	0.998936	-0.203076	0.943839	0.0462876	0.999428	0.0474178	0.992561
Q9H6F5	Q9H6F5	CCDC86	T42	Coiled-coil domain-containing protein 86	NegInf	0	NegInf	0	-0.236792	NA	-0.800492	NA	NegInf	0	-0.544854	NA	NegInf	0	-0.187493	NA	-0.140628	NA	NegInf	0
Q9H6F5	Q9H6F5	CCDC86	T65	Coiled-coil domain-containing protein 86	NegInf	0	NegInf	0	NegInf	0	NegInf	0	-2.07707	NA	NegInf	0	NegInf	0	NegInf	0	NegInf	0	NegInf	0
Q3V6T2	Q3V6T2	CCDC88A	S1417	Girdin	2.476	0.293779	1.96631	0.526153	1.67973	0.892604	1.3433	0.830544	1.85924	0.999417	0.686947	0.999902	1.24577	0.82109	0.542518	0.940303	NegInf	0	1.92627	0.717778
Q3V6T2	Q3V6T2	CCDC88A	S1587	Girdin	1.04382	0.0411018	1.46236	0.00714528	0.535224	0.805942	1.17866	0.0546066	NegInf	0	-0.631509	0.999902	0.436013	0.617881	0.565817	0.453781	0.669883	0.76953	0.383132	0.834401
Q3V6T2	Q3V6T2	CCDC88A	S1652	Girdin	-0.629976	0.950736	-1.03197	0.727415	-0.752127	0.999331	-0.111004	0.997382	-0.860801	0.999417	-0.110476	0.999902	-0.562029	0.927404	-0.205294	0.962608	-0.0589525	0.999428	-0.823554	0.906663
Q3V6T2	Q3V6T2	CCDC88A	S1653	Girdin	-0.629976	0.950736	-1.03197	0.727415	-0.752127	0.999331	-0.111004	0.997382	-0.860801	0.999417	-0.110476	0.999902	-0.562029	0.927404	-0.205294	0.962608	-0.0589525	0.999428	-0.823554	0.906663
Q3V6T2	Q3V6T2	CCDC88A	S1717	Girdin	NegInf	0	-0.777387	0.669397	-0.223413	0.999331	NegInf	0	0.0835397	0.999417	-0.0791522	0.999902	NegInf	0	-0.676762	0.634892	-0.631534	0.990351	-0.405649	0.937327
Q3V6T2	Q3V6T2	CCDC88A	S1736	Girdin	1.70872	0.14722	1.47235	0.350013	1.10944	0.773141	0.749425	0.810007	1.02284	0.999417	1.23823	0.999902	1.62811	0.180753	1.28311	0.407238	1.32578	0.727624	1.19936	0.750457
Q3V6T2	Q3V6T2	CCDC88A	S1787	Girdin	NA	NA	NA	NA	NA	NA	NA	NA	NA	NA	NA	NA	Inf	0	Inf	0	NA	NA	NA	NA
Q3V6T2	Q3V6T2	CCDC88A	S1820	Girdin	0.412747	0.910425	-0.0389635	0.997603	-0.0955222	0.999331	-0.156663	0.984245	0.0385687	0.999417	0.201643	0.999902	-0.0451148	0.997932	1.01985	0.536161	-0.282228	0.999428	-0.420315	0.939171
Q3V6T2	Q3V6T2	CCDC88A	T1819	Girdin	-0.504514	0.614526	0.223521	0.912722	-0.123075	0.999331	-0.355401	0.782421	-0.157871	0.999417	0.0284608	0.999902	-0.340664	0.733574	0.171622	0.915448	-0.678343	0.694265	-0.0997272	0.982999
Q9Y3X0	Q9Y3X0	CCDC9	S376	Coiled-coil domain-containing protein 9	NegInf	0	-0.772452	0.892288	-0.00307664	0.999655	NegInf	0	0.340056	0.999417	-0.775843	0.999902	0.193338	0.987759	-1.68745	0.316363	-2.22384	0.248908	-2.12747	0.564575
Q9Y3X0	Q9Y3X0	CCDC9	S386	Coiled-coil domain-containing protein 9	Inf	0	Inf	0	Inf	0	Inf	0	Inf	0	NA	NA	Inf	0	Inf	0	Inf	0	Inf	0
Q9Y3X0	Q9Y3X0	CCDC9	S80	Coiled-coil domain-containing protein 9	-0.212596	0.989719	-0.239914	0.928806	-0.302965	0.999331	0.0319372	0.999647	-0.122496	0.999417	-0.385527	0.999902	-0.152358	0.97937	-0.44563	0.794237	-0.0531495	0.999428	-0.46659	0.918456
Q9Y3X0	Q9Y3X0	CCDC9	T385	Coiled-coil domain-containing protein 9	Inf	0	Inf	0	NA	NA	NA	NA	NA	NA	Inf	0	NA	NA	NA	NA	NA	NA	Inf	0
Q53HC0	Q53HC0	CCDC92	S211	Coiled-coil domain-containing protein 92	1.33577	0.0501711	1.35444	0.0700466	0.833248	0.616863	0.913194	0.434337	-0.297184	0.999417	0.0982656	0.999902	1.43582	0.0357691	1.37941	0.0648727	0.829977	0.699037	1.0499	0.406089
Q567U6	Q567U6	CCDC93	S305	Coiled-coil domain-containing protein 93	-0.320352	0.980254	0.137978	0.988552	-0.182933	0.999331	-0.353553	0.961709	0.56618	0.999417	-0.139052	0.999902	0.196526	0.979842	-0.406745	0.89696	0.143324	0.999428	NegInf	0
Q96F63	Q96F63	CCDC97	S212	Coiled-coil domain-containing protein 97	Inf	0	Inf	0	Inf	0	Inf	0	Inf	0	NA	NA	Inf	0	Inf	0	Inf	0	Inf	0
Q96F63	Q96F63	CCDC97	S221	Coiled-coil domain-containing protein 97	NA	NA	NA	NA	NA	NA	NA	NA	NA	NA	NA	NA	NA	NA	NA	NA	NA	NA	Inf	0
Q9BSQ5	Q9BSQ5	CCM2	S384	Cerebral cavernous malformations 2 protein	0.171903	0.994793	0.451478	0.752089	0.317427	0.999331	-0.197998	0.964455	0.20616	0.999417	0.20863	0.999902	0.27679	0.906622	0.403448	0.792245	0.279971	0.999428	0.525408	0.843686
Q9BSQ5	Q9BSQ5	CCM2	T239	Cerebral cavernous malformations 2 protein	0.643782	0.733562	-0.260243	0.927246	NegInf	0	NegInf	0	-0.179751	0.999417	-0.133191	0.999902	-0.619977	0.717972	-0.618104	0.704139	-0.690343	0.993466	NegInf	0
O95067	O95067	CCNB2	S92	G2/mitotic-specific cyclin-B2	NA	NA	Inf	0	NA	NA	NA	NA	Inf	0	NA	NA	NA	NA	NA	NA	Inf	0	Inf	0
P24385	P24385	CCND1	S41	G1/S-specific cyclin-D1	2.18384	0.910425	2.48752	0.838051	0.221522	0.999331	NegInf	0	2.50687	0.999417	0.563564	0.999902	1.90045	0.894295	1.99638	0.844442	3.42421	0.996695	-0.0375914	0.999717
O75909	O75909	CCNK	S340	Cyclin-K	-0.243371	0.998926	0.249896	0.981327	-2.08282	0.597495	-0.332503	0.97555	0.179771	0.999417	0.385733	0.999902	-0.561861	0.941744	-0.498855	0.914215	-0.293555	0.999428	-1.20082	0.849119
Q9UK58	Q9UK58	CCNL1	S335	Cyclin-L1	NA	NA	NA	NA	NA	NA	Inf	0	NA	NA	NA	NA	NA	NA	NA	NA	NA	NA	Inf	0
Q9UK58	Q9UK58	CCNL1	S341	Cyclin-L1	NA	NA	NA	NA	Inf	0	NA	NA	NA	NA	NA	NA	NA	NA	NA	NA	NA	NA	Inf	0
Q9UK58	Q9UK58	CCNL1	S352	Cyclin-L1	-0.164856	0.997297	0.0103298	0.999126	-0.152295	0.999331	0.159882	0.97852	0.269282	0.999417	0.0860156	0.999902	-0.190295	0.970806	-0.15312	0.951663	-0.268559	0.999428	0.0961978	0.984034
Q9UK58	Q9UK58	CCNL1	S372	Cyclin-L1	NegInf	0	0.253118	0.956492	-0.646674	0.974143	0.301909	0.960163	NegInf	0	-0.246156	0.999902	-0.365113	0.917882	-0.20502	0.942981	-0.327818	0.999428	-0.553819	0.939171
Q9UK58	Q9UK58	CCNL1	S374	Cyclin-L1	0.110303	0.998926	-0.731468	0.920806	-0.1379	0.999331	NegInf	0	-0.272265	0.999417	-0.562622	0.999902	NegInf	0	-0.0594635	0.990954	-0.3825	0.999428	0.335201	0.982831
Q96S94	Q96S94	CCNL2	S327	Cyclin-L2	NA	NA	NA	NA	NA	NA	Inf	0	NA	NA	NA	NA	Inf	0	NA	NA	Inf	0	NA	NA
Q96S94	Q96S94	CCNL2	S330	Cyclin-L2	-0.180394	0.980254	-0.863409	0.160646	-0.0183321	0.999331	-0.175694	0.975202	0.373189	0.999417	0.0214115	0.999902	0.034126	0.998936	-0.640973	0.448136	-0.0809972	0.999428	-0.319226	0.924671
Q96S94	Q96S94	CCNL2	S338	Cyclin-L2	NegInf	0	-0.06165	0.997603	-0.875431	0.96787	-0.980822	0.737607	-0.305629	0.999417	-0.199878	0.999902	NegInf	0	NegInf	0	0.649187	0.999428	-0.43573	0.963928
Q96S94	Q96S94	CCNL2	S348	Cyclin-L2	-0.30642	0.842531	-0.409498	0.63793	-0.387598	0.934136	-0.00785547	0.999647	-0.173704	0.999417	-0.0292746	0.999902	-0.353754	0.720886	-0.571277	0.442981	-0.248108	0.999428	-0.15421	0.9704
Q96S94	Q96S94	CCNL2	T326	Cyclin-L2	Inf	0	NA	NA	Inf	0	Inf	0	NA	NA	NA	NA	NA	NA	NA	NA	NA	NA	NA	NA
O60583	O60583	CCNT2	S480	Cyclin-T2	-0.156526	0.998926	0.00308706	0.999247	NegInf	0	NegInf	0	0.570497	0.999417	-0.114689	0.999902	0.611828	0.876518	-0.490563	0.804437	-1.02671	0.740633	-0.0828834	0.992561
Q8ND76	Q8ND76	CCNY	S25	Cyclin-Y	-0.208925	0.996455	-0.18525	0.978969	-0.170853	0.999331	-0.0782831	0.997514	-1.55264	0.999417	-0.530075	0.999902	-0.405545	0.920081	0.0367581	0.99148	-0.334448	0.999428	-0.732865	0.858403
Q8ND76	Q8ND76	CCNY	S324	Cyclin-Y	-0.629672	0.997525	-1.52411	0.862661	-1.02869	0.999331	-1.33388	0.906467	-0.83557	0.999417	-1.40307	0.999902	-2.00852	0.832689	-0.959396	0.9041	NegInf	0	-1.43918	0.925841
Q8ND76	Q8ND76	CCNY	S326	Cyclin-Y	0.297094	0.980254	0.471781	0.871859	0.486405	0.999331	-0.0647281	0.997514	0.663022	0.999417	0.655481	0.999902	0.44641	0.888245	0.0678991	0.979017	0.124147	0.999428	-0.1584	0.982999
Q8ND76	Q8ND76	CCNY	S83	Cyclin-Y	-0.13975	0.995511	-0.202968	0.939457	-0.0956386	0.999331	0.0178752	0.999647	-0.26148	0.999417	0.198991	0.999902	0.281777	0.902049	-0.00864118	0.996512	0.0437546	0.999428	0.110018	0.982999
Q8ND76	Q8ND76	CCNY	Y98	Cyclin-Y	Inf	0	Inf	0	NA	NA	NA	NA	NA	NA	NA	NA	NA	NA	NA	NA	NA	NA	NA	NA
Q8N7R7;Q8ND76	Q8N7R7	CCNYL1	S93	Cyclin-Y-like protein 1	NA	NA	Inf	0	Inf	0	NA	NA	Inf	0	Inf	0	NA	NA	NA	NA	Inf	0	NA	NA
Q8N7R7;Q8ND76	Q8N7R7	CCNYL1	S95	Cyclin-Y-like protein 1	-0.494992	0.946676	-0.833771	0.606854	-0.160237	0.999331	-0.103213	0.992832	-0.32128	0.999417	0.169313	0.999902	-0.907317	0.457123	-0.876988	0.582706	0.186396	0.999428	-0.129327	0.984034
Q8N7R7;Q8ND76	Q8N7R7	CCNYL1	T97	Cyclin-Y-like protein 1	NA	NA	Inf	0	Inf	0	Inf	0	Inf	0	Inf	0	NA	NA	Inf	0	NA	NA	Inf	0
Q8N7R7	Q8N7R7	CCNYL1	S105	Cyclin-Y-like protein 1	0.155983	0.976083	0.100342	0.964394	0.0737193	0.999331	0.150506	0.960163	-0.0511748	0.999417	-0.191299	0.999902	-0.241682	0.85017	-0.17595	0.884434	0.0998006	0.999428	-0.0022213	0.999717
Q8N7R7	Q8N7R7	CCNYL1	S112	Cyclin-Y-like protein 1	-0.157614	NA	NegInf	0	NegInf	0	NegInf	0	NegInf	0	NegInf	0	NegInf	0	NegInf	0	0.205963	NA	0.9464	NA
Q8N7R7	Q8N7R7	CCNYL1	S342	Cyclin-Y-like protein 1	NegInf	0	-0.360953	0.896592	NegInf	0	NegInf	0	0.194634	0.999417	NegInf	0	0.0732227	0.989184	NegInf	0	NegInf	0	NegInf	0
Q8N7R7	Q8N7R7	CCNYL1	S344	Cyclin-Y-like protein 1	-0.10647	0.998926	0.234503	0.957142	0.405023	0.999331	-0.338592	0.961709	0.399723	0.999417	0.570178	0.999902	0.265242	0.952823	-0.10956	0.972448	-0.711732	0.996695	0.832978	0.802071
Q8N7R7	Q8N7R7	CCNYL1	Y120	Cyclin-Y-like protein 1	NA	NA	NA	NA	Inf	0	NA	NA	NA	NA	NA	NA	NA	NA	Inf	0	NA	NA	NA	NA
O43303	O43303	CCP110	S370	Centriolar coiled-coil protein of 110 kDa	-1.26231	0.413957	-0.582853	0.696318	-1.29167	0.688033	-0.85134	0.758798	-1.09574	0.999417	0.0437571	0.999902	-0.947049	0.611191	NegInf	0	-0.166055	0.999428	-0.463773	0.901845
O43303	O43303	CCP110	S372	Centriolar coiled-coil protein of 110 kDa	NegInf	0	-0.582853	0.746861	-0.651885	0.990416	-0.85134	0.805061	-1.09574	0.999417	0.0437571	0.999902	-0.947049	0.685803	NegInf	0	-0.166055	0.999428	-0.463773	0.918456
Q9ULG6	Q9ULG6	CCPG1	S186	Cell cycle progression protein 1	Inf	0	Inf	0	NA	NA	NA	NA	NA	NA	NA	NA	NA	NA	Inf	0	NA	NA	NA	NA
Q9H7U1	Q9H7U1	CCSER2	S186	Serine-rich coiled-coil domain-containing protein 2	NA	NA	NA	NA	Inf	0	Inf	0	NA	NA	Inf	0	NA	NA	NA	NA	Inf	0	NA	NA
P78371	P78371	CCT2	S260	T-complex protein 1 subunit beta	2.16585	0.58016	-0.777297	0.925019	1.65309	0.973944	0.956603	0.933591	1.79377	0.999417	-0.637261	0.999902	NegInf	0	0.0200598	0.99741	0.741731	0.999428	-1.24156	0.929513
P78371	P78371	CCT2	S3	T-complex protein 1 subunit beta	0.363462	0.998926	0.480894	0.947875	0.194611	0.999331	0.538262	0.960757	-0.744459	0.999417	0.991586	0.999902	0.452544	0.959628	1.50399	0.71744	NegInf	0	0.539638	0.972111
P78371	P78371	CCT2	T261	T-complex protein 1 subunit beta	0.563264	0.998926	-0.486346	0.974043	0.261528	0.999331	0.809847	0.960163	0.851488	0.999417	-1.57954	0.999902	1.60827	0.828998	-0.0629253	0.99186	-0.200551	0.999428	-2.18384	0.887673
P49368	P49368	CCT3	S380	T-complex protein 1 subunit gamma	NegInf	0	NegInf	0	NegInf	0	-0.330003	NA	0.03491	NA	0.246265	NA	NegInf	0	NegInf	0	NegInf	0	0.468581	NA
P40227	P40227	CCT6A	S205	T-complex protein 1 subunit zeta	NegInf	0	NegInf	0	NegInf	0	NegInf	0	1.2576	NA	NegInf	0	NegInf	0	1.49972	NA	NegInf	0	NegInf	0
P50990	P50990	CCT8	S317	T-complex protein 1 subunit theta	0.0704275	0.998926	0.597943	0.933511	0.576212	0.999331	1.59104	0.819923	0.966846	0.999417	-0.378434	0.999902	-0.272724	0.988998	0.537021	0.939926	-0.166725	0.999428	0.560908	0.977511
P86791;P86790	P86791	CCZ1	S266	Vacuolar fusion protein CCZ1 homolog	-0.58829	0.688452	-0.104168	0.985821	-0.0559794	0.999331	-0.882	0.577526	-0.375324	0.999417	-0.191676	0.999902	-0.252374	0.93639	-0.598004	0.680324	-0.0896114	0.999428	-0.256299	0.966346
Q9NZQ7	Q9NZQ7	CD274	S283	Programmed cell death 1 ligand 1	-0.562869	0.576867	NegInf	0	0.071553	0.999331	-1.22227	0.316169	0.011274	0.999417	-0.265767	0.999902	-0.780446	0.35109	NegInf	0	-1.56291	0.191884	NegInf	0
Q5ZPR3	Q5ZPR3	CD276	S523	CD276 antigen	Inf	0	NA	NA	Inf	0	NA	NA	NA	NA	NA	NA	NA	NA	Inf	0	NA	NA	NA	NA
Q5ZPR3	Q5ZPR3	CD276	S525	CD276 antigen	0.955103	0.42706	-0.0244817	0.997603	0.116069	0.999331	-0.295999	0.919395	-0.491748	0.999417	-0.264072	0.999902	1.09831	0.106689	0.465504	0.797474	0.589004	0.999428	NegInf	0
Q9Y5K6	Q9Y5K6	CD2AP	S224	CD2-associated protein	NA	NA	NA	NA	Inf	0	NA	NA	NA	NA	Inf	0	Inf	0	Inf	0	NA	NA	Inf	0
Q9Y5K6	Q9Y5K6	CD2AP	S256	CD2-associated protein	0.970021	0.540398	0.304137	0.939457	-0.0413431	0.999331	0.406159	0.95869	0.238948	0.999417	0.699438	0.999902	1.13331	0.423668	1.05115	0.540511	-0.169119	0.999428	-0.284098	0.975173
Q9Y5K6	Q9Y5K6	CD2AP	S458	CD2-associated protein	-1.06929	0.95805	NegInf	0	NegInf	0	NegInf	0	0.321914	0.999417	1.9901	0.999902	NegInf	0	-0.552969	0.944433	-1.43754	0.999428	NegInf	0
Q9Y5K6	Q9Y5K6	CD2AP	S510	CD2-associated protein	-0.229098	0.980254	-0.23209	0.933511	-0.348675	0.999331	0.173964	0.972353	0.533925	0.999417	-0.657947	0.999902	-0.477378	0.793695	-0.363402	0.840771	-0.141665	0.999428	-0.422296	0.901548
Q9Y5K6	Q9Y5K6	CD2AP	S514	CD2-associated protein	-0.321161	0.993168	-0.337634	0.970182	0.162834	0.999331	NegInf	0	-0.0428265	0.999417	-0.0554742	0.999902	-0.699962	0.835376	-1.09505	0.653683	-0.267523	0.999428	-0.753597	0.908462
Q9Y5K6	Q9Y5K6	CD2AP	S542	CD2-associated protein	0.0325188	0.998926	-0.163469	0.985904	-0.314012	0.999331	NegInf	0	0.0773449	0.999417	-0.869117	0.999902	NegInf	0	0.0982456	0.976643	0.702616	0.999428	NegInf	0
Q9Y5K6	Q9Y5K6	CD2AP	T539	CD2-associated protein	NA	NA	Inf	0	NA	NA	Inf	0	NA	NA	NA	NA	Inf	0	NA	NA	Inf	0	NA	NA
O95400	O95400	CD2BP2	S194	CD2 antigen cytoplasmic tail-binding protein 2	0.097733	0.998926	0.712222	0.680914	0.123459	0.999331	-0.225679	0.965575	0.554722	0.999417	0.458295	0.999902	0.0630532	0.995412	0.0316109	0.99148	0.228172	0.999428	0.669689	0.801642
O95400	O95400	CD2BP2	S195	CD2 antigen cytoplasmic tail-binding protein 2	-0.0551056	0.998926	0.396769	0.853228	-0.00301521	0.999655	-0.352153	0.912171	0.428248	0.999417	0.361172	0.999902	-0.0634205	0.993771	-0.252929	0.90199	-0.0829686	0.999428	0.543215	0.82766
O95400	O95400	CD2BP2	S49	CD2 antigen cytoplasmic tail-binding protein 2	0.455263	0.934201	0.461907	0.893116	0.311545	0.999331	0.127865	0.991869	0.505518	0.999417	0.0761298	0.999902	-0.0358598	0.998936	0.582798	0.796264	0.690589	0.999428	0.612328	0.901548
O15446	O15446	CD3EAP	S136	DNA-directed RNA polymerase I subunit RPA34	1.9479	2.57837e-06	1.13918	0.0190907	1.35024	0.00117836	1.02922	0.0646089	0.396462	0.999417	-0.15888	0.999902	1.6051	6.93559e-05	0.879506	0.0973792	1.36265	0.00196383	1.03002	0.0337994
O15446	O15446	CD3EAP	S490	DNA-directed RNA polymerase I subunit RPA34	NA	NA	Inf	0	Inf	0	Inf	0	NA	NA	NA	NA	NA	NA	NA	NA	Inf	0	Inf	0
P16070	P16070	CD44	S686	CD44 antigen	0.254185	0.974016	0.21133	0.934634	-0.447241	0.999331	0.78485	0.644907	-0.346718	0.999417	0.120372	0.999902	-0.211559	0.95177	-0.38499	0.810886	-0.49274	0.999428	0.335826	0.940517
P16070	P16070	CD44	S697	CD44 antigen	0.886616	0.876795	0.870033	0.832647	0.850469	0.999331	0.394434	0.968712	0.597059	0.999417	0.49596	0.999902	1.02297	0.756022	0.783402	0.842686	0.833324	0.999428	0.527994	0.96194
P16070	P16070	CD44	S704	CD44 antigen	-0.46661	0.997525	-0.395062	0.970182	NegInf	0	NegInf	0	1.75861	0.999417	1.40405	0.999902	NegInf	0	NegInf	0	NegInf	0	-0.706074	0.974823
P16070	P16070	CD44	S706	CD44 antigen	-0.697422	0.934201	-1.38319	0.527508	-1.10708	0.935376	-0.909231	0.832504	0.40612	0.999417	0.316967	0.999902	-1.55673	0.419703	-1.82136	0.322813	-1.18822	0.966286	-0.855831	0.898559
P16070	P16070	CD44	S717	CD44 antigen	1.01674	0.434926	1.34805	0.251991	0.509957	0.999331	-0.149229	0.988122	0.286405	0.999417	0.338548	0.999902	1.30751	0.361725	1.01197	0.676615	-0.0114787	0.999428	0.974197	0.702491
P16070	P16070	CD44	S718	CD44 antigen	NA	NA	NA	NA	Inf	0	Inf	0	NA	NA	NA	NA	Inf	0	Inf	0	NA	NA	Inf	0
P16070	P16070	CD44	T720	CD44 antigen	-0.578584	0.971804	NegInf	0	-0.892425	0.994221	NegInf	0	0.0658349	0.999417	-0.101126	0.999902	-0.761469	0.867268	-3.02981	0.336965	NegInf	0	-1.56159	0.802071
P14209	P14209	CD99	S168	CD99 antigen	-0.479375	0.95805	0.77195	0.784956	1.1456	0.854843	NegInf	0	NegInf	0	NegInf	0	1.2232	0.539104	-0.356027	0.936703	0.754931	0.999428	0.321344	0.979924
Q12834	Q12834	CDC20	S41	Cell division cycle protein 20 homolog	-0.37691	0.916586	-0.410656	0.844457	0.269246	0.999331	-0.407198	0.882479	-0.0125453	0.999417	0.123936	0.999902	-0.395126	0.868928	-0.674818	0.674799	-0.0515653	0.999428	-0.80237	0.553948
Q12834	Q12834	CDC20	T70	Cell division cycle protein 20 homolog	-0.61981	0.968505	-0.720444	0.902722	-0.230475	0.999331	0.0249415	0.999647	-0.244752	0.999417	-0.689712	0.999902	-0.694774	0.879669	-0.143063	0.976643	-0.469887	0.999428	0.447944	0.975321
Q9UJX2	Q9UJX2	CDC23	S588	Cell division cycle protein 23 homolog	-0.862214	0.145215	-1.13509	0.329298	-0.281436	0.999331	-0.547085	0.743282	-0.0971041	0.999417	-0.124154	0.999902	-0.494012	0.71545	-0.783675	0.604023	-0.347427	0.999428	-0.538857	0.898559
Q9UJX2	Q9UJX2	CDC23	T562	Cell division cycle protein 23 homolog	Inf	0	Inf	0	NA	NA	NA	NA	NA	NA	Inf	0	Inf	0	Inf	0	Inf	0	Inf	0
P30305	P30305	CDC25B	S373	M-phase inducer phosphatase 2	0.502256	0.979099	NegInf	0	0.706353	0.999331	NegInf	0	NegInf	0	0.653758	0.999902	NegInf	0	NegInf	0	1.1578	0.999428	NegInf	0
P30305	P30305	CDC25B	S375	M-phase inducer phosphatase 2	NA	NA	NA	NA	Inf	0	NA	NA	NA	NA	NA	NA	Inf	0	NA	NA	NA	NA	Inf	0
Q8NHZ8	Q8NHZ8	CDC26	S42	Anaphase-promoting complex subunit CDC26	0.503468	0.938931	-0.134448	0.977629	0.288083	0.999331	NegInf	0	0.646223	0.999417	0.667893	0.999902	0.0204145	0.998936	NegInf	0	NegInf	0	0.280264	0.959899
Q16543	Q16543	CDC37	S377	Hsp90 co-chaperone Cdc37;Hsp90 co-chaperone Cdc37, N-terminally processed	NegInf	0	0.199079	0.967746	0.261817	0.999331	1.0492	0.613056	0.411624	0.999417	0.151573	0.999902	0.13375	0.984676	0.336251	0.866645	0.441335	0.999428	-0.211667	0.977511
Q5VT25	Q5VT25	CDC42BPA	S1545	Serine/threonine-protein kinase MRCK alpha	1.61104	0.0155916	0.676191	0.473154	1.1033	0.357294	0.739526	0.517686	0.486067	0.999417	-0.129414	0.999902	1.2865	0.0516318	1.06294	0.261806	0.678241	0.778438	0.671311	0.773733
Q5VT25	Q5VT25	CDC42BPA	S1629	Serine/threonine-protein kinase MRCK alpha	2.8628	0.00425897	1.6148	0.260316	1.73124	0.195392	1.17124	0.453845	NegInf	0	0.59133	0.999902	2.65345	0.00974738	1.59828	0.194876	1.57439	0.28493	NegInf	0
Q5VT25	Q5VT25	CDC42BPA	S1651	Serine/threonine-protein kinase MRCK alpha	Inf	0	Inf	0	Inf	0	Inf	0	Inf	0	NA	NA	Inf	0	Inf	0	Inf	0	Inf	0
Q5VT25	Q5VT25	CDC42BPA	S1654	Serine/threonine-protein kinase MRCK alpha	NA	NA	NA	NA	NA	NA	NA	NA	Inf	0	Inf	0	Inf	0	Inf	0	NA	NA	Inf	0
Q9Y5S2	Q9Y5S2	CDC42BPB	S1686	Serine/threonine-protein kinase MRCK beta	NA	NA	NA	NA	Inf	0	NA	NA	Inf	0	NA	NA	NA	NA	NA	NA	NA	NA	Inf	0
Q9Y5S2	Q9Y5S2	CDC42BPB	S1690	Serine/threonine-protein kinase MRCK beta	0.0409603	0.998926	-0.22085	0.730422	-0.200492	0.994221	0.0158831	0.997627	0.0437232	0.999417	-0.23725	0.999902	-0.279826	0.58072	-0.537171	0.120225	-0.11558	0.999428	-0.028365	0.991518
Q9Y5S2	Q9Y5S2	CDC42BPB	S479	Serine/threonine-protein kinase MRCK beta	Inf	0	NA	NA	NA	NA	NA	NA	NA	NA	NA	NA	Inf	0	NA	NA	NA	NA	NA	NA
Q9Y5S2	Q9Y5S2	CDC42BPB	S481	Serine/threonine-protein kinase MRCK beta	2.57578	0.0166923	1.39401	0.306285	0.937659	0.874613	1.10758	0.664474	-1.25194	0.999417	0.15775	0.999902	1.99878	0.0746943	1.4122	0.333964	0.537925	0.999428	NegInf	0
Q9Y5S2	Q9Y5S2	CDC42BPB	S868	Serine/threonine-protein kinase MRCK beta	2.1855	0.0155916	1.32603	0.257645	1.47127	0.295178	1.06583	0.619201	-0.230576	0.999417	NegInf	0	2.09747	0.0236911	1.78395	0.109534	1.23234	0.54823	0.867252	0.802071
Q00587	Q00587	CDC42EP1	S101	Cdc42 effector protein 1	0.25119	0.938931	0.589937	0.690004	0.64747	0.77776	0.406504	0.878174	0.873537	0.999417	0.00319338	0.999902	0.0284345	0.998936	0.483087	0.760568	0.106613	0.999428	0.306163	0.918456
Q00587	Q00587	CDC42EP1	S106	Cdc42 effector protein 1	NegInf	0	-0.912435	0.429953	-0.266433	0.999331	-0.377133	0.864206	-0.227307	0.999417	-0.553494	0.999902	NegInf	0	NegInf	0	-0.185954	0.999428	0.182472	0.961892
Q00587	Q00587	CDC42EP1	S113	Cdc42 effector protein 1	Inf	0	NA	NA	Inf	0	Inf	0	NA	NA	NA	NA	Inf	0	NA	NA	Inf	0	NA	NA
Q00587	Q00587	CDC42EP1	S121	Cdc42 effector protein 1	-0.757139	0.383778	-0.349999	0.853566	-0.328123	0.999331	-0.754405	0.637816	-0.0616849	0.999417	-0.104035	0.999902	-0.548693	0.647748	-0.335303	0.832019	-0.357569	0.999428	-0.247394	0.958999
Q00587	Q00587	CDC42EP1	S192	Cdc42 effector protein 1	-0.155269	0.998926	0.271875	0.939689	-0.27744	0.999331	-0.54605	0.870631	0.188913	0.999417	0.259078	0.999902	-0.106081	0.98926	-0.293083	0.913276	-0.658442	0.999428	-0.252429	0.976177
Q00587	Q00587	CDC42EP1	S77	Cdc42 effector protein 1	NA	NA	NA	NA	Inf	0	Inf	0	Inf	0	Inf	0	NA	NA	NA	NA	NA	NA	NA	NA
O14613	O14613	CDC42EP2	S109	Cdc42 effector protein 2	-0.327557	0.972085	-0.355125	0.920806	-0.135188	0.999331	-0.203647	0.975202	-0.0974285	0.999417	-0.128655	0.999902	0.0359817	0.998936	-0.0517763	0.990204	-0.26063	0.999428	0.043424	0.998293
O14613	O14613	CDC42EP2	S141	Cdc42 effector protein 2	-0.145074	NA	0.354349	NA	NegInf	0	NegInf	0	NegInf	0	NegInf	0	NegInf	0	NegInf	0	NegInf	0	NegInf	0
O14613	O14613	CDC42EP2	S2	Cdc42 effector protein 2	Inf	0	Inf	0	Inf	0	Inf	0	Inf	0	Inf	0	Inf	0	Inf	0	Inf	0	Inf	0
O14613	O1461	CDC42EP2	T3	Cdc42 effector protein 2	Inf	0	Inf	0	Inf	0	Inf	0	Inf	0	Inf	0	Inf	0	Inf	0	Inf	0	Inf	0
Q9UKI2	Q9UKI2	CDC42EP3	S100	Cdc42 effector protein 3	0.799279	0.184158	1.54831	0.00308447	0.643184	0.635232	0.957395	0.171292	0.692592	0.999417	0.0507657	0.999902	1.00505	0.0669021	1.05368	0.0979016	0.504645	0.899416	1.05778	0.150855
Q9UKI2	Q9UKI2	CDC42EP3	S108	Cdc42 effector protein 3	-1.34412	0.90656	0.280767	0.981327	-0.100004	0.999331	0.705864	0.960163	-0.040058	0.999417	NegInf	0	-1.54728	0.840701	-0.321692	0.950259	NegInf	0	-0.759499	0.96094
Q9UKI2	Q9UKI2	CDC42EP3	S144	Cdc42 effector protein 3	0.560334	0.761038	0.146201	0.977629	0.338965	0.999331	-0.382451	0.905181	-0.386472	0.999417	-0.0411193	0.999902	0.418285	0.863865	-0.44496	0.793714	0.222559	0.999428	0.154652	0.982999
Q9UKI2	Q9UKI2	CDC42EP3	S89	Cdc42 effector protein 3	0.980647	0.140455	0.141976	0.97004	0.701829	0.688198	-0.717274	0.51294	0.469355	0.999417	0.402222	0.999902	1.3981	0.0279376	0.350697	0.838571	0.0280687	0.999428	0.485592	0.849119
Q9UKI2	Q9UKI2	CDC42EP3	T90	Cdc42 effector protein 3	NA	NA	Inf	0	NA	NA	Inf	0	Inf	0	NA	NA	NA	NA	Inf	0	NA	NA	NA	NA
Q9H3Q1	Q9H3Q1	CDC42EP4	S105	Cdc42 effector protein 4	0.578177	0.874107	NegInf	0	1.46719	0.537882	NegInf	0	0.272894	0.999417	0.530975	0.999902	1.89704	0.13939	0.884083	0.670012	0.896024	0.955467	1.05723	0.733168
Q9H3Q1	Q9H3Q1	CDC42EP4	S109	Cdc42 effector protein 4	-0.278453	0.993168	0.00767519	0.999126	0.357051	0.999331	NegInf	0	-0.583736	0.999417	-0.325655	0.999902	0.542271	0.894091	-0.367927	0.936423	0.0393946	0.999428	0.200604	0.982999
Q9H3Q1	Q9H3Q1	CDC42EP4	S118	Cdc42 effector protein 4	NegInf	0	-0.0825565	0.981758	-0.449911	0.944	0.00949434	0.999647	0.0621199	0.999417	0.0723891	0.999902	-0.899171	0.355834	-0.1069	0.950376	-0.480975	0.978605	-0.0439999	0.988291
Q9H3Q1	Q9H3Q1	CDC42EP4	S140	Cdc42 effector protein 4	-0.380355	0.98984	-0.726454	0.896747	0.397059	0.999331	0.0418207	0.999647	0.272887	0.999417	NegInf	0	-0.0301845	0.998936	0.365533	0.926954	-0.057789	0.999428	-0.168504	0.984034
Q9H3Q1	Q9H3Q1	CDC42EP4	S142	Cdc42 effector protein 4	NA	NA	Inf	0	NA	NA	NA	NA	Inf	0	NA	NA	NA	NA	NA	NA	NA	NA	NA	NA
Q9H3Q1	Q9H3Q1	CDC42EP4	S174	Cdc42 effector protein 4	3.01228	0.00659613	1.97899	0.119312	2.38285	0.0684066	0.753454	0.870631	-0.831701	0.999417	NegInf	0	2.77681	0.0124519	1.62835	0.288064	1.91014	0.295007	1.13149	0.661355
Q9H3Q1	Q9H3Q1	CDC42EP4	S292	Cdc42 effector protein 4	0.333883	0.90656	0.724487	0.342518	0.520149	0.826679	0.468756	0.737607	0.278074	0.999417	0.0100674	0.999902	0.206392	0.930001	0.656862	0.51104	0.19769	0.999428	0.617744	0.644979
Q9H3Q1	Q9H3Q1	CDC42EP4	S295	Cdc42 effector protein 4	Inf	0	Inf	0	Inf	0	NA	NA	NA	NA	NA	NA	Inf	0	NA	NA	Inf	0	NA	NA
Q9H3Q1	Q9H3Q1	CDC42EP4	S64	Cdc42 effector protein 4	-0.175801	0.972964	-0.0496668	0.988086	-0.0923922	0.999331	-0.00694506	0.999647	0.359773	0.999417	0.260527	0.999902	-0.401273	0.671223	0.30864	0.871919	-0.0207979	0.999428	0.202058	0.947203
Q99741	Q99741	CDC6	S106	Cell division control protein 6 homolog	NA	NA	NA	NA	NA	NA	Inf	0	NA	NA	NA	NA	NA	NA	NA	NA	NA	NA	Inf	0
Q69YH5	Q69YH5	CDCA2	S591	Cell division cycle-associated protein 2	Inf	0	NA	NA	NA	NA	NA	NA	Inf	0	NA	NA	NA	NA	NA	NA	Inf	0	NA	NA
Q69YH5	Q69YH5	CDCA2	S710	Cell division cycle-associated protein 2	0.135081	0.994793	NegInf	0	0.544762	0.921825	0.0351591	0.999647	-0.0529819	0.999417	0.186742	0.999902	0.249849	0.924043	-0.935601	0.532349	0.309404	0.999428	-0.387788	0.942101
Q69YH5	Q69YH5	CDCA2	S934	Cell division cycle-associated protein 2	-0.078628	0.998926	0.307975	0.981327	-0.00613288	0.999655	NegInf	0	NegInf	0	0.00520453	0.999902	NegInf	0	0.126259	0.983861	NegInf	0	NegInf	0
Q69YH5	Q69YH5	CDCA2	S936	Cell division cycle-associated protein 2	NA	NA	Inf	0	NA	NA	NA	NA	Inf	0	NA	NA	Inf	0	Inf	0	NA	NA	NA	NA
Q69YH5	Q69YH5	CDCA2	T708	Cell division cycle-associated protein 2	NegInf	0	NegInf	0	NegInf	0	NegInf	0	NegInf	0	NegInf	0	0.186494	NA	NegInf	0	-0.45896	NA	NegInf	0
Q99618	Q99618	CDCA3	S29	Cell division cycle-associated protein 3	Inf	0	NA	NA	Inf	0	Inf	0	Inf	0	Inf	0	Inf	0	NA	NA	Inf	0	NA	NA
Q99618	Q99618	CDCA3	S64	Cell division cycle-associated protein 3	NA	NA	NA	NA	Inf	0	NA	NA	Inf	0	NA	NA	NA	NA	NA	NA	NA	NA	Inf	0
Q99618	Q99618	CDCA3	S68	Cell division cycle-associated protein 3	-0.249809	0.971804	-0.126494	0.97581	-0.0824578	0.999331	0.0651339	0.99472	-0.0776003	0.999417	-0.226697	0.999902	-0.150155	0.964143	-0.340728	0.804437	-0.359775	0.999428	0.516819	0.819537
Q99618	Q99618	CDCA3	S87	Cell division cycle-associated protein 3	0.329316	0.994793	0.67356	0.874725	0.330082	0.999331	0.44567	0.960781	1.35466	0.999417	0.359236	0.999902	0.0576647	0.998936	0.250583	0.954276	0.730113	0.999428	0.736535	0.918456
Q99618	Q99618	CDCA3	T70	Cell division cycle-associated protein 3	0.169262	NA	NegInf	0	NegInf	0	NegInf	0	0.800931	NA	NegInf	0	NegInf	0	NegInf	0	NegInf	0	NegInf	0
Q99618	Q99618	CDCA3	T76	Cell division cycle-associated protein 3	0.0263674	0.998926	-0.0639236	0.989733	-0.1685	0.999331	0.162344	0.975202	-0.0917944	0.999417	-0.0133985	0.999902	-0.344444	0.898238	-0.36776	0.850297	0.0768008	0.999428	0.223759	0.969543
Q96FF9	Q96FF9	CDCA5	S21	Sororin	0.015913	0.998926	-0.209792	0.874725	0.204114	0.999331	0.285997	0.847918	0.291103	0.999417	0.18949	0.999902	-0.0637016	0.98639	-0.159779	0.900573	0.231025	0.999428	0.386215	0.778984
Q96FF9	Q96FF9	CDCA5	S75	Sororin	1.2705	0.815782	NegInf	0	0.848847	0.999331	-0.171408	0.996038	0.791558	0.999417	0.373499	0.999902	1.90626	0.54695	-0.26974	0.956496	1.04114	0.999428	-0.110073	0.992561
Q53HL2	Q53HL2	CDCA8	S219	Borealin	-0.0446909	0.998926	0.182663	0.981327	0.264494	0.999331	NegInf	0	-0.321404	0.999417	0.0840844	0.999902	-0.370288	0.91357	-0.214978	0.943075	0.60904	0.999428	-0.12897	0.984034
P55285	P55285	CDH6	S786	Cadherin-6	-0.222422	0.974687	-0.781224	0.396476	-0.503195	0.945383	-0.443394	0.898072	-0.184558	0.999417	-0.188346	0.999902	-0.408295	0.802776	-0.482899	0.744511	-1.00121	0.382637	-0.377892	0.898559
P55285	P55285	CDH6	S790	Cadherin-6	-0.366517	0.980254	-0.269912	0.94257	0.103005	0.999331	NegInf	0	0.113678	0.999417	0.404232	0.999902	0.320851	0.95177	NegInf	0	NegInf	0	-0.199955	0.982999
P06493	P06493	CDK1	T14	Cyclin-dependent kinase 1	0.398073	0.962002	0.281871	0.938344	0.746487	0.945383	-0.0520806	0.997712	0.106909	0.999417	0.644957	0.999902	0.118215	0.990982	0.456197	0.864814	-0.189245	0.999428	1.18819	0.545674
P06493	P06493	CDK1	Y15	Cyclin-dependent kinase 1	-1.18772	0.782102	0.900891	0.876044	0.5496	0.999331	0.11188	0.997514	0.631638	0.999417	0.398287	0.999902	-0.976605	0.868928	-1.85251	0.530983	0.000388805	0.999679	0.0918536	0.992561
P21127;Q9UQ88	P21127	CDK11B	S232	Cyclin-dependent kinase 11B	-0.152954	0.984553	-0.0188809	0.997603	NegInf	0	0.412249	0.783221	0.478713	0.999417	-0.0967113	0.999902	0.0497472	0.994169	-0.253523	0.836223	0.0709017	0.999428	0.266691	0.939171
P21127;Q9UQ88	P21127	CDK11B	S234	Cyclin-dependent kinase 11B	-0.458666	0.938931	NegInf	0	-0.693129	0.910906	-0.0785818	0.996038	-0.102043	0.999417	-0.553557	0.999902	-0.368532	0.901476	-0.742027	0.588357	-0.417602	0.999428	-0.343427	0.942101
P21127;Q9UQ88	P21127	CDK11B	S752	Cyclin-dependent kinase 11B	NA	NA	NA	NA	NA	NA	Inf	0	Inf	0	NA	NA	NA	NA	NA	NA	NA	NA	Inf	0
P21127;Q9UQ88	P21127	CDK11B	T751	Cyclin-dependent kinase 11B	NA	NA	NA	NA	NA	NA	Inf	0	NA	NA	NA	NA	NA	NA	NA	NA	NA	NA	Inf	0
P21127	P21127	CDK11B	S65	Cyclin-dependent kinase 11B	0.0303951	0.998926	-0.708556	0.774653	-0.171712	0.999331	-0.164993	0.979058	-0.045389	0.999417	-0.174681	0.999902	-0.190365	0.975634	NegInf	0	0.460096	0.999428	-0.0287171	0.998485
P21127	P21127	CDK11B	T61	Cyclin-dependent kinase 11B	-0.0100029	0.999872	-0.820861	0.784956	-0.659262	0.999331	-0.426017	0.949777	0.517173	0.999417	NegInf	0	-0.799559	0.883782	NegInf	0	-0.622639	0.999428	-0.288125	0.975173
Q9NYV4	Q9NYV4	CDK12	S1082	Cyclin-dependent kinase 12	Inf	0	Inf	0	NA	NA	NA	NA	Inf	0	NA	NA	NA	NA	Inf	0	Inf	0	NA	NA
Q9NYV4	Q9NYV4	CDK12	S1083	Cyclin-dependent kinase 12	Inf	0	Inf	0	NA	NA	NA	NA	NA	NA	NA	NA	NA	NA	Inf	0	NA	NA	Inf	0
Q9NYV4	Q9NYV4	CDK12	S332	Cyclin-dependent kinase 12	0.48582	0.90656	0.121471	0.978969	-0.38384	0.999331	-0.319961	0.95869	-0.212087	0.999417	-0.313128	0.999902	-0.235908	0.941744	-0.314357	0.870742	NegInf	0	-0.371046	0.924368
Q9NYV4	Q9NYV4	CDK12	S333	Cyclin-dependent kinase 12	0.48582	0.90656	0.121471	0.978969	-0.38384	0.999331	-0.319961	0.95869	-0.212087	0.999417	-0.313128	0.999902	-0.235908	0.941744	-0.314357	0.870742	NegInf	0	-0.371046	0.924368
Q9NYV4	Q9NYV4	CDK12	S334	Cyclin-dependent kinase 12	NegInf	0	0.00385516	0.999126	-0.38384	0.973944	-0.200947	0.95869	-0.542104	0.999417	-0.241828	0.999902	-0.235908	0.917882	-0.314357	0.819615	NegInf	0	-0.889765	0.585201
Q9NYV4	Q9NYV4	CDK12	S383	Cyclin-dependent kinase 12	NA	NA	NA	NA	Inf	0	NA	NA	NA	NA	NA	NA	Inf	0	NA	NA	NA	NA	NA	NA
Q9NYV4	Q9NYV4	CDK12	S385	Cyclin-dependent kinase 12	NegInf	0	0.288567	0.939818	0.220042	0.999331	-0.409906	0.943275	NegInf	0	NegInf	0	-0.230778	0.959749	NegInf	0	-0.926132	0.931054	NegInf	0
Q9NYV4	Q9NYV4	CDK12	S420	Cyclin-dependent kinase 12	Inf	0	Inf	0	NA	NA	Inf	0	Inf	0	Inf	0	NA	NA	NA	NA	Inf	0	NA	NA
Q9NYV4	Q9NYV4	CDK12	S423	Cyclin-dependent kinase 12	-0.564302	0.315544	NegInf	0	-0.667526	0.295178	-0.608687	0.404486	-0.355249	0.999417	-0.125976	0.999902	-0.613688	0.170571	-0.766866	0.235756	-0.358192	0.995161	-0.519675	0.543104
Q9NYV4	Q9NYV4	CDK12	T893	Cyclin-dependent kinase 12	-0.387707	0.835255	-0.306271	0.912722	0.266103	0.999331	0.19055	0.963693	-0.205282	0.999417	-0.000641519	0.999902	-0.173838	0.955856	-0.350178	0.832019	-0.198632	0.999428	0.264179	0.955918
Q14004	Q14004	CDK13	S1146	Cyclin-dependent kinase 13	Inf	0	NA	NA	NA	NA	NA	NA	NA	NA	NA	NA	NA	NA	Inf	0	NA	NA	NA	NA
Q14004	Q14004	CDK13	S383	Cyclin-dependent kinase 13	0.258301	0.955325	0.411797	0.819755	0.0972243	0.999331	-0.155363	0.965799	-0.212728	0.999417	-0.0390484	0.999902	-0.321596	0.843743	0.501651	0.71259	0.323093	0.999428	-0.230733	0.959616
Q14004	Q14004	CDK13	S493	Cyclin-dependent kinase 13	NA	NA	NA	NA	NA	NA	NA	NA	Inf	0	Inf	0	NA	NA	NA	NA	Inf	0	NA	NA
Q14004	Q14004	CDK13	S525	Cyclin-dependent kinase 13	-0.158771	0.997274	-1.43962	0.305522	-0.0436544	0.999331	-0.26808	0.960163	-0.216183	0.999417	-0.292514	0.999902	-0.0873298	0.98936	-1.23911	0.418819	-0.199471	0.999428	-0.313335	0.969543
Q14004	Q14004	CDK13	S527	Cyclin-dependent kinase 13	NA	NA	NA	NA	NA	NA	NA	NA	NA	NA	Inf	0	NA	NA	NA	NA	NA	NA	Inf	0
Q14004	Q14004	CDK13	T1147	Cyclin-dependent kinase 13	NegInf	0	0.166712	0.973045	0.471582	0.999331	0.256724	0.961709	0.351588	0.999417	0.504747	0.999902	0.402791	0.864916	NegInf	0	NegInf	0	0.438775	0.942266
Q14004	Q14004	CDK13	T1246	Cyclin-dependent kinase 13	-0.230282	0.911269	-0.252916	0.834899	0.180572	0.999331	-0.298866	0.882479	0.543928	0.999417	0.229989	0.999902	-0.354705	0.721912	0.083446	0.958317	0.172035	0.999428	-0.00307347	0.999717
Q14004	Q14004	CDK13	T494	Cyclin-dependent kinase 13	0.0163851	0.998926	-0.508959	0.580519	-1.06073	0.719473	0.0450038	0.983701	0.31217	0.999417	0.0148029	0.999902	-0.704994	0.527488	-0.873316	0.505247	-0.18537	0.999428	NegInf	0
Q14004	Q14004	CDK13	T871	Cyclin-dependent kinase 13	-0.142258	0.995511	-0.0329495	0.997603	-0.0359989	0.999331	0.135267	0.975202	-0.0184965	0.999417	0.314736	0.999902	-0.211523	0.941744	-0.271726	0.897467	0.0518962	0.999428	0.0663127	0.984034
O94921	O94921	CDK14	S78	Cyclin-dependent kinase 14	Inf	0	Inf	0	Inf	0	Inf	0	Inf	0	NA	NA	Inf	0	Inf	0	Inf	0	Inf	0
O94921	O94921	CDK14	S95	Cyclin-dependent kinase 14	2.31758	2.77854e-05	2.24764	0.00014209	2.06114	0.000882863	2.06201	0.00141733	1.34859	0.999417	NegInf	0	2.33134	3.05994e-05	1.95716	0.000959674	2.01551	0.00150995	2.05757	0.00210599
Q00536	Q00536	CDK16	S110	Cyclin-dependent kinase 16	-0.556561	0.67621	-0.538557	0.634277	-0.600681	0.867501	-1.24079	0.121224	-0.454729	0.999417	0.446965	0.999902	-0.237095	0.941744	-0.883599	0.422111	-0.192225	0.999428	-0.470201	0.849119
Q00536	Q00536	CDK16	S119	Cyclin-dependent kinase 16	-0.0165334	0.998926	0.177364	0.970182	0.00774323	0.999655	-0.165009	0.976993	0.00464194	0.999417	0.270931	0.999902	-0.156972	0.979842	-0.151205	0.951699	0.0555519	0.999428	0.381246	0.939171
Q00536	Q00536	CDK16	S138	Cyclin-dependent kinase 16	-0.172698	0.974016	-0.180618	0.91336	0.103895	0.999331	-0.0290457	0.997627	0.0683684	0.999417	-0.0259752	0.999902	-0.225756	0.885427	-0.234448	0.83287	-0.0836579	0.999428	-0.0292738	0.992561
Q00536	Q00536	CDK16	S153	Cyclin-dependent kinase 16	Inf	0	NA	NA	NA	NA	NA	NA	Inf	0	NA	NA	NA	NA	NA	NA	NA	NA	Inf	0
Q00536	Q00536	CDK16	T111	Cyclin-dependent kinase 16	Inf	0	NA	NA	Inf	0	Inf	0	Inf	0	Inf	0	Inf	0	NA	NA	Inf	0	Inf	0
Q00537	Q00537	CDK17	S122	Cyclin-dependent kinase 17	NA	NA	NA	NA	Inf	0	Inf	0	NA	NA	NA	NA	Inf	0	Inf	0	Inf	0	Inf	0
Q00537	Q00537	CDK17	S137	Cyclin-dependent kinase 17	-0.0202753	0.998926	0.0224876	0.997735	-0.427901	0.999331	-0.784416	0.717489	-0.348582	0.999417	0.00419431	0.999902	0.149513	0.984676	-0.0744209	0.976643	-0.739905	0.990351	-0.76768	0.802071
Q00537	Q00537	CDK17	S146	Cyclin-dependent kinase 17	-0.0165334	0.998926	0.177364	0.970182	0.00774323	0.999655	-0.165009	0.976993	0.00464194	0.999417	0.270931	0.999902	-0.156972	0.979842	-0.151205	0.951699	0.0555519	0.999428	0.381246	0.939171
Q00537	Q00537	CDK17	S165	Cyclin-dependent kinase 17	0.822236	0.141962	0.390855	0.709342	0.827795	0.282025	0.543682	0.647338	-0.0938363	0.999417	-0.0061887	0.999902	0.773027	0.183945	0.280286	0.832019	0.478582	0.909029	0.0599522	0.984034
Q00537	Q00537	CDK17	S180	Cyclin-dependent kinase 17	0.126211	0.995511	0.082663	0.982437	0.0610927	0.999331	0.0379842	0.997627	-0.340028	0.999417	-0.201136	0.999902	0.186749	0.945433	-0.0224081	0.990954	0.0636272	0.999428	0.0938679	0.984034
Q00537	Q00537	CDK17	S75	Cyclin-dependent kinase 17	-0.619091	0.828537	-0.507256	0.878084	0.791808	0.921825	0.074221	0.997382	0.0101594	0.999417	0.629841	0.999902	0.359143	0.913178	0.308967	0.90199	-0.0118046	0.999428	-0.0416809	0.994625
Q00537	Q00537	CDK17	S9	Cyclin-dependent kinase 17	0.0784169	0.998926	-0.422198	0.853228	-0.130472	0.999331	0.505836	0.892235	0.0516317	0.999417	0.202034	0.999902	0.224995	0.945433	0.175611	0.946339	0.192727	0.999428	-0.581999	0.825981
Q00537	Q00537	CDK17	S92	Cyclin-dependent kinase 17	-0.548429	0.677804	-0.701666	0.313181	-0.359015	0.974143	-0.216855	0.933591	-0.0922834	0.999417	0.129227	0.999902	-0.389463	0.70504	-0.69823	0.51104	-0.510568	0.862638	-0.28595	0.895698
Q00537	Q00537	CDK17	Y192	Cyclin-dependent kinase 17	1.35835	0.0741993	0.114879	0.981327	0.270006	0.999331	0.2077	0.964455	0.060937	0.999417	-0.43376	0.999902	0.847426	0.430333	0.326918	0.859531	0.737211	0.770431	-0.0993848	0.984034
Q07002	Q07002	CDK18	S132	Cyclin-dependent kinase 18	1.11352	0.691363	1.00267	0.720028	1.65612	0.712057	0.857414	0.844223	0.924081	0.999417	1.04985	0.999902	1.22356	0.574631	0.221183	0.957049	0.452232	0.999428	1.18428	0.802071
Q07002	Q07002	CDK18	S134	Cyclin-dependent kinase 18	-0.0776484	0.998926	1.26376	0.542121	-0.0900835	0.999331	NegInf	0	0.47645	0.999417	0.619537	0.999902	NegInf	0	0.518258	0.82288	0.0101359	0.999428	-0.611784	0.929513
Q07002	Q07002	CDK18	S14	Cyclin-dependent kinase 18	0.40085	0.902294	0.308626	0.908805	-0.348765	0.999331	-0.216094	0.964147	0.0594667	0.999417	-0.166266	0.999902	0.0803463	0.985916	-0.269767	0.850783	0.156275	0.999428	NegInf	0
Q07002	Q07002	CDK18	S89	Cyclin-dependent kinase 18	0.408141	0.818815	0.609886	0.635856	-0.222823	0.999331	NegInf	0	-0.0491779	0.999417	0.747577	0.999902	0.605654	0.644363	-0.00792562	0.997376	-0.16246	0.999428	-0.414824	0.906021
Q07002	Q07002	CDK18	S98	Cyclin-dependent kinase 18	0.278194	0.868733	0.535668	0.457064	0.287442	0.999331	0.40635	0.888091	0.245406	0.999417	0.1742	0.999902	0.282632	0.825273	0.400911	0.747616	0.103111	0.999428	0.250691	0.918456
Q96SN8	Q96SN8	CDK5RAP2	S1887	CDK5 regulatory subunit-associated protein 2	-0.371796	0.447344	-0.559949	0.372455	-0.0321698	0.999331	NegInf	0	NegInf	0	NegInf	0	0.0568467	0.98317	-0.0156564	0.983891	0.0458789	0.999428	-0.296381	0.822578
P50613	P50613	CDK7	S164	Cyclin-dependent kinase 7	-0.277727	0.998926	-0.316884	0.989733	1.97598	0.999331	1.11543	0.964455	2.50125	0.999417	3.17395	0.999902	1.92592	0.883948	-0.533548	0.962608	0.456088	0.999428	0.279157	0.992561
P50613	P50613	CDK7	T170	Cyclin-dependent kinase 7	-0.127022	0.998926	0.246815	0.985904	-0.92933	0.999331	-0.644708	0.95869	-0.447474	0.999417	0.30804	0.999902	-0.939988	0.868928	-0.56932	0.915644	-0.995962	0.999428	-0.129786	0.992561
P46527	P46527	CDKN1B	S10	Cyclin-dependent kinase inhibitor 1B	-0.0470722	0.998926	-0.608007	0.785246	-0.205346	0.999331	-0.450677	0.900856	0.153694	0.999417	0.00412286	0.999902	0.016582	0.998936	0.0790507	0.978813	-0.212385	0.999428	-0.394215	0.957136
Q9NXV6	Q9NXV6	CDKN2AIP	S131	CDKN2A-interacting protein	2.25582	0.205409	2.40483	0.145952	1.42052	0.917882	1.98822	0.390114	NegInf	0	NegInf	0	1.51793	0.598912	1.93119	0.319108	NegInf	0	1.82391	0.564575
Q9NXV6	Q9NXV6	CDKN2AIP	S132	CDKN2A-interacting protein	NA	NA	NA	NA	NA	NA	NA	NA	NA	NA	NA	NA	Inf	0	NA	NA	NA	NA	Inf	0
Q9NXV6	Q9NXV6	CDKN2AIP	S151	CDKN2A-interacting protein	NA	NA	Inf	0	NA	NA	Inf	0	NA	NA	NA	NA	NA	NA	NA	NA	NA	NA	NA	NA
Q16667	Q16667	CDKN3	S69	Cyclin-dependent kinase inhibitor 3	-0.669567	0.938931	-1.00287	0.82008	0.37645	0.999331	-0.697497	0.912207	-0.542723	0.999417	-1.25871	0.999902	-0.339869	0.96703	-0.378452	0.932982	-0.438812	0.999428	-0.485244	0.973578
Q16667	Q16667	CDKN3	T80	Cyclin-dependent kinase inhibitor 3	-0.669567	0.938931	-1.00287	0.82008	0.37645	0.999331	-0.697497	0.912207	-0.542723	0.999417	-1.25871	0.999902	-0.339869	0.96703	-0.378452	0.932982	-0.438812	0.999428	-0.485244	0.973578
Q01850	Q01850	CDR2	S145	Cerebellar degeneration-related protein 2	0.171583	0.994793	0.0143867	0.997735	-0.24296	0.999331	-0.104427	0.977135	-0.557386	0.999417	-0.41469	0.999902	-0.620975	0.432979	NegInf	0	-0.137491	0.999428	0.0558755	0.984034
Q018501	Q01850	CDR2	S311	Cerebellar degeneration-related protein 2	NA	NA	Inf	0	NA	NA	Inf	0	Inf	0	Inf	0	Inf	0	NA	NA	NA	NA	NA	NA
Q86X02	Q86X02	CDR2L	S179	Cerebellar degeneration-related protein 2-like	NegInf	0	0.716253	0.727415	0.527069	0.999331	0.796398	0.693796	0.49932	0.999417	0.611145	0.999902	0.498779	0.916773	-0.91154	0.706745	0.324159	0.999428	0.381739	0.953651
O95674	O95674	CDS2	S179	Phosphatidate cytidylyltransferase 2	2.08344	0.561859	NegInf	0	1.67972	0.945383	NegInf	0	1.25128	0.999417	1.14343	0.999902	1.79802	0.731559	1.01284	0.871001	1.88385	0.996695	1.25118	0.898498
O95674	O95674	CDS2	T31	Phosphatidate cytidylyltransferase 2	NA	NA	NA	NA	NA	NA	Inf	0	NA	NA	NA	NA	Inf	0	NA	NA	NA	NA	NA	NA
Q9UKY7	Q9UKY7	CDV3	S106	Protein CDV3 homolog	NegInf	0	0.731099	NA	NegInf	0	NegInf	0	1.26889	NA	NegInf	0	NegInf	0	NegInf	0	NegInf	0	NegInf	0
Q9Y232	Q9Y232	CDYL	S201	Chromodomain Y-like protein	0.820557	0.280367	0.810377	0.260316	NegInf	0	1.07595	0.132176	0.244185	0.999417	0.660524	0.999902	1.18951	0.0528392	0.757327	0.536161	0.449113	0.999428	0.957248	0.385257
Q9NYQ6	Q9NYQ6	CELSR1	S2737	Cadherin EGF LAG seven-pass G-type receptor 1	Inf	0	NA	NA	NA	NA	NA	NA	NA	NA	NA	NA	Inf	0	NA	NA	NA	NA	NA	NA
Q9NYQ6	Q9NYQ6	CELSR1	S2871	Cadherin EGF LAG seven-pass G-type receptor 1	NegInf	0	NegInf	0	NegInf	0	NegInf	0	-0.378096	0.999417	NegInf	0	-0.701706	0.946493	-0.987195	0.90199	-1.42455	0.999428	NegInf	0
Q9NYQ6	Q9NYQ6	CELSR1	S2960	Cadherin EGF LAG seven-pass G-type receptor 1	0.600688	0.85263	0.365219	0.919415	0.850764	0.936632	1.07782	0.648463	0.759593	0.999417	0.045151	0.999902	0.482102	0.883782	NegInf	0	0.606124	0.999428	-0.0534427	0.994625
Q9HCU4	Q9HCU4	CELSR2	S2648	Cadherin EGF LAG seven-pass G-type receptor 2	-0.507736	0.85263	-0.317988	0.910431	-0.0708082	0.999331	-0.141179	0.987204	0.0958821	0.999417	-0.0963338	0.999902	-0.139402	0.985916	-0.185532	0.942981	-0.0426539	0.999428	0.0747249	0.989988
P49450	P49450	CENPAS17	S17	Histone H3-like centromeric protein A	0.101888	0.998926	0.103727	0.981327	0.13105	0.999331	0.523577	0.798259	-0.0202026	0.999417	0.206169	0.999902	0.0347825	0.998936	-0.361525	0.817422	0.0140071	0.999428	0.129855	0.982999
P49450	P49450	CENPA	S19	Histone H3-like centromeric protein A	0.101888	0.998926	0.103727	0.981327	0.13105	0.999331	0.523577	0.798259	-0.0202026	0.999417	0.206169	0.999902	0.0347825	0.998936	-0.361525	0.817422	0.0140071	0.999428	0.129855	0.982999
P49450	P49450	CENPA	T21	Histone H3-like centromeric protein A	Inf	0	Inf	0	Inf	0	NA	NA	NA	NA	NA	NA	NA	NA	NA	NA	NA	NA	NA	NA
P07199	P07199	CENPB	S156	Major centromere autoantigen B	0.0916214	0.995114	0.0367474	0.989733	0.0876451	0.999331	0.143822	0.95869	0.0544328	0.999417	-0.0202451	0.999902	0.147846	0.932966	-0.078511	0.950259	-0.0665642	0.999428	-0.115388	0.974823
P07199	P07199	CENPB	T150	Major centromere autoantigen B	Inf	0	Inf	0	NA	NA	NA	NA	Inf	0	NA	NA	Inf	0	Inf	0	NA	NA	NA	NA
Q03188	Q03188	CENPC	S127	Centromere protein C	-0.682286	0.67621	NegInf	0	-0.284112	0.999331	NegInf	0	NegInf	0	-1.13995	0.999902	NegInf	0	-0.421252	0.772114	-0.473005	0.999428	NegInf	0
Q03188	Q03188	CENPC	S177	Centromere protein C	0.28657	0.998926	-0.145215	0.988552	-0.377227	0.999331	0.504417	0.95869	0.598134	0.999417	NegInf	0	NegInf	0	NegInf	0	0.761355	0.999428	0.24992	0.984034
Q03188	Q03188	CENPC	S225	Centromere protein C	NA	NA	NA	NA	NA	NA	Inf	0	Inf	0	NA	NA	NA	NA	NA	NA	NA	NA	NA	NA
Q03188	Q03188	CENPC	S333	Centromere protein C	-0.359973	0.677804	-0.515212	0.499168	-0.224412	0.999331	-0.0970188	0.98615	-0.132991	0.999417	0.0639913	0.999902	NegInf	0	-0.660606	0.257748	-0.170432	0.999428	-0.636247	0.530486
Q03188	Q03188	CENPC	S538	Centromere protein C	-0.319408	0.652813	-0.376452	0.555842	-0.193054	0.999331	-0.102755	0.96782	0.0853627	0.999417	-0.151792	0.999902	-0.337383	0.634873	-0.399694	0.579833	-0.0152869	0.999428	0.0215267	0.993758
Q03188	Q03188	CENPC	S73	Centromere protein C	-0.431839	0.897445	-0.243687	0.933511	-0.574081	0.972426	-0.862611	0.644907	-0.705572	0.999417	-0.371003	0.999902	-0.598735	0.75185	-0.633855	0.7022	-0.206885	0.999428	0.336222	0.939171
Q03188	Q03188	CENPC	T130	Centromere protein C	-0.0251508	0.998926	-0.0789756	0.981327	-0.0845923	0.999331	0.150925	0.964147	0.231735	0.999417	0.170759	0.999902	0.016211	0.998936	-0.45597	0.674998	-0.0694096	0.999428	0.255144	0.918456
P49454	P49454	CENPF	S2998	Centromere protein F	-0.642174	0.931257	NegInf	0	-0.414042	0.999331	-0.896527	0.798259	NegInf	0	-0.153473	0.999902	NegInf	0	NegInf	0	0.292055	0.999428	-0.790231	0.902779
P49454	P49454	CENPF	S3023	Centromere protein F	-0.218243	0.980254	NegInf	0	0.353003	0.999331	-0.30081	0.911685	0.230692	0.999417	0.524998	0.999902	0.0125487	0.998936	NegInf	0	-0.124308	0.999428	NegInf	0
P49454	P49454	CENPF	S3054	Centromere protein F	0.289014	0.971086	0.401025	0.832647	-0.0182016	0.999331	0.841625	0.668443	0.306682	0.999417	0.404263	0.999902	0.246257	0.93639	0.174273	0.939963	0.156085	0.999428	0.272402	0.955918
P49454	P49454	CENPF	S3079	Centromere protein F	0.628028	0.869714	1.54382	0.179051	1.58816	0.333836	1.8412	0.204546	1.54664	0.999417	1.73875	0.999902	1.3089	0.297406	1.33001	0.321787	1.8493	0.246361	0.948751	0.793766
P49454	P49454	CENPF	T2997	Centromere protein F	NA	NA	NA	NA	Inf	0	NA	NA	NA	NA	Inf	0	NA	NA	NA	NA	NA	NA	NA	NA
Q92674	Q92674	CENPI	S284	Centromere protein I	NegInf	0	NegInf	0	NegInf	0	NegInf	0	NegInf	0	-0.559605	NA	NegInf	0	NegInf	0	NegInf	0	NegInf	0
Q96BT3	Q96BT3	CENPT	S47	Centromere protein T	0.151981	0.997525	0.282511	0.923482	0.166266	0.999331	0.123624	0.975202	0.408458	0.999417	0.530698	0.999902	0.219284	0.954448	0.315032	0.882347	0.24906	0.999428	-0.0496698	0.992561
Q7Z7K6	Q7Z7K6	CENPV	T103	Centromere protein V	NA	NA	Inf	0	Inf	0	NA	NA	NA	NA	NA	NA	NA	NA	Inf	0	NA	NA	Inf	0
Q8N8E3	Q8N8E3	CEP112	S171	Centrosomal protein of 112 kDa	NegInf	0	1.27681	0.683398	NegInf	0	0.535805	0.917139	1.61952	0.999417	1.29534	0.999902	1.33128	0.668674	NegInf	0	NegInf	0	1.16503	0.795575
Q8N8E3	Q8N8E3	CEP112	S173	Centrosomal protein of 112 kDa	NegInf	0	1.27681	0.683398	NegInf	0	0.535805	0.917139	1.61952	0.999417	1.29534	0.999902	1.33128	0.668674	NegInf	0	NegInf	0	1.16503	0.795575
Q8N8E3	Q8N8E3	CEP112	S242	Centrosomal protein of 112 kDa	NA	NA	NA	NA	NA	NA	NA	NA	NA	NA	NA	NA	Inf	0	NA	NA	Inf	0	Inf	0
Q9UPN4	Q9UPN4	CEP131	S114	Centrosomal protein of 131 kDa	1.58806	0.012976	0.526832	0.684912	1.13736	0.221992	0.754384	0.574513	-0.612186	0.999417	NegInf	0	1.48027	0.0244967	0.553926	0.673817	1.0741	0.315966	0.257004	0.95619
Q9UPN4	Q9UPN4	CEP131	S381	Centrosomal protein of 131 kDa	0.414602	0.98984	-0.0408839	0.998619	-0.50594	0.999331	-0.812806	0.899996	0.164461	0.999417	0.580838	0.999902	0.236684	0.98639	NegInf	0	0.62648	0.999428	NegInf	0
Q9UPN4	Q9UPN4	CEP131	S47	Centrosomal protein of 131 kDa	2.3321	0.000116688	1.30801	0.0332003	1.52316	0.0386465	1.10889	0.124847	-0.377603	0.999417	0.608346	0.999902	2.29422	0.000146305	1.97096	0.00381248	1.36038	0.0378559	1.49181	0.0625018
Q9UPN4	Q9UPN4	CEP131	T117	Centrosomal protein of 131 kDa	Inf	0	NA	NA	NA	NA	NA	NA	NA	NA	NA	NA	Inf	0	NA	NA	NA	NA	NA	NA
Q66GS9	Q66GS9	CEP135	S439	Centrosomal protein of 135 kDa	-0.000254526	0.999872	-0.273982	0.940082	-0.0454601	0.999331	-0.209439	0.975202	0.146883	0.999417	-0.336715	0.999902	-0.276356	0.95177	NegInf	0	0.0183946	0.999428	-0.141345	0.984034
Q5SW79;Q96L14	Q5SW79	CEP170	S1529	Centrosomal protein of 170 kDa	0.349652	0.962002	0.51437	0.874725	0.454489	0.999331	0.749786	0.764958	0.22489	0.999417	0.528066	0.999902	0.00395653	0.999212	1.00458	0.553898	0.0597509	0.999428	0.27899	0.970938
Q5SW79;Q00G26	Q5SW79	CEP170	S1160	Centrosomal protein of 170 kDa	2.02285	0.0421665	1.10955	0.456669	1.96867	0.115569	0.747437	0.810007	-0.200609	0.999417	0.160202	0.999902	1.23409	0.357855	1.10601	0.550787	1.32522	0.644634	0.937743	0.770358
Q5SW79;Q00G26	Q5SW79	CEP170	S1162	Centrosomal protein of 170 kDa	1.06137	0.419326	NegInf	0	1.32236	0.403015	NegInf	0	0.139701	0.999417	-0.484392	0.999902	NegInf	0	0.580472	0.816859	0.109865	0.999428	NegInf	0
Q5SW79	Q5SW79	CEP170	S1019	Centrosomal protein of 170 kDa	0.657178	0.593384	0.699417	0.547097	0.29956	0.999331	0.249251	0.96782	-0.395351	0.999417	-0.161207	0.999902	0.0219915	0.998936	-0.00422001	0.999392	-0.323445	0.999428	-0.287634	0.959616
Q5SW79	Q5SW79	CEP170	S1112	Centrosomal protein of 170 kDa	NegInf	0	NegInf	0	0.358373	0.999331	1.71993	0.498227	0.996873	0.999417	0.863355	0.999902	-0.967229	0.869473	-0.968107	0.824897	0.230546	0.999428	1.20695	0.686549
Q5SW79	Q5SW79	CEP170	S1114	Centrosomal protein of 170 kDa	Inf	0	Inf	0	NA	NA	Inf	0	NA	NA	NA	NA	NA	NA	Inf	0	NA	NA	NA	NA
Q5SW79	Q5SW79	CEP170	S1165	Centrosomal protein of 170 kDa	-1.24135	0.304527	-1.02763	0.457908	-0.945967	0.806338	-0.38629	0.944765	0.0675815	0.999417	-0.0719883	0.999902	-1.48082	0.152584	-1.50334	0.17968	-0.739349	0.999428	-0.146431	0.984034
Q5SW79	Q5SW79	CEP170	S1205	Centrosomal protein of 170 kDa	-0.703788	0.994793	-0.231215	0.992131	0.247737	0.999331	-0.565632	0.976993	0.449802	0.999417	-0.537952	0.999902	-0.0555565	0.998936	0.403873	0.969228	-0.0196264	0.999428	-0.25607	0.992561
Q5SW79	Q5SW79	CEP170	S1260	Centrosomal protein of 170 kDa	-0.411569	0.769491	-1.357	0.110044	-0.379281	0.990416	-0.647961	0.466373	0.303299	0.999417	-0.0941643	0.999902	-0.37116	0.791717	-1.34036	0.0425866	-0.437422	0.928053	-0.534095	0.643337
Q5SW79	Q5SW79	CEP170	S1270	Centrosomal protein of 170 kDa	Inf	0	Inf	0	Inf	0	Inf	0	NA	NA	NA	NA	Inf	0	Inf	0	Inf	0	Inf	0
Q5SW79	Q5SW79	CEP170	S138	Centrosomal protein of 170 kDa	NA	NA	NA	NA	Inf	0	NA	NA	Inf	0	NA	NA	NA	NA	NA	NA	Inf	0	NA	NA
Q5SW79	Q5SW79	CEP170	S354	Centrosomal protein of 170 kDa	Inf	0	NA	NA	NA	NA	NA	NA	NA	NA	NA	NA	NA	NA	NA	NA	NA	NA	Inf	0
Q5SW79	Q5SW79	CEP170	S356	Centrosomal protein of 170 kDa	2.32144	0.218095	0.876862	0.804537	1.20323	0.943199	NegInf	0	1.17622	0.999417	2.42391	0.999902	1.18216	0.699689	1.6455	0.506588	NegInf	0	2.63153	0.345704
Q5SW79	Q5SW79	CEP170	S359	Centrosomal protein of 170 kDa	0.180351	0.994793	-0.122926	0.981327	0.308092	0.999331	-0.780801	0.692037	0.438214	0.999417	1.07826	0.999902	0.150748	0.97937	-0.444245	0.790705	0.229832	0.999428	0.556728	0.867566
Q5SW79	Q5SW79	CEP170	S379	Centrosomal protein of 170 kDa	-0.355425	0.998926	-0.529345	0.959921	-0.371364	0.999331	-0.514989	0.976993	-2.44917	0.999417	0.42274	0.999902	-0.831439	0.933622	-1.40285	0.786509	-0.774909	0.999428	0.33628	0.984034
Q5SW79	Q5SW79	CEP170	S446	Centrosomal protein of 170 kDa	2.39643	0.00823518	1.58529	0.114639	1.46632	0.333661	0.510536	0.902656	1.49442	0.999417	1.21448	0.999902	2.40257	0.0127853	2.11577	0.0480952	0.605994	0.999428	1.60881	0.287504
Q5SW79	Q5SW79	CEP170	S466	Centrosomal protein of 170 kDa	3.17269	2.79979e-06	2.31066	0.000870284	2.39641	0.000758531	1.46731	0.121224	-0.230046	0.999417	-0.288596	0.999902	1.18674	0.114738	0.711347	0.575259	0.525446	0.999428	-0.15506	0.982999
Q5SW79	Q5SW79	CEP170	S630	Centrosomal protein of 170 kDa	0.76255	0.690609	0.365216	0.924028	0.578783	0.992618	NegInf	0	0.790421	0.999417	0.0934494	0.999902	0.712269	0.782225	-0.674816	0.776674	-0.238391	0.999428	NegInf	0
Q5SW79	Q5SW79	CEP170	S667	Centrosomal protein of 170 kDa	Inf	0	Inf	0	Inf	0	Inf	0	Inf	0	Inf	0	Inf	0	NA	NA	Inf	0	NA	NA
Q5SW79	Q5SW79	CEP170	S838	Centrosomal protein of 170 kDa	0.0984763	0.998926	0.0854631	0.985904	0.149015	0.999331	0.177718	0.974988	0.0674332	0.999417	-0.037526	0.999902	-0.376807	0.886819	-0.207137	0.9262	-0.315527	0.999428	0.125599	0.982999
Q5SW79	Q5SW79	CEP170	S879	Centrosomal protein of 170 kDa	1.0753	0.994793	-1.92527	0.908451	-1.05204	0.999331	NegInf	0	-0.973697	0.999417	0.109069	0.999902	-0.159508	0.998936	NegInf	0	NegInf	0	NegInf	0
Q5SW79	Q5SW79	CEP170	S881	Centrosomal protein of 170 kDa	Inf	0	Inf	0	Inf	0	Inf	0	Inf	0	Inf	0	Inf	0	Inf	0	Inf	0	Inf	0
Q5SW79	Q5SW79	CEP170	S958	Centrosomal protein of 170 kDa	Inf	0	NA	NA	Inf	0	NA	NA	Inf	0	Inf	0	Inf	0	Inf	0	Inf	0	NA	NA
Q5SW79	Q5SW79	CEP170	S971	Centrosomal protein of 170 kDa	-1.15418	0.954149	-0.521853	0.978969	-0.915595	0.999331	-1.64388	0.855285	-1.01565	0.999417	-0.448009	0.999902	-2.70607	0.684359	-0.167561	0.984809	NegInf	0	-1.11812	0.948363
Q5SW79	Q5SW79	CEP170	T377	Centrosomal protein of 170 kDa	0.353735	0.997297	NegInf	0	-0.428376	0.999331	NegInf	0	1.15098	0.999417	0.0230772	0.999902	0.0980049	0.998936	-0.855536	0.871001	NegInf	0	0.956593	0.936154
Q5SW79	Q5SW79	CEP170	T760	Centrosomal protein of 170 kDa	NA	NA	Inf	0	Inf	0	Inf	0	Inf	0	Inf	0	NA	NA	NA	NA	Inf	0	NA	NA
Q5SW79	Q5SW79	CEP170	T840	Centrosomal protein of 170 kDa	NA	NA	NA	NA	NA	NA	NA	NA	Inf	0	NA	NA	Inf	0	NA	NA	NA	NA	NA	NA
Q9Y4F5	Q9Y4F5	CEP170B	S1007	Centrosomal protein of 170 kDa protein B	NA	NA	Inf	0	Inf	0	Inf	0	Inf	0	NA	NA	NA	NA	NA	NA	Inf	0	Inf	0
Q9Y4F5	Q9Y4F5	CEP170B	S1008	Centrosomal protein of 170 kDa protein B	NA	NA	Inf	0	Inf	0	Inf	0	Inf	0	NA	NA	NA	NA	NA	NA	Inf	0	Inf	0
Q9Y4F5	Q9Y4F5	CEP170B	S1114	Centrosomal protein of 170 kDa protein B	0.679467	0.357464	0.475954	0.570169	0.407971	0.96787	0.799068	0.386044	0.72618	0.999417	0.40667	0.999902	0.504705	0.586984	0.549957	0.667448	0.69572	0.66897	0.493268	0.785547
Q9Y4F5	Q9Y4F5	CEP170B	S1135	Centrosomal protein of 170 kDa protein B	-0.621773	0.881091	-0.695614	0.840118	0.418078	0.999331	-0.111691	0.997514	0.691592	0.999417	0.0394627	0.999902	-0.669021	0.865961	NegInf	0	-0.453236	0.999428	-0.380199	0.971939
Q9Y4F5	Q9Y4F5	CEP170B	S1179	Centrosomal protein of 170 kDa protein B	1.9984	0.291492	1.73406	0.438061	1.48687	0.790204	-0.0716391	0.997801	-0.136873	0.999417	NegInf	0	1.13032	0.71545	0.744894	0.838571	NegInf	0	NegInf	0
Q9Y4F5	Q9Y4F5	CEP170B	S1545	Centrosomal protein of 170 kDa protein B	NA	NA	NA	NA	Inf	0	NA	NA	NA	NA	NA	NA	NA	NA	NA	NA	Inf	0	NA	NA
Q9Y4F5	Q9Y4F5	CEP170B	S1548	Centrosomal protein of 170 kDa protein B	1.51531	0.0241021	1.70967	0.013748	0.973721	0.454485	1.044	0.434394	1.46394	0.999417	1.04023	0.999902	1.26783	0.0715469	1.45449	0.0447847	1.19723	0.260796	1.65178	0.0412801
Q9Y4F5	Q9Y4F5	CEP170B	S360	Centrosomal protein of 170 kDa protein B	-0.252606	0.814453	-0.159863	0.896592	-0.214014	0.999331	0.373896	0.746846	0.14081	0.999417	-0.148792	0.999902	-0.429067	0.365903	-0.304565	0.694983	-0.142713	0.999428	-0.0505385	0.984034
Q9Y4F5	Q9Y4F5	CEP170B	S419	Centrosomal protein of 170 kDa protein B	1.41791	0.508415	NegInf	0	NegInf	0	0.970928	0.735674	NegInf	0	-0.368775	0.999902	NegInf	0	0.502626	0.779143	0.280581	0.999428	NegInf	0
Q9Y4F5	Q9Y4F5	CEP170B	S421	Centrosomal protein of 170 kDa protein B	1.98046	4.56126e-06	1.72769	5.887e-05	1.57254	0.000388765	1.44169	0.00141733	-0.0647392	0.999417	NegInf	0	1.45596	9.23827e-05	1.10669	0.00560776	0.937648	0.0503914	0.653298	0.265086
Q9Y4F5	Q9Y4F5	CEP170B	S492	Centrosomal protein of 170 kDa protein B	NA	NA	NA	NA	NA	NA	NA	NA	NA	NA	NA	NA	Inf	0	Inf	0	NA	NA	NA	NA
Q9Y4F5	Q9Y4F5	CEP170B	S655	Centrosomal protein of 170 kDa protein B	0.705258	0.274919	0.293406	0.86804	0.600515	0.712057	0.516474	0.668337	-0.04792	0.999417	-0.117304	0.999902	0.531032	0.524014	0.152742	0.93076	0.409862	0.996695	0.352325	0.898559
Q9Y4F5	Q9Y4F5	CEP170B	S772	Centrosomal protein of 170 kDa protein B	NA	NA	NA	NA	Inf	0	NA	NA	NA	NA	NA	NA	NA	NA	NA	NA	NA	NA	NA	NA
Q9Y4F5	Q9Y4F5	CEP170B	S853	Centrosomal protein of 170 kDa protein B	-0.045269	0.998926	-1.33697	0.0466534	-0.0621739	0.999331	0.407426	0.686091	-0.0291876	0.999417	-0.0162065	0.999902	-0.841447	0.142635	-1.23862	0.0637383	-0.0292502	0.999428	0.265758	0.898498
Q9Y4F5	Q9Y4F5	CEP170B	S986	Centrosomal protein of 170 kDa protein B	Inf	0	NA	NA	Inf	0	NA	NA	Inf	0	NA	NA	NA	NA	Inf	0	NA	NA	Inf	0
Q9Y4F5	Q9Y4F5	CEP170B	S988	Centrosomal protein of 170 kDa protein B	Inf	0	NA	NA	Inf	0	NA	NA	Inf	0	NA	NA	NA	NA	Inf	0	NA	NA	Inf	0
Q9Y4F5	Q9Y4F5	CEP170B	T1181	Centrosomal protein of 170 kDa protein B	NA	NA	NA	NA	NA	NA	NA	NA	NA	NA	NA	NA	Inf	0	NA	NA	Inf	0	NA	NA
Q9Y4F5	Q9Y4F5	CEP170B	T358	Centrosomal protein of 170 kDa protein B	NA	NA	NA	NA	NA	NA	NA	NA	NA	NA	Inf	0	NA	NA	NA	NA	NA	NA	Inf	0
Q8TEP8	Q8TEP8	CEP192	S2110	Centrosomal protein of 192 kDa	0.0448017	0.998926	NegInf	0	0.717355	0.999331	NegInf	0	1.08609	0.999417	NegInf	0	0.123342	0.993771	-0.18864	0.97138	NegInf	0	-0.124033	0.984034
Q9BV73	Q9BV73	CEP250	S2229	Centrosome-associated protein CEP250	0.182932	0.995511	0.387721	0.901949	-0.014588	0.999331	0.255569	0.95869	NegInf	0	0.158889	0.999902	-0.0577844	0.993808	0.250751	0.926007	-0.00961805	0.999428	0.147058	0.979924
Q5VT06	Q5VT06	CEP350	S1648	Centrosome-associated protein 350	-0.697657	0.93103	1.28575	0.635436	-0.329037	0.999331	0.687292	0.878174	0.160812	0.999417	1.03922	0.999902	0.439019	0.932966	NegInf	0	0.387533	0.999428	-0.071527	0.994625
Q5VT06	Q5VT06	CEP350	S2460	Centrosome-associated protein 350	-0.667772	0.485822	-0.472219	0.761381	-0.0327488	0.999331	-0.106849	0.991869	0.0122616	0.999417	0.0069696	0.999902	-0.234413	0.929868	-0.231497	0.928333	0.00154045	0.999428	0.0325994	0.994625
Q9BYV8	Q9BYV8	CEP41	S99	Centrosomal protein of 41 kDa	NegInf	0	-0.375495	0.92817	-0.381778	0.999331	-0.815811	0.844223	0.0685922	0.999417	-0.155617	0.999902	NegInf	0	0.208456	0.950259	-0.195504	0.999428	-0.164633	0.984034
Q53EZ4	Q53EZ4	CEP55	S425	Centrosomal protein of 55 kDa	-0.336682	0.994793	NegInf	0	-0.406632	0.999331	0.0594875	0.999647	0.0140416	0.999417	1.38012	0.999902	0.147197	0.993808	-0.538232	0.907915	NegInf	0	0.170704	0.984034
Q53EZ4	Q53EZ4	CEP55	S428	Centrosomal protein of 55 kDa	1.27852	0.437406	1.47107	0.353854	-0.627989	0.999331	1.17047	0.684461	0.43477	0.999417	NegInf	0	0.984778	0.623639	1.45334	0.404435	0.526135	0.999428	1.4054	0.596375
Q53EZ4	Q53EZ4	CEP55	S436	Centrosomal protein of 55 kDa	-0.592966	0.938931	NegInf	0	0.2247	0.999331	NegInf	0	-0.150119	0.999417	0.744282	0.999902	0.518553	0.938866	NegInf	0	-0.601539	0.999428	-0.852509	0.892258
Q76N32	Q76N32	CEP68	S435	Centrosomal protein of 68 kDa	-1.555	0.788519	-1.40316	0.782946	-1.19127	0.999331	-0.94533	0.913094	-0.225054	0.999417	-0.936175	0.999902	NegInf	0	NegInf	0	-0.995211	0.999428	-1.6079	0.82722
P41208	P41208	CETN2	S20	Centrin-2	-0.247475	0.998926	-0.210599	0.981327	-0.310301	0.999331	0.567112	0.944265	-0.316112	0.999417	-0.302438	0.999902	-0.818861	0.843743	NegInf	0	-0.131785	0.999428	-0.234289	0.982999
Q9P2B7	Q9P2B7	CFAP97	S218	Cilia- and flagella-associated protein 97	-0.579645	0.915349	NegInf	0	-0.362036	0.999331	-1.22521	0.710229	-0.635634	0.999417	NegInf	0	-0.949839	0.671223	NegInf	0	-0.355645	0.999428	-0.287418	0.975173
Q9UEE9	Q9UEE9	CFDP1	S250	Craniofacial development protein 1	NegInf	0	NegInf	0	NegInf	0	-0.364857	0.975202	0.0699808	0.999417	0.373691	0.999902	-0.158446	0.994169	-1.38535	0.758278	NegInf	0	NegInf	0
P23528	P23528	CFL1	S156	Cofilin-1	NA	NA	NA	NA	Inf	0	NA	NA	NA	NA	Inf	0	Inf	0	NA	NA	NA	NA	NA	NA
P23528	P23528	CFL1	S3	Cofilin-1	-0.298246	0.998926	-0.198153	0.988552	0.103814	0.999331	-1.56108	0.74426	-1.21716	0.999417	0.00999679	0.999902	-1.3985	0.720886	-1.69028	0.61463	0.00963248	0.999428	-0.262541	0.984034
P23528	P23528	CFL1	S41	Cofilin-1	-1.85441	0.0811834	-0.0672626	0.994493	-1.39512	0.555369	-1.07332	0.707608	-0.357819	0.999417	-0.248503	0.999902	-1.68469	0.171853	-0.630201	0.779143	-1.04557	0.966286	0.401033	0.959616
P23528	P23528	CFL1	T129	Cofilin-1	NA	NA	NA	NA	NA	NA	NA	NA	Inf	0	Inf	0	NA	NA	Inf	0	NA	NA	Inf	0
Q9Y281	Q9Y281	CFL2	S3	Cofilin-2	-0.49774	0.754512	-0.0563247	0.989733	0.173874	0.999331	-0.526217	0.766841	0.12503	0.999417	0.180182	0.999902	-0.0663831	0.991687	-0.215182	0.91814	-0.0694799	0.999428	-0.226229	0.967196
Q0VF96	Q0VF96	CGNL1	S283	Cingulin-like protein 1	1.16278	0.15424	1.04833	0.209296	0.831906	0.764755	0.708485	0.791225	0.493589	0.999417	0.742825	0.999902	0.798754	0.432979	1.26114	0.345183	0.720892	0.790231	0.224827	0.979026
Q13111	Q13111	CHAF1A	S772	Chromatin assembly factor 1 subunit A	-0.219483	0.962002	-0.407761	0.840259	-0.207283	0.999331	-0.0849421	0.990487	0.0422925	0.999417	-0.0417057	0.999902	-0.255462	0.901763	-0.56914	0.533873	-0.194737	0.999428	-0.0311501	0.993758
Q13111	Q13111	CHAF1A	S951	Chromatin assembly factor 1 subunit A	Inf	0	NA	NA	Inf	0	Inf	0	Inf	0	Inf	0	NA	NA	NA	NA	Inf	0	Inf	0
Q13112	Q13112	CHAF1B	S409	Chromatin assembly factor 1 subunit B	-0.296408	0.95805	NegInf	0	0.172815	0.999331	-0.00435906	0.999647	0.471176	0.999417	-0.127801	0.999902	-0.338608	0.760963	-0.220904	0.870742	NegInf	0	0.230627	0.9704
Q13112	Q13112	CHAF1B	S410	Chromatin assembly factor 1 subunit B	-0.0836374	0.995114	-0.163804	0.912533	0.270788	0.999331	0.532374	0.535148	0.164424	0.999417	-0.0712153	0.999902	0.159686	0.922418	-0.250025	0.779143	-0.313616	0.982797	0.238323	0.950194
Q13112	Q13112	CHAF1B	S428	Chromatin assembly factor 1 subunit B	NA	NA	NA	NA	NA	NA	Inf	0	NA	NA	NA	NA	NA	NA	NA	NA	Inf	0	NA	NA
Q13112	Q13112	CHAF1B	S429	Chromatin assembly factor 1 subunit B	0.232258	0.980254	0.163156	0.964394	0.195406	0.999331	0.343276	0.914774	0.316356	0.999417	0.240573	0.999902	0.13827	0.979842	0.107409	0.958317	-0.0535703	0.999428	0.170119	0.977511
Q13112	Q13112	CHAF1B	S458	Chromatin assembly factor 1 subunit B	-0.28594	0.994793	NegInf	0	-0.25292	0.999331	-0.738074	0.908054	-0.607126	0.999417	0.220441	0.999902	0.375758	0.947269	NegInf	0	-0.504984	0.999428	-0.79271	0.920289
Q96JM3	Q96JM3	CHAMP1	S204	Chromosome alignment-maintaining phosphoprotein 1	0.16906	0.980254	-0.0172539	0.997603	0.0230298	0.999331	0.153452	0.964455	0.506224	0.999417	0.45087	0.999902	0.278771	0.877031	-0.272223	0.846894	0.349015	0.999428	0.139305	0.977199
Q96JM3	Q96JM3	CHAMP1	S214	Chromosome alignment-maintaining phosphoprotein 1	0.565293	0.812624	0.346059	0.901949	0.0306614	0.999331	-0.715193	0.764958	0.777782	0.999417	0.464093	0.999902	0.025165	0.998936	-0.0161677	0.994753	0.348233	0.999428	1.01436	0.559137
Q96JM3	Q96JM3	CHAMP1	S282	Chromosome alignment-maintaining phosphoprotein 1	-0.175356	0.985424	0.477422	0.672912	-0.061895	0.999331	-0.0172752	0.999647	0.0590181	0.999417	0.0156705	0.999902	-0.771088	0.295654	-0.302634	0.832019	-0.413255	0.999428	0.116288	0.982831
Q96JM3	Q96JM3	CHAMP1	S284	Chromosome alignment-maintaining phosphoprotein 1	NA	NA	Inf	0	NA	NA	NA	NA	Inf	0	Inf	0	Inf	0	Inf	0	Inf	0	NA	NA
Q96JM3	Q96JM3	CHAMP1	S286	Chromosome alignment-maintaining phosphoprotein 1	1.58041	0.516827	-0.0787992	0.997603	1.35757	0.77159	-0.0272606	0.999647	NegInf	0	0.547439	0.999902	0.738142	0.850809	0.567674	0.850961	1.21683	0.930622	1.42858	0.644979
Q96JM3	Q96JM3	CHAMP1	S297	Chromosome alignment-maintaining phosphoprotein 1	NegInf	0	NegInf	0	0.29043	0.999331	NegInf	0	0.926147	0.999417	0.547439	0.999902	0.0411036	0.998936	NegInf	0	-0.00382234	0.999428	0.16254	0.992561
Q96JM3	Q96JM3	CHAMP1	S405	Chromosome alignment-maintaining phosphoprotein 1	0.00165325	0.999872	0.381671	0.832647	0.101411	0.999331	-0.0656984	0.992597	0.0333715	0.999417	0.180192	0.999902	0.00757963	0.999212	-0.00653594	0.996691	-0.226124	0.999428	-0.0712478	0.984034
Q96JM3	Q96JM3	CHAMP1	S416	Chromosome alignment-maintaining phosphoprotein 1	-0.265943	0.931092	-0.568509	0.630856	-0.235431	0.999331	-0.427144	0.783998	-0.286546	0.999417	-0.340699	0.999902	-0.399853	0.730206	-0.877406	0.250443	-0.00480182	0.999428	-0.25195	0.938485
Q96JM3	Q96JM3	CHAMP1	S427	Chromosome alignment-maintaining phosphoprotein 1	0.636123	0.0967173	0.428503	0.364544	0.247357	0.973944	0.355057	0.631068	0.477059	0.999417	0.146137	0.999902	0.611211	0.0873639	0.305341	0.622318	0.330329	0.882209	0.304213	0.792942
Q96JM3	Q96JM3	CHAMP1	S436	Chromosome alignment-maintaining phosphoprotein 1	Inf	0	Inf	0	Inf	0	Inf	0	NA	NA	NA	NA	NA	NA	Inf	0	NA	NA	Inf	0
Q96JM3	Q96JM3	CHAMP1	S443	Chromosome alignment-maintaining phosphoprotein 1	0.0982354	0.998926	0.401474	0.890968	0.314587	0.999331	0.38717	0.919395	1.2522	0.999417	0.802632	0.999902	0.565022	0.793433	0.759521	0.564522	1.13325	0.647805	0.71653	0.778984
Q96JM3	Q96JM3	CHAMP1	S445	Chromosome alignment-maintaining phosphoprotein 1	0.772325	0.633099	0.626491	0.734134	0.854629	0.867501	0.217197	0.972961	0.827957	0.999417	0.704983	0.999902	0.42528	0.898238	0.523447	0.786509	0.786147	0.932937	0.687942	0.85797
Q96JM3	Q96JM3	CHAMP1	S452	Chromosome alignment-maintaining phosphoprotein 1	0.320307	0.942984	-0.189222	0.961286	0.516468	0.994221	NegInf	0	0.32699	0.999417	0.409413	0.999902	-0.029281	0.998936	0.18863	0.939926	0.224738	0.999428	0.215722	0.972111
Q96JM3	Q96JM3	CHAMP1	S459	Chromosome alignment-maintaining phosphoprotein 1	-0.0797807	0.998926	-0.320648	0.768067	-0.282332	0.994221	-0.194108	0.923695	-0.0366913	0.999417	-0.26999	0.999902	0.0907829	0.984676	-0.540005	0.694983	-0.325507	0.996695	-0.470694	0.655826
Q96JM3	Q96JM3	CHAMP1	S476	Chromosome alignment-maintaining phosphoprotein 1	0.106659	0.98984	0.425076	0.473049	0.287599	0.944	0.0156218	0.999647	0.297345	0.999417	0.035253	0.999902	0.0748642	0.97689	0.27189	0.783752	0.261764	0.999428	0.174761	0.939171
Q96JM3	Q96JM3	CHAMP1	S603	Chromosome alignment-maintaining phosphoprotein 1	Inf	0	NA	NA	NA	NA	NA	NA	NA	NA	NA	NA	NA	NA	NA	NA	NA	NA	Inf	0
Q96JM3	Q96JM3	CHAMP1	S627	Chromosome alignment-maintaining phosphoprotein 1	NA	NA	NA	NA	NA	NA	NA	NA	Inf	0	NA	NA	NA	NA	NA	NA	NA	NA	Inf	0
Q96JM3	Q96JM3	CHAMP1	S87	Chromosome alignment-maintaining phosphoprotein 1	NegInf	0	-0.732245	0.873499	0.186633	0.999331	-0.145246	0.992527	NegInf	0	0.847279	0.999902	0.0549359	0.998936	NegInf	0	1.32414	0.999428	0.469366	0.948363
Q96JM3	Q96JM3	CHAMP1	T458	Chromosome alignment-maintaining phosphoprotein 1	NA	NA	Inf	0	Inf	0	NA	NA	NA	NA	NA	NA	NA	NA	NA	NA	NA	NA	NA	NA
Q9NX63	Q9NX63	CHCHD3	S46	MICOS complex subunit MIC19	NA	NA	NA	NA	Inf	0	Inf	0	Inf	0	NA	NA	Inf	0	NA	NA	NA	NA	Inf	0
Q9NX63	Q9NX63	CHCHD3	S50	MICOS complex subunit MIC19	-0.535578	0.761038	-0.592206	0.676629	-0.66433	0.92108	-0.541367	0.791674	-0.381923	0.999417	-0.403007	0.999902	-0.526612	0.736122	-0.633974	0.599559	-0.748318	0.889113	-0.453156	0.923358
O14646	O14646	CHD1	S1677	Chromodomain-helicase-DNA-binding protein 1	1.32717	0.197954	1.1693	0.364892	NegInf	0	0.658842	0.692037	1.04786	0.999417	NegInf	0	0.944991	0.384726	NegInf	0	1.17107	0.658962	NegInf	0
O14646	O14646	CHD1	S1687	Chromodomain-helicase-DNA-binding protein 1	0.489623	NA	0.671861	NA	NegInf	0	0.387454	NA	NegInf	0	0.380668	NA	NegInf	0	0.531092	NA	NegInf	0	NegInf	0
O14646	O14646	CHD1	S1689	Chromodomain-helicase-DNA-binding protein 1	NA	NA	NA	NA	NA	NA	NA	NA	NA	NA	Inf	0	NA	NA	NA	NA	NA	NA	Inf	0
O14647	O14647	CHD2	S1364	Chromodomain-helicase-DNA-binding protein 2	-0.291606	0.994793	-0.127151	0.985904	-0.398108	0.999331	NegInf	0	-0.133407	0.999417	-0.165609	0.999902	-0.643588	0.883782	-0.210743	0.950259	-0.342391	0.999428	NegInf	0
O14647	O14647	CHD2	S1365	Chromodomain-helicase-DNA-binding protein 2	-0.291606	0.994793	-0.127151	0.985904	-0.398108	0.999331	NegInf	0	-0.133407	0.999417	-0.165609	0.999902	-0.643588	0.883782	-0.210743	0.950259	-0.342391	0.999428	NegInf	0
Q12873	Q12873	CHD3	S1601	Chromodomain-helicase-DNA-binding protein 3	-0.356218	0.972085	0.169348	0.978724	0.168812	0.999331	-1.12716	0.527646	0.397481	0.999417	0.349247	0.999902	-0.469091	0.880498	-0.702233	0.689662	-0.58663	0.999428	-0.404921	0.939171
Q12873	Q12873	CHD3	S1605	Chromodomain-helicase-DNA-binding protein 3	-2.19573	NA	0.391541	NA	1.10747	NA	NegInf	0	0.590609	NA	0.839039	NA	0.515525	NA	NegInf	0	NegInf	0	-0.490928	NA
Q12873	Q12873	CHD3	S324	Chromodomain-helicase-DNA-binding protein 3	-0.116909	0.994793	0.216665	0.876044	-0.0483695	0.999331	-0.127536	0.975202	-0.0146398	0.999417	0.0461757	0.999902	-0.230353	0.901763	0.162593	0.916972	NegInf	0	0.0977483	0.979924
Q12873	Q12873	CHD3	S713	Chromodomain-helicase-DNA-binding protein 3	0.0839653	0.998926	0.164836	0.971789	-0.528038	0.978478	0.115929	0.988724	-0.771726	0.999417	0.0593153	0.999902	-0.419831	0.870635	-0.0780314	0.976292	-0.832195	0.996695	-0.117656	0.984034
Q14839	Q14839	CHD4	S1535	Chromodomain-helicase-DNA-binding protein 4	NA	NA	NA	NA	Inf	0	Inf	0	Inf	0	NA	NA	Inf	0	NA	NA	NA	NA	NA	NA
Q14839	Q14839	CHD4	T1553	Chromodomain-helicase-DNA-binding protein 4	NA	NA	NA	NA	Inf	0	Inf	0	NA	NA	Inf	0	Inf	0	NA	NA	Inf	0	Inf	0
Q9P2D1	Q9P2D1	CHD7	S1686	Chromodomain-helicase-DNA-binding protein 7	0.0328519	0.998926	NegInf	0	-0.0217591	0.999331	-0.831929	0.64583	-0.0538901	0.999417	-0.101389	0.999902	0.00997546	0.999212	-0.657331	0.662036	-0.76453	0.69634	-0.55257	0.862414
Q9HCK8	Q9HCK8	CHD8	S1976	Chromodomain-helicase-DNA-binding protein 8	Inf	0	NA	NA	NA	NA	NA	NA	Inf	0	NA	NA	NA	NA	Inf	0	Inf	0	Inf	0
Q9HCK8	Q9HCK8	CHD8	S1978	Chromodomain-helicase-DNA-binding protein 8	Inf	0	NA	NA	NA	NA	NA	NA	Inf	0	NA	NA	NA	NA	Inf	0	Inf	0	Inf	0
Q9HCK8	Q9HCK8	CHD8	S1995	Chromodomain-helicase-DNA-binding protein 8	-0.268845	0.963873	-0.345423	0.879717	-0.472939	0.990416	-0.360119	0.900524	-0.357891	0.999417	-0.0556379	0.999902	-0.633185	0.576125	-0.828524	0.42563	-0.737392	0.776152	-0.335822	0.932071
Q9HCK8	Q9HCK8	CHD8	S2046	Chromodomain-helicase-DNA-binding protein 8	-0.515819	0.979099	-0.405611	0.950749	-0.633979	0.999331	-1.39622	0.670293	-0.658245	0.999417	-0.977773	0.999902	-0.525134	0.938238	-0.684577	0.859531	NegInf	0	-0.586333	0.956507
Q9HCK8	Q9HCK	CHD8	S2518	Chromodomain-helicase-DNA-binding protein 8	Inf	0	NA	NA	NA	NA	NA	NA	NA	NA	NA	NA	Inf	0	NA	NA	NA	NA	Inf	0
Q9HCK8	Q9HCK8	CHD8	S2519	Chromodomain-helicase-DNA-binding protein 8	0.550741	0.46198	-0.962336	0.188171	0.110976	0.999331	-1.14593	0.0662012	-0.054641	0.999417	-0.378005	0.999902	0.619142	0.376874	-1.57732	0.0722368	0.132733	0.999428	-0.45384	0.815744
Q3L8U1	Q3L8U1	CHD9	S550	Chromodomain-helicase-DNA-binding protein 9	1.21666	0.761038	1.13609	0.752089	0.504557	0.999331	0.845859	0.887614	1.86213	0.999417	1.30511	0.999902	1.50395	0.695962	1.0005	0.779143	1.36014	0.999428	1.28027	0.883828
O14757	O14757	CHEK1	S280	Serine/threonine-protein kinase Chk1	3.23135	0.197954	3.27383	0.375833	2.94261	0.571971	3.35462	0.466373	NegInf	0	NegInf	0	3.49072	0.181094	NegInf	0	3.0108	0.606545	1.55703	0.859024
Q96EP1	Q96EP1	CHFR	S10	E3 ubiquitin-protein ligase CHFR	NA	NA	NA	NA	NA	NA	Inf	0	NA	NA	NA	NA	NA	NA	NA	NA	NA	NA	Inf	0
Q9UQN3	Q9UQN3	CHMP2B	S199	Charged multivesicular body protein 2b	0.0667362	0.998926	-0.165431	0.977629	-0.0928363	0.999331	-0.252379	0.964455	0.164582	0.999417	0.0590285	0.999902	-0.13715	0.984676	-1.03578	0.363055	-0.00911925	0.999428	-0.0596149	0.992561
Q96CF2	Q96CF2	CHMP4C	S214	Charged multivesicular body protein 4c	NA	NA	NA	NA	NA	NA	Inf	0	NA	NA	NA	NA	NA	NA	NA	NA	Inf	0	Inf	0
Q96CF2	Q96CF2	CHMP4C	S215	Charged multivesicular body protein 4c	NA	NA	NA	NA	NA	NA	Inf	0	NA	NA	NA	NA	NA	NA	NA	NA	Inf	0	Inf	0
Q8WUX9	Q8WUX9	CHMP7	S410	Charged multivesicular body protein 7	Inf	0	Inf	0	Inf	0	Inf	0	NA	NA	NA	NA	Inf	0	NA	NA	Inf	0	NA	NA
Q8WUX9	Q8WUX9	CHMP7	S417	Charged multivesicular body protein 7	-0.0737483	0.998926	0.0737427	0.989679	-0.277322	0.999331	-0.722397	0.764958	-0.498593	0.999417	0.186324	0.999902	-0.442406	0.844668	-0.75931	0.604023	-0.413321	0.999428	0.207093	0.977511
Q8WVB6	Q8WVB6	CHTF18	S222	Chromosome transmission fidelity protein 18 homolog	NegInf	0	NegInf	0	NegInf	0	NegInf	0	0.692941	NA	NegInf	0	-0.197311	NA	NegInf	0	NegInf	0	NegInf	0
Q8WVB6	Q8WVB6	CHTF18	S225	Chromosome transmission fidelity protein 18 homolog	Inf	0	Inf	0	Inf	0	Inf	0	NA	NA	Inf	0	Inf	0	NA	NA	Inf	0	Inf	0
Q8WVB6	Q8WVB6	CHTF18	S63	Chromosome transmission fidelity protein 18 homolog	-0.12438	0.980254	-0.149024	0.892288	-0.30891	0.990416	-0.105129	0.964689	0.533094	0.999417	0.279579	0.999902	0.154755	0.938866	-0.0932238	0.946371	0.179485	0.999428	0.140386	0.959616
Q8WVB6	Q8WVB6	CHTF18	S64	Chromosome transmission fidelity protein 18 homolog	-0.188765	0.894652	-0.307796	0.529992	-0.0334729	0.999331	-0.169514	0.901906	0.350724	0.999417	0.06578	0.999902	0.257715	0.706436	-0.15761	0.893746	0.15602	0.999428	0.0760007	0.979924
Q8WVB6	Q8WVB6	CHTF18	S871	Chromosome transmission fidelity protein 18 homolog	NA	NA	NA	NA	Inf	0	NA	NA	NA	NA	Inf	0	NA	NA	NA	NA	Inf	0	Inf	0
Q6FI81	Q6FI81	CIAPIN1	S182	Anamorsin	NA	NA	NA	NA	NA	NA	NA	NA	NA	NA	Inf	0	NA	NA	Inf	0	NA	NA	NA	NA
Q6FI81	Q6FI81	CIAPIN1	S183	Anamorsin	0.301966	0.962002	-0.456512	0.873499	0.281976	0.999331	0.416051	0.886559	0.810229	0.999417	0.159761	0.999902	0.318768	0.901476	-0.156826	0.944433	0.203589	0.999428	0.0803471	0.984034
Q96RK0	Q96RK0	CIC	S1245	Protein capicua homolog	0.272771	0.954325	-0.0541044	0.990814	0.286777	0.999331	-0.188328	0.963693	-0.0845262	0.999417	-0.110954	0.999902	-0.399587	0.895419	0.0634551	0.979028	-0.192453	0.999428	0.209181	0.966346
Q96RK0	Q96RK0	CIC	S1246	Protein capicua homolog	0.272771	0.954325	-0.0541044	0.990814	0.286777	0.999331	-0.188328	0.963693	-0.0845262	0.999417	-0.110954	0.999902	-0.399587	0.895419	0.0634551	0.979028	-0.192453	0.999428	0.209181	0.966346
Q96RK0	Q96RK0	CIC	S1373	Protein capicua homolog	-0.576174	NA	NegInf	0	NegInf	0	NegInf	0	NegInf	0	0.641923	NA	0.38537	NA	-0.553958	NA	NegInf	0	0.383287	NA
Q96RK0	Q96RK0	CIC	S1382	Protein capicua homolog	-0.576174	NA	NegInf	0	NegInf	0	NegInf	0	NegInf	0	0.641923	NA	0.38537	NA	-0.553958	NA	NegInf	0	NegInf	0
Q96RK0	Q96RK0	CIC	S173	Protein capicua homolog	-0.157528	0.938931	-0.169721	0.873885	-0.385887	0.846993	-0.170071	0.913094	-0.31321	0.999417	-0.168385	0.999902	-0.326922	0.548804	-0.0886671	0.944433	-0.206729	0.999428	-0.140749	0.95619
Q96RK0	Q96RK0	CIC	S299	Protein capicua homolog	NA	NA	Inf	0	Inf	0	Inf	0	Inf	0	NA	NA	NA	NA	Inf	0	NA	NA	Inf	0
Q96RK0	Q96RK0	CIC	S496	Protein capicua homolog	0.980097	0.766358	-0.704599	0.920806	-0.142457	0.999331	0.145916	0.994256	-1.1452	0.999417	NegInf	0	0.586361	0.898238	-0.662324	0.90199	0.0293525	0.999428	0.0343668	0.999717
Q96RK0	Q96RK0	CIC	S739	Protein capicua homolog	Inf	0	NA	NA	NA	NA	NA	NA	NA	NA	NA	NA	NA	NA	NA	NA	NA	NA	NA	NA
Q96RK0	Q96RK0	CIC	T1149	Protein capicua homolog	NegInf	0	NegInf	0	1.5531	0.803262	1.26902	0.670293	0.554851	0.999417	NegInf	0	NegInf	0	0.789558	0.650557	1.82438	0.790231	NegInf	0
Q96RK0	Q96RK0	CIC	T1381	Protein capicua homolog	NA	NA	NA	NA	NA	NA	NA	NA	Inf	0	Inf	0	NA	NA	NA	NA	NA	NA	NA	NA
O14578	O14578	CIT	S1971	Citron Rho-interacting kinase	-0.183154	0.995511	-0.0423283	0.997603	0.108883	0.999331	-0.00359538	0.999647	0.0630196	0.999417	0.151934	0.999902	-0.180211	0.97689	0.0392687	0.988951	0.489074	0.999428	0.608447	0.872629
O14578	O14578	CIT	S1993	Citron Rho-interacting kinase	-0.413545	0.947723	-0.425215	0.890897	-0.255249	0.999331	-0.34728	0.960163	-0.2533	0.999417	-0.201163	0.999902	-0.0714515	0.996357	-0.428076	0.862589	-0.0113566	0.999428	0.0999961	0.984034
O14578	O14578	CIT	S440	Citron Rho-interacting kinase	NegInf	0	NegInf	0	NegInf	0	NegInf	0	0.192862	0.999417	0.206283	0.999902	NegInf	0	0.455276	0.711924	0.176619	0.999428	0.14799	0.972111
Q9ULV3	Q9ULV3	CIZ1	S838	Cip1-interacting zinc finger protein	-0.217203	0.994793	-0.308012	0.910247	0.522613	0.999331	-0.428707	0.886559	0.226324	0.999417	-0.143758	0.999902	-0.740911	0.597033	-0.589496	0.714245	-0.408685	0.999428	-0.223181	0.972111
Q9ULV3	Q9ULV3	CIZ1	T244	Cip1-interacting zinc finger protein	-0.141195	0.980254	-0.15963	0.922682	0.0127754	0.999331	0.0650342	0.991869	0.0519936	0.999417	0.21139	0.999902	-0.0753273	0.984676	-0.205439	0.866194	-0.0130366	0.999428	0.11407	0.977511
Q07065	Q07065	CKAP4	S17	Cytoskeleton-associated protein 4	-0.29796	0.998926	-2.55021	0.710756	1.97071	0.973944	0.253897	0.997382	0.510878	0.999417	-2.38366	0.999902	0.174956	0.997213	-2.23524	0.673337	-0.534322	0.999428	-1.4519	0.939171
Q7Z460	Q7Z460	CLASP1	S1088	CLIP-associating protein 1	NegInf	0	NegInf	0	NegInf	0	-0.25429	0.975202	-0.939344	0.999417	NegInf	0	-1.33531	0.789005	NegInf	0	-0.38105	0.999428	NegInf	0
Q7Z460	Q7Z460	CLASP1	S1091	CLIP-associating protein 1	-2.45949	0.0695651	-0.601155	0.903117	-1.06926	0.919426	-0.869751	0.87605	-0.141959	0.999417	-0.369034	0.999902	-1.53369	0.393861	-0.861503	0.779143	-1.08568	0.982797	-0.642677	0.929513
Q7Z460	Q7Z460	CLASP1	S1196	CLIP-associating protein 1	-0.746544	0.444851	-0.464352	0.733632	-0.735628	0.701017	-0.555509	0.790604	0.245988	0.999417	0.279116	0.999902	-0.7615	0.385249	-0.676772	0.541898	-0.576641	0.977063	-0.228744	0.967205
Q7Z460	Q7Z460	CLASP1	S1223	CLIP-associating protein 1	NA	NA	NA	NA	Inf	0	NA	NA	Inf	0	Inf	0	Inf	0	NA	NA	NA	NA	Inf	0
Q7Z460	Q7Z460	CLASP1	S594	CLIP-associating protein 1	-0.770993	0.641531	-0.0726827	0.988552	0.00297779	0.999655	0.569187	0.798259	0.410422	0.999417	0.150544	0.999902	-0.146239	0.979842	-0.000170845	0.99979	-0.108135	0.999428	0.146869	0.982831
Q7Z460	Q7Z460	CLASP1	S598	CLIP-associating protein 1	NA	NA	NA	NA	NA	NA	NA	NA	NA	NA	NA	NA	NA	NA	Inf	0	NA	NA	NA	NA
Q7Z460	Q7Z460	CLASP1	S600	CLIP-associating protein 1	0.307709	0.961791	0.238611	0.934377	0.388779	0.999331	0.805219	0.666998	0.843203	0.999417	0.850247	0.999902	0.195872	0.964143	0.203806	0.938693	0.244228	0.999428	0.755411	0.778984
Q7Z460	Q7Z460	CLASP1	S633	CLIP-associating protein 1	NegInf	0	-0.89269	0.924525	-0.787403	0.999331	0.586006	0.965575	0.763327	0.999417	NegInf	0	0.23012	0.993268	-0.149112	0.983861	-0.770805	0.999428	-0.7946	0.9704
Q7Z460	Q7Z460	CLASP1	S646	CLIP-associating protein 1	1.3205	0.00376099	0.777753	0.177293	0.814363	0.261754	0.850229	0.201227	-0.0574081	0.999417	0.283944	0.999902	1.28858	0.00533653	0.951472	0.159486	1.08696	0.0944834	0.866059	0.293855
Q7Z460	Q7Z460	CLASP1	S688	CLIP-associating protein 1	NegInf	0	0.322713	NA	0.992289	NA	NegInf	0	1.04132	NA	NegInf	0	0.137143	NA	-0.435486	NA	NegInf	0	NegInf	0
Q7Z460	Q7Z460	CLASP1	S797	CLIP-associating protein 1	Inf	0	Inf	0	Inf	0	NA	NA	Inf	0	Inf	0	Inf	0	Inf	0	Inf	0	Inf	0
Q7Z460	Q7Z460	CLASP1	T711	CLIP-associating protein 1	-2.7994	0.0565188	NegInf	0	-0.619511	0.664241	-0.542841	0.51294	-0.490624	0.999417	NegInf	0	NegInf	0	NegInf	0	NegInf	0	NegInf	0
O75122	O75122	CLASP2	S1012	CLIP-associating protein 2	0.435708	0.865452	0.495078	0.722148	-0.344483	0.999331	0.816971	0.694951	0.255364	0.999417	-0.00149555	0.999902	0.529811	0.832689	0.416483	0.848343	NegInf	0	0.407079	0.918456
O75122	O75122	CLASP2	S1013	CLIP-associating protein 2	Inf	0	NA	NA	NA	NA	Inf	0	NA	NA	Inf	0	Inf	0	NA	NA	Inf	0	Inf	0
O75122	O75122	CLASP2	S326	CLIP-associating protein 2	NA	NA	NA	NA	NA	NA	NA	NA	NA	NA	NA	NA	Inf	0	NA	NA	Inf	0	NA	NA
O75122	O75122	CLASP2	S327	CLIP-associating protein 2	NA	NA	NA	NA	NA	NA	NA	NA	Inf	0	NA	NA	Inf	0	NA	NA	NA	NA	NA	NA
O75122	O75122	CLASP2	S370	CLIP-associating protein 2	0.399015	0.938931	0.524617	0.838051	0.38928	0.999331	0.746071	0.756676	0.682478	0.999417	0.805872	0.999902	0.497964	0.867268	0.287434	0.905967	0.325917	0.999428	-0.259639	0.974823
O75122	O75122	CLASP2	S430	CLIP-associating protein 2	Inf	0	Inf	0	Inf	0	Inf	0	NA	NA	NA	NA	Inf	0	Inf	0	Inf	0	NA	NA
O75122	O75122	CLASP2	S585	CLIP-associating protein 2	-1.25063	0.337317	-0.822199	0.654516	-0.570535	0.994221	-0.135712	0.987533	1.03294	0.999417	0.0422296	0.999902	-0.676218	0.758845	-0.890592	0.701432	0.104007	0.999428	-0.660642	0.918456
O75122	O75122	CLASP2	S596	CLIP-associating protein 2	-0.388829	0.958674	0.516753	0.811208	0.374407	0.999331	-1.0246	0.667112	1.13906	0.999417	0.637039	0.999902	-0.331219	0.907371	-2.41097	0.131658	-0.245199	0.999428	0.823215	0.778984
O75122	O75122	CLASP2	T594	CLIP-associating protein 2	Inf	0	Inf	0	NA	NA	NA	NA	NA	NA	NA	NA	Inf	0	NA	NA	Inf	0	NA	NA
Q8N2M8	Q8N2M8	CLASRP	S285	CLK4-associating serine/arginine rich protein	-0.278516	0.53452	-0.203445	0.734134	-0.311511	0.73013	-0.001606	0.999647	0.0670879	0.999417	-0.0453776	0.999902	-0.206675	0.767844	-0.142651	0.837319	0.0615168	0.999428	-0.047827	0.982999
Q8N2M8	Q8N2M8	CLASRP	S294	CLK4-associating serine/arginine rich protein	0.0541727	0.998926	0.220893	0.920806	-0.107298	0.999331	0.133651	0.975202	0.337792	0.999417	0.376326	0.999902	-0.40173	0.787742	-0.119785	0.949613	0.367519	0.999428	0.464586	0.843665
Q8N2M8	Q8N2M8	CLASRP	S547	CLK4-associating serine/arginine rich protein	-0.180429	0.963873	-0.462327	0.544101	-0.132527	0.999331	-0.213073	0.919395	-0.0177771	0.999417	0.0642553	0.999902	-0.0258308	0.998936	-0.43294	0.638251	-0.12434	0.999428	-0.237176	0.925501
Q96S66	Q96S66	CLCC1	S438	Chloride channel CLIC-like protein 1	0.918354	0.398348	0.323113	0.918213	0.229608	0.999331	-0.164172	0.97555	0.0205799	0.999417	-0.527334	0.999902	1.15597	0.339968	-0.0712787	0.976643	-0.0436111	0.999428	0.115935	0.984034
Q96S66	Q96S66	CLCC1	S532	Chloride channel CLIC-like protein 1	Inf	0	NA	NA	NA	NA	NA	NA	Inf	0	Inf	0	Inf	0	NA	NA	Inf	0	NA	NA
P51798	P51798	CLCN7	S60	H(+)/Cl(-) exchange transporter 7	Inf	0	Inf	0	Inf	0	NA	NA	NA	NA	NA	NA	Inf	0	Inf	0	Inf	0	Inf	0
P51798	P51798	CLCN7	S61	H(+)/Cl(-) exchange transporter 7	Inf	0	Inf	0	Inf	0	Inf	0	Inf	0	NA	NA	Inf	0	Inf	0	Inf	0	Inf	0
O75508	O75508	CLDN11	S198	Claudin-11	NA	NA	NA	NA	NA	NA	NA	NA	NA	NA	NA	NA	NA	NA	Inf	0	NA	NA	Inf	0
P56749	P56749	CLDN12	S228	Claudin-12	0.0621431	0.998926	-0.0763735	0.988552	-0.473081	0.974143	-0.257742	0.959123	0.059434	0.999417	-0.305997	0.999902	-0.383614	0.849322	-0.26049	0.90199	-0.326004	0.999428	0.370671	0.925841
P56749	P56749	CLDN12	S231	Claudin-12	0.221233	0.993168	0.0827163	0.989733	-0.155468	0.999331	-0.0886875	0.994256	0.0459407	0.999417	0.1239	0.999902	-0.0214397	0.998936	-0.1014	0.971299	-0.166914	0.999428	0.529761	0.901845
Q2KHT3	Q2KHT3	CLEC16A	S980	Protein CLEC16A	Inf	0	Inf	0	Inf	0	Inf	0	Inf	0	NA	NA	Inf	0	NA	NA	NA	NA	Inf	0
Q14677	Q14677	CLINT1	S299	Clathrin interactor 1	-0.939024	0.636827	0.33792	0.912722	-0.228926	0.999331	0.266155	0.961709	0.836593	0.999417	-0.386427	0.999902	-0.709316	0.611191	-0.769481	0.711924	0.319796	0.999428	-0.833575	0.750457
Q14677	Q14677	CLINT1	T294	Clathrin interactor 1	NA	NA	NA	NA	NA	NA	Inf	0	Inf	0	NA	NA	NA	NA	NA	NA	Inf	0	NA	NA
Q14677	Q14677	CLINT1	T308	Clathrin interactor 1	0.530017	0.940543	0.480982	0.886052	NegInf	0	0.579805	0.877079	0.237939	0.999417	0.22365	0.999902	0.157066	0.988998	0.128281	0.966603	0.0943987	0.999428	-0.689838	0.908721
P30622;Q9UDT6	P30622	CLIP1	S348	CAP-Gly domain-containing linker protein 1	-0.518104	0.85263	-0.0712246	0.989679	-0.740769	0.874613	-0.614331	0.692986	-0.0172085	0.999417	0.960333	0.999902	-0.71887	0.536482	0.297008	0.877268	-0.305893	0.999428	0.203728	0.972111
P30622	P30622	CLIP1	S147	CAP-Gly domain-containing linker protein 1	-0.38618	0.901632	-0.866718	0.409326	-0.135174	0.999331	-0.378604	0.855577	-0.140738	0.999417	NegInf	0	-0.183462	0.976941	-1.10748	0.425966	-0.0579413	0.999428	NegInf	0
P30622	P30622	CLIP1	S195	CAP-Gly domain-containing linker protein 1	0.128759	0.998926	-0.106243	0.982437	0.166126	0.999331	-0.367323	0.918817	0.0618442	0.999417	-0.000261102	0.999902	-0.0338307	0.998936	-0.164966	0.944433	-0.0410331	0.999428	-0.342759	0.936154
P30622	P30622	CLIP1	S200	CAP-Gly domain-containing linker protein 1	-1.5717	0.619262	-0.310291	0.977629	-0.567557	0.999331	-1.00168	0.877079	-0.653378	0.999417	-0.313466	0.999902	-1.14584	0.719012	-0.672932	0.874321	-0.350431	0.999428	0.423224	0.977199
P30622	P30622	CLIP1	S204	CAP-Gly domain-containing linker protein 1	-1.68239	0.769881	-0.772167	0.896747	-0.0251439	0.999379	-1.59558	0.692037	-1.38371	0.999417	0.026242	0.999902	-1.00072	0.844927	-0.175131	0.975689	-0.261387	0.999428	-0.31367	0.982999
Q9UDT6	Q9UDT6	CLIP2	S294	CAP-Gly domain-containing linker protein 2	-0.227814	0.998926	-0.0810083	0.997603	-0.017872	0.999551	0.0639732	0.999647	0.374948	0.999417	-1.08387	0.999902	-0.285427	0.981319	0.00658015	0.999499	-0.0561582	0.999428	NegInf	0
Q9UDT6	Q9UDT6	CLIP2	S314	CAP-Gly domain-containing linker protein 2	Inf	0	NA	NA	NA	NA	Inf	0	Inf	0	Inf	0	NA	NA	NA	NA	NA	NA	NA	NA
Q9UDT6	Q9UDT6	CLIP2	S923	CAP-Gly domain-containing linker protein 2	-0.242048	0.860841	-0.0108813	0.997735	-0.358908	0.904552	-0.188155	0.913094	0.11234	0.999417	-0.0220148	0.999902	-0.160197	0.918809	-0.179707	0.859531	-0.228656	0.999428	-0.316998	0.825981
Q8N3C7	Q8N3C7	CLIP4	S457	CAP-Gly domain-containing linker protein 4	-0.863521	0.297541	-0.0352999	0.997603	NegInf	0	-0.0522719	0.997382	0.557613	0.999417	0.179997	0.999902	-0.737807	0.4942	-1.19983	0.207266	-0.0883837	0.999428	-0.322141	0.956507
Q8N3C7	Q8N3C7	CLIP4	S581	CAP-Gly domain-containing linker protein 4	Inf	0	Inf	0	Inf	0	Inf	0	NA	NA	NA	NA	Inf	0	Inf	0	Inf	0	Inf	0
P49759;Q9HAZ1	P49759	CLK1	S341	Dual specificity protein kinase CLK1	-0.417448	0.962002	NegInf	0	NegInf	0	NegInf	0	-0.225601	0.999417	0.382232	0.999902	NegInf	0	NegInf	0	NegInf	0	0.704899	0.918456
P49759;Q9HAZ1	P49759	CLK1	T342	Dual specificity protein kinase CLK1	-0.196669	0.998926	-0.0294809	0.999126	0.444496	0.999331	-0.717518	0.972353	0.749835	0.999417	NegInf	0	-0.387773	0.984676	-1.1363	0.849313	0.135473	0.999428	-0.307796	0.984034
P49761	P49761	CLK3	S157	Dual specificity protein kinase CLK3	-0.189175	0.994793	0.450363	0.771385	-0.165942	0.999331	-0.37377	0.866168	0.476575	0.999417	-0.149665	0.999902	0.203703	0.948225	-0.0869498	0.962608	0.170095	0.999428	0.0972737	0.984034
Q13286	Q13286	CLN3	S12	Battenin	0.3284	0.778335	0.299083	0.782194	0.165109	0.999331	0.313584	0.818281	0.717982	0.999417	0.43966	0.999902	NegInf	0	0.679894	0.275854	0.180304	0.999428	0.414032	0.659463
Q9NWW5	Q9NWW5	CLN6	S31	Ceroid-lipofuscinosis neuronal protein 6	1.1837	0.756403	0.483393	0.940082	0.715222	0.999331	0.777462	0.900856	-0.272081	0.999417	-0.223461	0.999902	0.759013	0.923038	0.642487	0.877402	0.650995	0.999428	1.13641	0.884268
P54105	P54105	CLNS1A	S102	Methylosome subunit pICln	Inf	0	Inf	0	Inf	0	NA	NA	Inf	0	Inf	0	Inf	0	Inf	0	Inf	0	Inf	0
Q9HAW4	Q9HAW4	CLSPN	S1289	Claspin	-0.03179	0.998926	-0.276229	0.812799	-0.161457	0.999331	-0.00668989	0.999647	0.00449901	0.999417	-0.0179075	0.999902	0.0117806	0.998936	-0.0636508	0.966853	-0.235645	0.999428	-0.213097	0.936154
Q9HAW4	Q9HAW4	CLSPN	S1316	Claspin	Inf	0	NA	NA	NA	NA	NA	NA	NA	NA	NA	NA	Inf	0	NA	NA	NA	NA	NA	NA
Q9HAW4	Q9HAW4	CLSPN	S480	Claspin	-0.136106	0.998926	-0.070663	0.997603	-0.451066	0.999331	NegInf	0	-0.55991	0.999417	-0.465691	0.999902	-0.190378	0.988998	NegInf	0	-0.20774	0.999428	0.192237	0.984034
Q9HAW4	Q9HAW4	CLSPN	S481	Claspin	-0.136106	0.998926	-0.070663	0.997603	-0.451066	0.999331	NegInf	0	-0.55991	0.999417	-0.465691	0.999902	-0.190378	0.988998	NegInf	0	-0.20774	0.999428	0.192237	0.984034
Q9HAW4	Q9HAW4	CLSPN	T1287	Claspin	NA	NA	Inf	0	Inf	0	Inf	0	NA	NA	Inf	0	NA	NA	NA	NA	NA	NA	Inf	0
P09496	P09496	CLTA	S105	Clathrin light chain A	-0.282203	0.972085	0.658228	0.590485	-0.225806	0.999331	0.613249	0.746846	0.486785	0.999417	NegInf	0	NegInf	0	0.68398	0.604023	0.705697	0.996695	0.717614	0.745471
P09496	P09496	CLTA	S236	Clathrin light chain A	NA	NA	Inf	0	Inf	0	Inf	0	Inf	0	NA	NA	Inf	0	Inf	0	Inf	0	Inf	0
Q00610	Q00610	CLTC	T394	Clathrin heavy chain 1	0.152142	0.998926	0.224292	0.951006	0.356022	0.999331	-0.134127	0.976993	0.0827284	0.999417	0.0284143	0.999902	0.0569018	0.996357	0.29571	0.931481	-0.0718781	0.999428	-0.105942	0.984034
Q96AJ1	Q96AJ1	CLUAP1	S409	Clusterin-associated protein 1	-0.268716	0.979937	-0.331092	0.933511	NegInf	0	NegInf	0	-0.524328	0.999417	0.381846	0.999902	-0.524903	0.887745	-0.548902	0.779143	-0.791283	0.952236	-0.247404	0.971515
Q8IY22	Q8IY22	CMIP	S377	C-Maf-inducing protein	0.114251	0.998926	0.703627	0.636055	0.423354	0.999331	0.654347	0.779849	0.353213	0.999417	NegInf	0	NegInf	0	NegInf	0	0.598044	0.999428	NegInf	0
Q8IZR5	Q8IZR5	CMTM4	S194	CKLF-like MARVEL transmembrane domain-containing protein 4	1.27443	0.201847	1.17598	0.291144	0.308032	0.999331	0.756823	0.810007	0.409864	0.999417	-0.756801	0.999902	-0.215805	0.964143	0.341003	0.882347	-0.236578	0.999428	-0.131002	0.984034
Q8NE01	Q8NE01	CNNM3	S700	Metal transporter CNNM3	-0.189787	0.980254	-0.613255	0.517836	-0.188098	0.999331	-0.264073	0.916229	0.0368514	0.999417	0.054703	0.999902	-0.154593	0.959749	-0.794079	0.292043	-0.189955	0.999428	-0.385269	0.902779
Q9NZN8	Q9NZN8	CNOT2	S165	CCR4-NOT transcription complex subunit 2	-0.0188774	0.998926	-0.093607	0.933511	-0.0763395	0.999331	0.029127	0.995765	0.111216	0.999417	0.0181493	0.999902	-0.0801896	0.957512	-0.27155	0.591551	-0.0285774	0.999428	-0.243118	0.809456
O95628	O95628	CNOT4	S432	CCR4-NOT transcription complex subunit 4	0.742555	0.155683	0.763844	0.167071	0.217981	0.999331	NegInf	0	0.161069	0.999417	NegInf	0	0.733043	0.164482	0.562406	0.487353	0.493399	0.875856	0.706767	0.512355
P09543	P09543	CNP	S170	2',3'-cyclic-nucleotide 3'-phosphodiesterase	NegInf	0	NegInf	0	0.386797	NA	NegInf	0	0.68529	NA	0.515841	NA	NegInf	0	NegInf	0	NegInf	0	-0.430282	NA
Q53SF7	Q53SF7	COBLL1	S1069	Cordon-bleu protein-like 1	NegInf	0	NegInf	0	NegInf	0	NegInf	0	NegInf	0	NegInf	0	0.907377	NA	NegInf	0	NegInf	0	-0.128547	NA
Q53SF7	Q53SF7	COBLL1	S1070	Cordon-bleu protein-like 1	Inf	0	NA	NA	NA	NA	NA	NA	NA	NA	Inf	0	Inf	0	NA	NA	Inf	0	NA	NA
Q53SF7	Q53SF7	COBLL1	S247	Cordon-bleu protein-like 1	2.9195	NA	2.51859	NA	2.46593	NA	0.683592	NA	1.45974	NA	1.96666	NA	3.16734	NA	2.89283	NA	1.71504	NA	1.85991	NA
Q53SF7	Q53SF7	COBLL1	S256	Cordon-bleu protein-like 1	0.318974	0.940681	-0.582348	0.662693	0.13234	0.999331	0.147379	0.979058	0.290417	0.999417	0.0554928	0.999902	0.630704	0.601166	-0.0623229	0.976643	0.269826	0.999428	-0.0923269	0.984034
Q53SF7	Q53SF7	COBLL1	S273	Cordon-bleu protein-like 1	NA	NA	Inf	0	Inf	0	NA	NA	NA	NA	NA	NA	Inf	0	NA	NA	NA	NA	NA	NA
Q53SF7	Q53SF7	COBLL1	S324	Cordon-bleu protein-like 1	Inf	0	NA	NA	NA	NA	Inf	0	NA	NA	NA	NA	NA	NA	NA	NA	NA	NA	NA	NA
Q53SF7	Q53SF7	COBLL1	S326	Cordon-bleu protein-like 1	0.687234	0.419559	-0.337711	0.885518	NegInf	0	NegInf	0	-0.091121	0.999417	0.047917	0.999902	0.160938	0.964143	0.091608	0.962544	-0.014968	0.999428	0.102881	0.984034
Q53SF7	Q53SF7	COBLL1	S821	Cordon-bleu protein-like 1	NA	NA	NA	NA	Inf	0	NA	NA	NA	NA	NA	NA	Inf	0	NA	NA	Inf	0	NA	NA
Q53SF7	Q53SF7	COBLL1	T260	Cordon-bleu protein-like 1	NegInf	0	0.640225	0.969961	0.368605	0.999331	-0.480049	0.976993	0.298402	0.999417	-0.237926	0.999902	-0.330452	0.988998	1.2779	0.866645	-0.889463	0.999428	0.676654	0.97622
Q53SF7	Q53SF7	COBLL1	T275	Cordon-bleu protein-like 1	1.40251	0.503181	1.19288	0.692514	1.25521	0.934136	0.930288	0.805061	1.7431	0.999417	1.90626	0.999902	1.61297	0.411791	NegInf	0	2.07522	0.656586	0.935645	0.859024
Q9H9E	Q9H9E3	COG4	S6	Conserved oligomeric Golgi complex subunit 4	0.116061	0.998926	-0.104696	0.985904	0.181311	0.999331	NegInf	0	-0.242302	0.999417	0.325932	0.999902	0.321907	0.932058	NegInf	0	NegInf	0	-0.213966	0.972111
P38432	P38432	COIL	S271	Coilin	NA	NA	Inf	0	NA	NA	Inf	0	NA	NA	NA	NA	NA	NA	NA	NA	NA	NA	NA	NA
P38432	P38432	COIL	S272	Coilin	0.178331	0.998926	2.30261	0.290694	NegInf	0	1.54461	0.674373	NegInf	0	NegInf	0	NegInf	0	3.09377	0.178968	NegInf	0	2.29195	0.455227
P38432	P38432	COIL	T122	Coilin	0.0104483	0.998926	0.18043	0.923482	0.311162	0.994221	1.00676	0.363665	-0.586076	0.999417	-0.280024	0.999902	0.253912	0.895419	0.330153	0.786509	0.29529	0.999428	0.294732	0.918456
Q9Y5P4	Q9Y5P4	COL4A3BP	S373	Collagen type IV alpha-3-binding protein	Inf	0	NA	NA	Inf	0	NA	NA	Inf	0	Inf	0	Inf	0	Inf	0	NA	NA	Inf	0
Q9Y5P4	Q9Y5P4	COL4A3BP	S377	Collagen type IV alpha-3-binding protein	NA	NA	NA	NA	Inf	0	Inf	0	NA	NA	NA	NA	NA	NA	NA	NA	NA	NA	Inf	0
A6NMZ7	A6NMZ7	COL6A6	S255	Collagen alpha-6(VI) chain	0.542156	0.998926	NegInf	0	NegInf	0	0.707879	0.975202	1.99966	0.999417	1.02944	0.999902	-0.74584	0.97937	1.07942	0.904983	0.336627	0.999428	NegInf	0
P53621	P53621	COPA	S173	Coatomer subunit alpha;Xenin;Proxenin	-0.123356	0.980254	0.00250483	0.999126	-0.325977	0.852427	0.0282533	0.997514	0.243275	0.999417	0.438808	0.999902	-0.489147	0.398941	-0.269601	0.67498	-0.219055	0.999428	0.224951	0.895698
P53621	P53621	COPA	S434	Coatomer subunit alpha;Xenin;Proxenin	NegInf	0	-0.221611	0.985904	0.436549	0.999331	0.337102	0.975202	0.891388	0.999417	0.36359	0.999902	NegInf	0	NegInf	0	0.0241261	0.999428	-0.0736848	0.994625
P35606	P35606	COPB2	S859	Coatomer subunit beta'	-0.969289	0.821781	-1.10643	0.709342	-0.158971	0.999331	-0.0104876	0.999647	-0.0246046	0.999417	-1.12729	0.999902	-0.160653	0.990001	-0.208344	0.962608	-0.125167	0.999428	-1.09095	0.849119
P35606	P35606	COPB2	T861	Coatomer subunit beta'	0.190152	0.998926	-2.70836	0.918213	-0.172195	0.999331	NegInf	0	0.692802	0.999417	-1.51793	0.999902	NegInf	0	-0.640844	0.976643	-4.49053	0.999428	NegInf	0
O14579	O14579	COPE	S99	Coatomer subunit epsilon	-0.093166	0.998926	0.00637929	0.999126	-0.406311	0.999331	-0.700041	0.805061	-0.406027	0.999417	-0.0997088	0.999902	-0.299392	0.939641	-0.293439	0.904983	0.11716	0.999428	0.15421	0.982999
Q7Z5Q1	Q7Z5Q1	CPEB2	S89	Cytoplasmic polyadenylation element-binding protein 2	NegInf	0	NegInf	0	NegInf	0	-1.24831	0.944765	NegInf	0	-0.744058	0.999902	NegInf	0	-1.29246	0.89696	NegInf	0	-1.18664	0.966346
Q17RY0	Q17RY0	CPEB4	S252	Cytoplasmic polyadenylation element-binding protein 4	-0.585318	0.701978	-0.126003	0.978724	-0.414848	0.992618	0.23732	0.960163	0.229534	0.999417	-0.263843	0.999902	-0.847056	0.377019	-0.497059	0.744511	-0.541195	0.978605	-0.366405	0.91998
Q17RY0	Q17RY0	CPEB4	S97	Cytoplasmic polyadenylation element-binding protein 4	0.121454	0.998926	1.23585	0.620712	0.11086	0.999331	-0.160757	0.992329	0.245839	0.999417	0.357026	0.999902	NegInf	0	NegInf	0	0.268497	0.999428	-0.00632189	0.999717
Q17RY0	Q17RY0	CPEB4	S99	Cytoplasmic polyadenylation element-binding protein 4	0.121454	0.998926	NegInf	0	0.11086	0.999331	NegInf	0	NegInf	0	0.329382	0.999902	NegInf	0	NegInf	0	0.268497	0.999428	-0.495504	0.955918
Q99829	Q99829	CPNE1	S55	Copine-1	-0.278672	0.980254	-0.0271518	0.997603	0.640068	0.999331	0.480216	0.917139	-0.0171122	0.999417	NegInf	0	0.311409	0.948225	0.236451	0.94278	0.039542	0.999428	-0.163388	0.982999
Q10570	Q10570	CPSF1	S765	Cleavage and polyadenylation specificity factor subunit 1	NA	NA	Inf	0	NA	NA	Inf	0	NA	NA	NA	NA	NA	NA	Inf	0	NA	NA	Inf	0
Q10570	Q10570	CPSF1	S766	Cleavage and polyadenylation specificity factor subunit 1	-0.313776	0.950512	1.62264	0.027018	0.367307	0.999331	1.22539	0.143494	-0.336667	0.999417	NegInf	0	0.325062	0.898238	1.3403	0.0717955	-0.435823	0.999428	1.01509	0.360653
Q16630	Q16630	CPSF6	S513	Cleavage and polyadenylation specificity factor subunit 6	2.06412	0.786759	1.33012	0.899449	2.95371	0.934324	2.00331	0.8402	NegInf	0	0.807011	0.999902	1.33212	0.924773	2.2963	0.763055	2.4803	0.996695	-0.48295	0.984034
Q16630	Q16630	CPSF6	T404	Cleavage and polyadenylation specificity factor subunit 6	NA	NA	NA	NA	Inf	0	NA	NA	NA	NA	NA	NA	NA	NA	Inf	0	NA	NA	NA	NA
Q8N684	Q8N684	CPSF7	T203	Cleavage and polyadenylation specificity factor subunit 7	-1.40086	0.0305631	-1.25271	0.119243	-1.31514	0.163459	-0.533758	0.764958	-0.405384	0.999417	-0.615897	0.999902	-1.49743	0.0155795	-1.18305	0.109534	-0.756595	0.687182	-0.775914	0.549193
Q9BSW2	Q9BSW2	CRACR2A	S439	EF-hand calcium-binding domain-containing protein 4B	Inf	0	NA	NA	NA	NA	Inf	0	Inf	0	Inf	0	Inf	0	Inf	0	NA	NA	Inf	0
Q9BSW2	Q9BSW2	CRACR2A	S440	EF-hand calcium-binding domain-containing protein 4B	Inf	0	NA	NA	NA	NA	Inf	0	Inf	0	Inf	0	Inf	0	Inf	0	NA	NA	Inf	0
Q9BSW2	Q9BSW2	CRACR2A	T449	EF-hand calcium-binding domain-containing protein 4B	Inf	0	NA	NA	NA	NA	Inf	0	Inf	0	Inf	0	Inf	0	Inf	0	NA	NA	NA	NA
Q96RY5	Q96RY5	CRAMP1L	S338	Protein cramped-like	Inf	0	NA	NA	NA	NA	Inf	0	NA	NA	NA	NA	Inf	0	NA	NA	Inf	0	NA	NA
P16220	P16220	CREB1	S128	Cyclic AMP-responsive element-binding protein 1	Inf	0	NA	NA	Inf	0	Inf	0	Inf	0	NA	NA	Inf	0	Inf	0	Inf	0	NA	NA
P16220	P16220	CREB1	S129	Cyclic AMP-responsive element-binding protein 1	NA	NA	NA	NA	Inf	0	Inf	0	Inf	0	NA	NA	NA	NA	Inf	0	Inf	0	NA	NA
Q96BA8	Q96BA8	CREB3L1	S244	Cyclic AMP-responsive element-binding protein 3-like protein 1;Processed cyclic AMP-responsive element-binding protein 3-like protein 1	NA	NA	Inf	0	NA	NA	NA	NA	NA	NA	Inf	0	NA	NA	NA	NA	NA	NA	NA	NA
Q70SY1	Q70SY1	CREB3L2	S234	Cyclic AMP-responsive element-binding protein 3-like protein 2;Processed cyclic AMP-responsive element-binding protein 3-like protein 2	NegInf	0	NegInf	0	NegInf	0	NegInf	0	0.0608643	0.999417	-0.649114	0.999902	NegInf	0	NegInf	0	NegInf	0	NegInf	0
Q92793	Q92793	CREBBP	S2063	CREB-binding protein	0.233957	0.994793	0.0692635	0.995952	-0.116741	0.999331	-0.36122	0.961709	0.385543	0.999417	0.798124	0.999902	NegInf	0	0.44076	0.831802	NegInf	0	0.442967	0.955918
Q92793	Q92793	CREBBP	S2356	CREB-binding protein	0.219662	0.997297	0.050024	0.997603	-0.223068	0.999331	-0.311557	0.975202	0.0638426	0.999417	-0.13409	0.999902	0.0639753	0.998936	NegInf	0	NegInf	0	-0.350163	0.970832
Q6UXH1	Q6UXH1	CRELD2	S70	Cysteine-rich with EGF-like domain protein 2	0.401188	0.822377	0.343772	0.784956	0.592961	0.83559	0.558731	0.633972	NegInf	0	0.679829	0.999902	0.525994	0.539246	0.923742	0.439373	0.625436	0.835753	NegInf	0
Q6UXH1	Q6UXH1	CRELD2	S71	Cysteine-rich with EGF-like domain protein 2	0.732614	NA	-0.211641	NA	NegInf	0	NegInf	0	NegInf	0	NegInf	0	NegInf	0	0.429756	NA	NegInf	0	NegInf	0
P52943	P52943	CRIP2	S114	Cysteine-rich protein 2	NegInf	0	NegInf	0	0.817306	NA	NegInf	0	NegInf	0	NegInf	0	NegInf	0	NegInf	0	NegInf	0	2.72246	NA
P52943	P52943	CRIP2	S115	Cysteine-rich protein 2	NegInf	0	-0.271649	0.971016	NegInf	0	NegInf	0	0.359896	0.999417	0.561841	0.999902	NegInf	0	NegInf	0	NegInf	0	NegInf	0
Q5TZA2	Q5TZA2	CROCC	S512	Rootletin	NegInf	0	-0.445642	NA	NegInf	0	NegInf	0	NegInf	0	-0.233442	NA	-1.16195	NA	NegInf	0	-0.154649	NA	-0.529235	NA
Q6UUV9	Q6UUV9	CRTC1	S113	CREB-regulated transcription coactivator 1	-1.37564	0.0285311	-1.12274	0.0718482	NegInf	0	NegInf	0	0.207188	0.999417	0.072571	0.999902	NegInf	0	NegInf	0	-0.377294	0.645394	NegInf	0
Q6UUV9	Q6UUV9	CRTC1	S151	CREB-regulated transcription coactivator 1	Inf	0	NA	NA	Inf	0	Inf	0	Inf	0	Inf	0	Inf	0	Inf	0	NA	NA	NA	NA
Q6UUV9	Q6UUV9	CRTC1	S172	CREB-regulated transcription coactivator 1	0.432124	0.971086	-0.322455	0.967746	0.0245359	0.999331	NegInf	0	0.167211	0.999417	1.22678	0.999902	NegInf	0	NegInf	0	0.822335	0.999428	0.428651	0.959616
Q6UUV9	Q6UUV9	CRTC1	T149	CREB-regulated transcription coactivator 1	0.408366	0.941142	0.425887	0.824115	-0.0585706	0.999331	0.425708	0.913094	0.78131	0.999417	-0.333302	0.999902	0.45747	0.883782	-0.0345913	0.990593	NegInf	0	0.125402	0.982999
Q6UUV9	Q6UUV9	CRTC1	T163	CREB-regulated transcription coactivator 1	NA	NA	NA	NA	Inf	0	NA	NA	NA	NA	NA	NA	NA	NA	NA	NA	Inf	0	NA	NA
Q53ET0	Q53ET0	CRTC2	S433	CREB-regulated transcription coactivator 2	NA	NA	Inf	0	NA	NA	Inf	0	NA	NA	Inf	0	Inf	0	NA	NA	NA	NA	Inf	0
Q53ET0	Q53ET0	CRTC2	S624	CREB-regulated transcription coactivator 2	NA	NA	Inf	0	NA	NA	NA	NA	NA	NA	Inf	0	NA	NA	NA	NA	NA	NA	Inf	0
Q53ET0	Q53ET0	CRTC2	S70	CREB-regulated transcription coactivator 2	-1.85579	0.33419	-0.584683	0.925913	-0.959988	0.994221	-1.76962	0.47366	-0.523678	0.999417	-0.231155	0.999902	-0.9399	0.754298	-0.960519	0.737316	-1.63691	0.886052	-0.827955	0.901845
Q6UUV7	Q6UUV7	CRTC3	S329	CREB-regulated transcription coactivator 3	-1.56367	0.211707	NegInf	0	NegInf	0	0.352918	0.900856	-0.0770256	0.999417	-0.75817	0.999902	NegInf	0	NegInf	0	NegInf	0	-0.446769	0.867566
Q6UUV7	Q6UUV7	CRTC3	S370	CREB-regulated transcription coactivator 3	-0.181627	0.979099	-0.130437	0.955666	0.00743946	0.999331	-0.158793	0.961965	0.274189	0.999417	-0.0326784	0.999902	-0.109515	0.97689	-0.445094	0.626027	-0.0719769	0.999428	-0.0458558	0.990241
Q6UUV7	Q6UUV7	CRTC3	S396	CREB-regulated transcription coactivator 3	Inf	0	Inf	0	NA	NA	NA	NA	Inf	0	Inf	0	NA	NA	Inf	0	Inf	0	Inf	0
Q6UUV7	Q6UUV7	CRTC3	S62	CREB-regulated transcription coactivator 3	-0.29566	0.983071	-0.173633	0.977629	0.0850939	0.999331	0.142608	0.988122	0.17126	0.999417	-0.234303	0.999902	-0.0553901	0.998936	-0.235769	0.936423	0.00102522	0.999428	0.0790797	0.992561
Q68DQ2	Q68DQ2	CRYBG3	S1280	Very large A-kinase anchor protein	Inf	0	Inf	0	Inf	0	Inf	0	NA	NA	Inf	0	NA	NA	Inf	0	Inf	0	Inf	0
Q68DQ2	Q68DQ2	CRYBG3	S347	Very large A-kinase anchor protein	Inf	0	NA	NA	NA	NA	NA	NA	Inf	0	Inf	0	Inf	0	Inf	0	Inf	0	Inf	0
Q68DQ2	Q68DQ2	CRYBG3	S636	Very large A-kinase anchor protein	1.01139	0.76727	1.30654	0.552003	-0.0490517	0.999331	NegInf	0	NegInf	0	NegInf	0	0.573425	0.892259	0.283209	0.939039	NegInf	0	0.910512	0.884021
O75534	O75534	CSDE1	S514	Cold shock domain-containing protein E1	-0.497943	0.438808	-0.217138	0.873499	0.0631242	0.999331	0.900152	0.22662	-0.0513142	0.999417	-0.185958	0.999902	-0.480512	0.675205	-0.350606	0.707101	-0.298587	0.999428	0.021754	0.994625
O75534	O75534	CSDE1	S516	Cold shock domain-containing protein E1	-0.234714	0.998926	-1.65304	0.702929	1.40189	0.999331	-0.335939	0.984245	-0.165269	0.999417	-1.19823	0.999902	-0.289874	0.98813	-0.683589	0.904961	-1.69048	0.999428	-2.6531	0.694973
P48730	P48730	CSNK1D	S331	Casein kinase I isoform delta	-0.406286	0.950512	0.914081	0.436366	-0.10548	0.999331	0.107868	0.988122	0.138838	0.999417	0.496323	0.999902	NegInf	0	0.781235	0.673817	0.337558	0.999428	0.40953	0.916999
P48730	P48730	CSNK1D	S382	Casein kinase I isoform delta	NegInf	0	-0.465045	0.544101	NegInf	0	-0.282882	0.844223	0.169646	0.999417	0.126424	0.999902	NegInf	0	-0.39137	0.645924	-1.4195	0.11399	-0.49953	0.564575
P48730	P48730	CSNK1D	S384	Casein kinase I isoform delta	Inf	0	Inf	0	Inf	0	NA	NA	NA	NA	NA	NA	NA	NA	Inf	0	NA	NA	NA	NA
P48730	P48730	CSNK1D	T347	Casein kinase I isoform delta	1.23359	0.125077	1.13746	0.119678	0.942052	0.370685	1.17144	0.274327	-0.269411	0.999417	-0.599008	0.999902	1.29852	0.0679839	1.34363	0.118193	0.906287	0.524456	0.531276	0.819537
P48730	P48730	CSNK1D	T349	Casein kinase I isoform delta	NA	NA	NA	NA	Inf	0	Inf	0	NA	NA	Inf	0	Inf	0	Inf	0	NA	NA	NA	NA
P67870	P67870	CSNK2B	S209	Casein kinase II subunit beta	0.161944	0.998926	-0.180318	0.977629	0.223739	0.999331	-0.523422	0.874948	0.1901	0.999417	0.336113	0.999902	-0.0600011	0.998354	-0.282416	0.913276	-0.213435	0.999428	0.186729	0.982831
Q6UVK1	Q6UVK1	CSPG4	T2310	Chondroitin sulfate proteoglycan 4	-0.0814305	0.998926	NegInf	0	-0.540416	0.999331	NegInf	0	-0.577603	0.999417	NegInf	0	-0.0259079	0.998936	-1.44471	0.464048	-0.709099	0.999428	NegInf	0
Q1MSJ5	Q1MSJ5	CSPP1	S459	Centrosome and spindle pole-associated protein 1	1.23758	0.757078	1.17815	0.731626	1.07905	0.982399	NegInf	0	NegInf	0	NegInf	0	NegInf	0	1.71761	0.647312	1.42194	0.996695	0.956318	0.867566
P21291	P21291	CSRP1	S192	Cysteine and glycine-rich protein 1	0.0834303	0.998926	0.334643	0.92817	0.572824	0.999331	-0.510642	0.912207	0.801974	0.999417	0.607085	0.999902	0.413457	0.91357	-0.427502	0.871001	-0.261894	0.999428	0.658218	0.898559
Q12996	Q12996	CSTF3	S691	Cleavage stimulation factor subunit 3	-0.294026	0.991591	-0.181023	0.978969	-0.0219246	0.999331	0.316486	0.976993	-0.456179	0.999417	-0.185163	0.999902	-0.242563	0.964532	-1.14874	0.474799	-0.240569	0.999428	-0.121585	0.984034
O15194	O15194	CTDSPL	S33	CTD small phosphatase-like protein	Inf	0	NA	NA	Inf	0	Inf	0	Inf	0	NA	NA	NA	NA	Inf	0	NA	NA	Inf	0
Q05D32	Q05D32	CTDSPL2	S104	CTD small phosphatase-like protein 2	1.28518	0.00343664	0.882583	0.0962131	0.764051	0.340713	0.968413	0.121313	0.096929	0.999417	0.187029	0.999902	1.11006	0.0155795	0.603662	0.366497	0.741303	0.410408	0.757145	0.336648
O43310	O43310	CTIF	S299	CBP80/20-dependent translation initiation factor	1.05552	0.0987466	1.39073	0.0177473	0.608785	0.711742	0.819559	0.280275	0.45967	0.999417	0.294111	0.999902	1.14992	0.0437392	1.25671	0.0407199	1.15576	0.337102	1.28426	0.0719453
P35221;P26232	P35221	CTNNA1	S655	Catenin alpha-1	2.42029	0.141232	1.38883	0.538445	1.35332	0.834688	0.865389	0.877079	0.8627	0.999417	0.448734	0.999902	2.29063	0.286812	1.9523	0.300989	NegInf	0	0.947895	0.900401
P35221;P26232	P35221	CTNNA1	T654	Catenin alpha-1	Inf	0	Inf	0	NA	NA	NA	NA	NA	NA	NA	NA	Inf	0	NA	NA	Inf	0	NA	NA
P35221	P35221	CTNNA1	S641	Catenin alpha-1	Inf	0	NA	NA	Inf	0	NA	NA	Inf	0	Inf	0	Inf	0	Inf	0	Inf	0	Inf	0
Q9UBT7	Q9UBT7	CTNNAL1	S538	Alpha-catulin	-0.510658	0.288738	-0.164219	0.910247	-0.589158	0.527143	-0.230671	0.8731	-0.109248	0.999417	-0.018195	0.999902	-0.249019	0.808972	-0.209125	0.825639	-0.428941	0.774173	-0.146068	0.959616
P35222	P35222	CTNNB1	S191	Catenin beta-1	-0.0638845	0.998926	0.0449961	0.989733	-0.00529117	0.999551	0.0676771	0.990487	-0.0735868	0.999417	0.0272896	0.999902	0.226193	0.898238	0.0804441	0.957049	0.172788	0.999428	0.0772325	0.984034
P35222	P35222	CTNNB1	S552	Catenin beta-1	0.638238	0.595286	-0.45863	0.777017	-0.556428	0.89362	-0.598007	0.724714	-0.509451	0.999417	0.0659768	0.999902	-0.477927	0.715892	-0.544506	0.744568	-0.334985	0.999428	-0.727377	0.56762
P35222	P35222	CTNNB1	S675	Catenin beta-1	0.285307	0.962002	0.0840627	0.985904	0.391894	0.999331	-0.363694	0.913094	-0.0729766	0.999417	0.526232	0.999902	0.627744	0.626919	0.099462	0.963163	-0.252297	0.999428	0.0882211	0.984034
P35222	P35222	CTNNB1	T551	Catenin beta-1	NA	NA	NA	NA	NA	NA	NA	NA	NA	NA	Inf	0	NA	NA	Inf	0	NA	NA	NA	NA
P35222	P35222	CTNNB1	T556	Catenin beta-1	0.393534	0.860747	NegInf	0	NegInf	0	-0.65085	0.692037	-0.232481	0.999417	NegInf	0	-0.316323	0.883782	-1.3879	0.276698	-0.554594	0.909312	0.235426	0.936154
Q8WYA6	Q8WYA6	CTNNBL1	S545	Beta-catenin-like protein 1	NegInf	0	NegInf	0	-0.255634	0.999331	-0.573978	0.886559	-0.703318	0.999417	NegInf	0	-1.50085	0.506615	-0.0466631	0.990457	-0.206343	0.999428	0.293164	0.977511
O60716	O60716	CTNND1	S230	Catenin delta-1	-0.345868	0.962002	0.0416566	0.997603	-0.331	0.999331	-0.249869	0.963693	0.116532	0.999417	0.300779	0.999902	-0.231653	0.954448	-0.136926	0.957049	-0.4506	0.999428	-0.278751	0.967196
O60716	O60716	CTNND1	S232	Catenin delta-1	Inf	0	NA	NA	NA	NA	NA	NA	Inf	0	NA	NA	NA	NA	NA	NA	NA	NA	NA	NA
O60716	O60716	CTNND1	S252	Catenin delta-1	-2.01724	7.02938e-06	-0.908406	0.0743167	-1.23148	0.0120065	-0.834657	0.174151	-0.015471	0.999417	0.152875	0.999902	-1.61848	0.000124781	-1.3428	0.00362725	-1.17616	0.0235727	-0.523783	0.638757
O60716	O60716	CTNND1	S268	Catenin delta-1	-1.74639	2.03431e-05	-1.00175	0.0338656	-1.2051	0.011728	-0.593067	0.434394	-0.163571	0.999417	0.0580744	0.999902	-1.2389	0.00318532	-1.03037	0.0337107	-1.00005	0.0600312	-0.606031	0.49437
O60716	O60716	CTNND1	S269	Catenin delta-1	0.663332	0.258484	0.349221	0.762771	0.397128	0.934136	0.641064	0.618768	0.931654	0.999417	0.75974	0.999902	0.642241	0.302074	0.441474	0.641482	0.245191	0.999428	0.482379	0.726025
O60716	O60716	CTNND1	S320	Catenin delta-1	1.23507	0.93103	NegInf	0	1.64967	0.999331	NegInf	0	NegInf	0	1.64808	0.999902	1.42499	0.893143	NegInf	0	NegInf	0	-0.0984485	0.997105
O60716	O60716	CTNND1	S346	Catenin delta-1	NegInf	0	0.837081	0.409918	0.935805	0.531148	2.26371	0.0589951	-0.120995	0.999417	0.00646246	0.999902	0.10364	0.985916	1.2988	0.314947	0.747972	0.790231	0.880351	0.512355
O60716	O60716	CTNND1	S349	Catenin delta-1	-0.493226	0.666454	-0.307982	0.862661	-0.281306	0.999331	-0.524475	0.693208	0.453248	0.999417	0.312265	0.999902	-0.772031	0.285645	-0.722229	0.381256	-0.565014	0.87469	-0.00892466	0.999717
O60716	O60716	CTNND1	S352	Catenin delta-1	0.452065	0.972719	1.27638	0.550715	1.10576	0.876788	0.899463	0.805061	0.369391	0.999417	0.059849	0.999902	1.49417	0.375901	1.35887	0.481293	0.995331	0.996695	1.22923	0.72276
O60716	O60716	CTNND1	S47	Catenin delta-1	-0.528527	0.845377	-0.513985	0.796146	-0.268442	0.999331	0.0434484	0.999647	-0.277431	0.999417	-0.430633	0.999902	-0.742584	0.590861	-0.345179	0.880359	-0.1748	0.999428	-0.520647	0.901548
O60716	O60716	CTNND1	S864	Catenin delta-1	-0.175574	0.995424	-0.449624	0.763932	-0.398272	0.999331	-1.00385	0.458378	-0.245465	0.999417	-0.190522	0.999902	-0.319375	0.888245	-0.781433	0.487353	-1.03603	0.386142	-0.518402	0.859024
O60716	O60716	CTNND1	S868	Catenin delta-1	NA	NA	Inf	0	Inf	0	NA	NA	Inf	0	NA	NA	Inf	0	Inf	0	Inf	0	Inf	0
O60716	O60716	CTNND1	S920	Catenin delta-1	-1.31428	0.463718	-0.308457	0.957142	-1.2469	0.849768	0.872337	0.87605	-0.289305	0.999417	0.259838	0.999902	-0.480645	0.930011	-0.247641	0.957049	-1.21167	0.930622	-0.954901	0.858403
O60716	O60716	CTNND1	S97	Catenin delta-1	-0.381252	0.950048	-0.435955	0.908451	NegInf	0	-0.313275	0.95869	-0.273557	0.999417	NegInf	0	0.186736	0.975809	0.383539	0.869833	-0.147243	0.999428	0.231523	0.97622
O60716	O60716	CTNND1	T177	Catenin delta-1	NegInf	0	NegInf	0	NegInf	0	NegInf	0	-1.88073	NA	-0.185769	NA	NegInf	0	NegInf	0	NegInf	0	NegInf	0
O60716	O60716	CTNND1	T199	Catenin delta-1	NegInf	0	-0.820028	NA	NegInf	0	NegInf	0	0.698005	NA	NegInf	0	NegInf	0	NegInf	0	-0.513377	NA	NegInf	0
O60716	O60716	CTNND1	T199	Catenin delta-1	NegInf	0	0.208754	0.947634	-0.0343772	0.999331	0.449541	0.877079	0.192932	0.999417	0.580024	0.999902	-0.18574	0.964514	-0.957281	0.506588	-0.11126	0.999428	0.00365499	0.999717
O60716	O60716	CTNND1	T61	Catenin delta-1	NegInf	0	NegInf	0	-0.756388	0.880593	-0.854678	0.665262	-0.751641	0.999417	-0.531666	0.999902	NegInf	0	-0.150373	0.962608	-1.20669	0.817372	-1.35821	0.628068
O60716	O60716	CTNND1	T869	Catenin delta-1	-0.990916	0.396333	-0.209796	0.955942	-0.81181	0.973944	-0.496348	0.921114	-0.330442	0.999417	0.40277	0.999902	-0.558682	0.883782	-0.372432	0.9041	-1.20106	0.63907	-0.160866	0.982999
O60716	O60716	CTNND1	T916	Catenin delta-1	-2.00098	0.135004	-1.0735	0.649191	-0.484711	0.999331	-0.993247	0.768892	-0.0718403	0.999417	-0.00345337	0.999902	-1.07887	0.647524	-1.44314	0.456136	-1.67299	0.598581	-0.805057	0.918456
O60716	O60716	CTNND1	T98	Catenin delta-1	-0.951155	0.430393	-1.00586	0.544101	0.615485	0.999331	-0.685041	0.692037	-0.84346	0.999417	-0.995782	0.999902	-0.383167	0.888245	-0.671033	0.744568	-0.717146	0.999428	-0.33838	0.942101
O60716	O60716	CTNND1	Y321	Catenin delta-1	NA	NA	NA	NA	Inf	0	NA	NA	Inf	0	NA	NA	Inf	0	NA	NA	NA	NA	NA	NA
P17812	P17812	CTPS1	S562	CTP synthase 1	-0.183885	0.995114	-0.493763	0.862391	-0.257433	0.999331	0.310996	0.960757	-0.740125	0.999417	-0.234334	0.999902	-0.308663	0.934704	-0.193444	0.940303	0.0357993	0.999428	-0.104074	0.984034
P17812	P17812	CTPS1	S574	CTP synthase 1	Inf	0	NA	NA	NA	NA	NA	NA	NA	NA	NA	NA	NA	NA	NA	NA	NA	NA	NA	NA
P17812	P17812	CTPS1	S575	CTP synthase 1	NA	NA	Inf	0	NA	NA	NA	NA	NA	NA	Inf	0	Inf	0	Inf	0	Inf	0	Inf	0
Q6PD62	Q6PD62	CTR9	S941	RNA polymerase-associated protein CTR9 homolog	Inf	0	Inf	0	Inf	0	NA	NA	NA	NA	Inf	0	Inf	0	Inf	0	NA	NA	NA	NA
Q6PD62	Q6PD62	CTR9	S943	RNA polymerase-associated protein CTR9 homolog	Inf	0	Inf	0	Inf	0	NA	NA	NA	NA	Inf	0	Inf	0	Inf	0	NA	NA	NA	NA
Q6PD62	Q6PD62	CTR9	S970	RNA polymerase-associated protein CTR9 homolog	0.299007	0.938931	0.213368	0.931603	-0.0410226	0.999331	-0.331936	0.939499	0.484577	0.999417	0.194104	0.999902	-0.0289537	0.998936	0.0477947	0.981283	0.130562	0.999428	0.323943	0.925841
Q6PD62	Q6PD62	CTR9	T925	RNA polymerase-associated protein CTR9 homolog	1.16002	0.0216451	1.67285	0.0257417	2.09073	0.0307206	NegInf	0	0.329031	0.999417	1.87782	0.657046	1.02593	0.0296236	0.628228	0.0969957	NegInf	0	1.70866	0.0584396
Q14247	Q14247	CTTN	S405	Src substrate cortactin	0.860204	0.910141	1.40844	0.597723	0.547427	0.999331	0.328803	0.976993	0.361818	0.999417	0.353998	0.999902	0.528879	0.938838	0.371684	0.94278	0.781351	0.999428	1.82878	0.628068
Q14247	Q14247	CTTN	S417	Src substrate cortactin	-0.0868412	0.998926	-0.191208	0.985821	0.621512	0.999331	-0.742513	0.905181	0.132437	0.999417	-0.56816	0.999902	-4.37817	0.0144529	0.364849	0.935814	0.28998	0.999428	-0.791254	0.918456
Q14247	Q14247	CTTN	S418	Src substrate cortactin	0.406829	0.963873	1.3174	0.364892	0.758508	0.990416	1.05584	0.660598	0.432903	0.999417	0.542236	0.999902	0.47016	0.898238	0.92549	0.633667	0.0414076	0.999428	0.982723	0.775227
Q14247	Q14247	CTTN	S438	Src substrate cortactin	Inf	0	Inf	0	Inf	0	Inf	0	NA	NA	NA	NA	NA	NA	NA	NA	NA	NA	NA	NA
Q14247	Q14247	CTTN	S447	Src substrate cortactin	Inf	0	Inf	0	Inf	0	Inf	0	Inf	0	Inf	0	NA	NA	Inf	0	Inf	0	Inf	0
Q14247	Q14247	CTTN	T399	Src substrate cortactin	-0.774065	0.97313	-1.31199	0.767378	-1.30528	0.994221	-0.408281	0.984379	-0.466846	0.999417	-2.31673	0.999902	-0.990773	0.888245	-1.53028	0.702546	-0.600808	0.999428	-1.42908	0.859024
Q14247	Q14247	CTTN	T401	Src substrate cortactin	-0.0491238	0.998926	0.132002	0.977629	0.0321517	0.999331	-0.232582	0.96076	0.715915	0.999417	0.61569	0.999902	-0.0876545	0.988998	-0.482967	0.741882	-0.0281718	0.999428	0.369267	0.918456
Q14247	Q14247	CTTN	T411	Src substrate cortactin	Inf	0	Inf	0	Inf	0	Inf	0	Inf	0	Inf	0	NA	NA	Inf	0	Inf	0	NA	NA
Q14247	Q14247	CTTN	T440	Src substrate cortactin	Inf	0	Inf	0	Inf	0	Inf	0	NA	NA	NA	NA	NA	NA	NA	NA	NA	NA	NA	NA
Q9P2B4	Q9P2B4	CTTNBP2NL	S481	CTTNBP2 N-terminal-like protein	0.280965	NA	NegInf	0	0.319127	NA	NegInf	0	NegInf	0	0.494213	NA	0.15463	NA	-0.0142085	NA	NegInf	0	0.884612	NA
Q9P2B4	Q9P2B4	CTTNBP2NL	S488	CTTNBP2 N-terminal-like protein	NA	NA	Inf	0	NA	NA	Inf	0	NA	NA	NA	NA	NA	NA	NA	NA	NA	NA	NA	NA
Q9P2B4	Q9P2B4	CTTNBP2NL	S560	CTTNBP2 N-terminal-like protein	Inf	0	NA	NA	NA	NA	Inf	0	NA	NA	NA	NA	NA	NA	Inf	0	NA	NA	Inf	0
Q9P2B4	Q9P2B4	CTTNBP2NL	S563	CTTNBP2 N-terminal-like protein	Inf	0	Inf	0	Inf	0	Inf	0	Inf	0	Inf	0	Inf	0	Inf	0	Inf	0	Inf	0
Q9P2B4	Q9P2B4	CTTNBP2NL	S568	CTTNBP2 N-terminal-like protein	-0.835771	0.419559	-1.31326	0.117548	-0.148972	0.999331	-0.716761	0.691746	0.152976	0.999417	0.198672	0.999902	-0.814571	0.442972	-0.925399	0.418815	-0.4451	0.999428	-0.982538	0.539017
Q2VPK5	Q2VPK5	CTU2	S419	Cytoplasmic tRNA 2-thiolation protein 2	-0.0557345	0.998926	NegInf	0	NegInf	0	NegInf	0	0.237272	0.999417	-0.111536	0.999902	0.0605196	0.998936	-0.200442	0.960885	-0.294138	0.999428	0.00244723	0.999717
Q9NWM3	Q9NWM3	CUEDC1	T352	CUE domain-containing protein 1	NA	NA	NA	NA	NA	NA	NA	NA	NA	NA	NA	NA	NA	NA	Inf	0	Inf	0	NA	NA
Q13619	Q13619	CUL4A	S10	Cullin-4A	1.59553	0.0316711	1.08953	0.17151	0.612156	0.846993	0.61306	0.768709	NegInf	0	NegInf	0	0.137926	0.97627	NegInf	0	NegInf	0	0.0211093	0.999668
Q13620	Q13620	CUL4B	T49	Cullin-4B	1.00902	0.910425	-0.623353	0.933511	0.569159	0.999331	-0.479607	0.979058	1.98993	0.999417	0.387398	0.999902	-0.640044	0.95224	-0.180997	0.976292	1.73077	0.999428	1.09861	0.918456
Q14999	Q14999	CUL7	S1128	Cullin-7	NegInf	0	NegInf	0	NegInf	0	NegInf	0	-0.277647	NA	NegInf	0	NegInf	0	NegInf	0	NegInf	0	NegInf	0
Q14999	Q14999	CUL7	S1129	Cullin-7	NA	NA	NA	NA	Inf	0	NA	NA	NA	NA	Inf	0	NA	NA	Inf	0	NA	NA	NA	NA
Q9HCG8	Q9HCG8	CWC22	S61	Pre-mRNA-splicing factor CWC22 homolog	-0.00259949	0.999872	0.00794977	0.999126	-0.429179	0.999331	-0.371195	0.961965	-0.133823	0.999417	0.218234	0.999902	-0.619882	0.901147	0.543773	0.890141	-0.00469412	0.999428	-0.00403784	0.999717
Q9HCG8	Q9HCG8	CWC22	S829	Pre-mRNA-splicing factor CWC22 homolog	-0.0923732	0.998926	-0.0100921	0.999126	-0.00708606	0.999595	0.160513	0.975202	0.0359672	0.999417	-0.416661	0.999902	0.0146682	0.998936	-0.207836	0.92869	0.181006	0.999428	0.0914252	0.984034
Q9HCG8	Q9HCG8	CWC22	S831	Pre-mRNA-splicing factor CWC22 homolog	NA	NA	NA	NA	NA	NA	NA	NA	NA	NA	Inf	0	NA	NA	NA	NA	NA	NA	Inf	0
Q9NXE8	Q9NXE8	CWC25	S217	Pre-mRNA-splicing factor CWC25 homolog	-0.0245913	0.998926	-0.18453	0.967746	NegInf	0	-0.582566	0.756676	-0.0572164	0.999417	-0.0309999	0.999902	-0.491959	0.84487	NegInf	0	-0.273859	0.999428	0.00591707	0.999717
Q9NXE8	Q9NXE8	CWC25	S218	Pre-mRNA-splicing factor CWC25 homolog	-0.0791299	0.998926	-0.590648	0.632494	-0.0161745	0.999331	-0.0895988	0.984981	0.142321	0.999417	0.127358	0.999902	-0.036411	0.997213	-0.732653	0.496844	0.0864306	0.999428	0.171201	0.971515
Q2TBE0	Q2TBE0	CWF19L2	S479	CWF19-like protein 2	-0.351434	0.897738	-0.326931	0.879773	-0.285646	0.999331	-0.496971	0.768892	-0.224607	0.999417	0.205515	0.999902	-0.303776	0.898238	0.176152	0.950115	-0.291124	0.999428	-0.427212	0.884268
P78310	P78310	CXADR	S306	Coxsackievirus and adenovirus receptor	NA	NA	NA	NA	Inf	0	NA	NA	Inf	0	NA	NA	NA	NA	NA	NA	NA	NA	Inf	0
P78310	P78310	CXADR	S332	Coxsackievirus and adenovirus receptor	0.508563	0.956021	0.608351	0.911576	0.266542	0.999331	0.547859	0.919395	0.042957	0.999417	0.467244	0.999902	0.613459	0.877031	1.27061	0.650503	0.566641	0.999428	0.777651	0.901845
A2AJT9	A2AJT9	CXorf23	S139	Uncharacterized protein CXorf23	0.0745441	0.998926	0.717002	0.967746	0.920829	0.999331	0.737976	0.975202	1.81548	0.999417	0.12668	0.999902	NegInf	0	0.377755	0.970019	NegInf	0	NegInf	0
A2AJT9	A2AJT9	CXorf23	S192	Uncharacterized protein CXorf23	1.26072	0.0836898	1.24783	0.10284	0.582303	0.973944	0.961911	0.372043	0.354616	0.999417	0.603053	0.999902	0.771092	0.411791	1.2414	0.122768	0.852085	0.694265	0.818292	0.543104
A2AJT9	A2AJT9	CXorf23	S402	Uncharacterized protein CXorf23	NegInf	0	NegInf	0	-0.502449	0.999331	NegInf	0	0.828689	0.999417	NegInf	0	0.093475	0.98926	NegInf	0	NegInf	0	-0.913748	0.895259
O43169	O43169	CYB5B	S37	Cytochrome b5 type B	0.336336	0.991591	0.585427	0.857517	1.34887	0.874458	-0.0212149	0.999647	0.607903	0.999417	1.04918	0.999902	1.37237	0.389112	0.876764	0.786509	-1.02724	0.999428	0.705562	0.908462
Q53TN4	Q53TN4	CYBRD1	S260	Cytochrome b reductase 1	-0.553044	0.880375	-1.10208	0.410664	-0.249719	0.999331	NegInf	0	-0.251314	0.999417	0.0730583	0.999902	-0.365514	0.930001	-1.63145	0.21585	-1.35699	0.470355	-0.825107	0.805664
Q53TN4	Q53TN4	CYBRD1	S262	Cytochrome b reductase 1	NegInf	0	NegInf	0	NegInf	0	NegInf	0	NegInf	0	NegInf	0	NegInf	0	NegInf	0	NegInf	0	-1.13812	NA
Q53TN4	Q53TN4	CYBRD1	S284	Cytochrome b reductase 1	-0.209391	0.998926	0.54475	0.901949	0.393653	0.999331	0.239471	0.977817	0.372723	0.999417	0.514022	0.999902	0.584332	0.883948	-0.183832	0.957819	-0.292032	0.999428	-0.437145	0.961892
Q53TN4	Q53TN4	CYBRD1	T285	Cytochrome b reductase 1	-0.929434	0.769207	-0.754015	0.824115	-0.730572	0.999331	-0.946004	0.779849	-0.165283	0.999417	-0.00607162	0.999902	0.0334916	0.998936	-0.322621	0.940303	-0.968378	0.999428	-0.0267207	0.999717
Q9NQC7	Q9NQC7	CYLD	S398	Ubiquitin carboxyl-terminal hydrolase CYLD	NA	NA	NA	NA	NA	NA	NA	NA	Inf	0	NA	NA	NA	NA	NA	NA	Inf	0	NA	NA
Q9NQC7	Q9NQC7	CYLD	S399	Ubiquitin carboxyl-terminal hydrolase CYLD	-0.925093	0.225156	-0.664549	0.525923	NegInf	0	-0.706451	0.603426	-0.566109	0.999417	NegInf	0	-0.706086	0.469636	-0.794754	0.541898	-0.541582	0.999428	-0.458725	0.901548
Q9NQC7	Q9NQC7	CYLD	S418	Ubiquitin carboxyl-terminal hydrolase CYLD	NA	NA	Inf	0	Inf	0	Inf	0	NA	NA	NA	NA	NA	NA	Inf	0	NA	NA	Inf	0
Q717R9	Q717R9	CYS1	S17	Cystin-1	NA	NA	Inf	0	NA	NA	NA	NA	NA	NA	NA	NA	NA	NA	Inf	0	NA	NA	NA	NA
Q717R9	Q717R9	CYS1	S20	Cystin-1	NA	NA	Inf	0	NA	NA	NA	NA	NA	NA	NA	NA	NA	NA	Inf	0	NA	NA	NA	NA
Q99418	Q99418	CYTH2	T58	Cytohesin-2	NA	NA	Inf	0	NA	NA	NA	NA	NA	NA	NA	NA	Inf	0	NA	NA	Inf	0	Inf	0
Q86T65	Q86T65	DAAM2	S1052	Disheveled-associated activator of morphogenesis 2	Inf	0	NA	NA	NA	NA	NA	NA	NA	NA	NA	NA	NA	NA	NA	NA	NA	NA	Inf	0
Q86T65	Q86T65	DAAM2	S656	Disheveled-associated activator of morphogenesis 2	-0.548852	0.931257	0.371096	0.92817	-0.491133	0.999331	-0.127428	0.990487	-0.0871191	0.999417	0.125705	0.999902	NegInf	0	0.384798	0.90199	NegInf	0	-0.355274	0.955918
Q86T65	Q86T65	DAAM2	T657	Disheveled-associated activator of morphogenesis 2	NA	NA	Inf	0	Inf	0	Inf	0	Inf	0	NA	NA	Inf	0	NA	NA	NA	NA	NA	NA
P98082	P98082	DAB2	S2	Disabled homolog 2	NA	NA	NA	NA	NA	NA	NA	NA	NA	NA	NA	NA	Inf	0	Inf	0	NA	NA	NA	NA
P98082	P98082	DAB2	S24	Disabled homolog 2	Inf	0	Inf	0	NA	NA	Inf	0	NA	NA	NA	NA	Inf	0	Inf	0	NA	NA	NA	NA
P98082	P98082	DAB2	S393	Disabled homolog 2	NegInf	0	NegInf	0	-1.45374	0.340713	-2.57984	0.0590905	-0.646631	0.999417	-0.427386	0.999902	-1.53576	0.345685	-2.04803	0.192629	-1.13094	0.606545	-1.5125	0.424919
P98082	P98082	DAB2	S394	Disabled homolog 2	NegInf	0	NegInf	0	-1.45374	0.340713	-2.57984	0.0590905	-0.646631	0.999417	-0.427386	0.999902	-1.53576	0.345685	-2.04803	0.192629	-1.13094	0.606545	-1.5125	0.424919
P98082	P98082	DAB2	S401	Disabled homolog 2	-0.0349176	0.998926	0.896662	0.240157	-0.252859	0.999331	0.81868	0.421337	-0.0785986	0.999417	-0.583672	0.999902	-0.546121	0.619517	0.203689	0.907112	0.275189	0.999428	0.565851	0.778984
Q5VWQ8	Q5VWQ8	DAB2IP	S747	Disabled homolog 2-interacting protein	-0.810028	0.445703	0.0296273	0.997603	-0.555138	0.847631	-0.147346	0.986636	0.0160691	0.999417	-0.141955	0.999902	0.189435	0.97689	-0.501577	0.818412	-0.471177	0.999428	-0.147192	0.977511
Q5VWQ8	Q5VWQ8	DAB2IP	S895	Disabled homolog 2-interacting protein	2.84329	NA	1.51576	NA	NegInf	0	1.93781	NA	0.467687	NA	NegInf	0	2.87298	NA	2.35499	NA	1.12965	NA	NegInf	0
Q5VWQ8	Q5VWQ8	DAB2IP	S978	Disabled homolog 2-interacting protein	-1.22631	0.660951	-0.791907	0.830754	0.118624	0.999331	0.830814	0.798259	-0.344784	0.999417	-0.18008	0.999902	NegInf	0	NegInf	0	NegInf	0	0.968516	0.871014
Q14118	Q14118	DAG1	T790	Dystroglycan;Alpha-dystroglycan;Beta-dystroglycan	Inf	0	Inf	0	Inf	0	Inf	0	NA	NA	Inf	0	Inf	0	Inf	0	Inf	0	Inf	0
P51397	P51397	DAP	S2	Death-associated protein 1	0.903026	0.842531	0.856917	0.808835	0.190609	0.999331	-0.0237728	0.999647	0.154978	0.999417	0.364279	0.999902	0.246547	0.979842	0.695731	0.838571	0.793111	0.999428	0.302619	0.982999
P51397	P51397	DAP	S3	Death-associated protein 1	0.127373	0.995511	0.290767	0.885238	0.0748207	0.999331	0.185295	0.963693	0.291306	0.999417	-0.183743	0.999902	0.0895743	0.987759	0.0995293	0.957049	-0.0457963	0.999428	-0.0148993	0.999717
P51397	P51397	DAP	S51	Death-associated protein 1	0.951489	0.754815	1.18248	0.544101	0.872199	0.973944	0.809651	0.874803	1.72805	0.999417	1.39343	0.999902	0.570249	0.89125	0.506341	0.88344	0.456021	0.999428	1.70241	0.491941
P51397	P51397	DAP	S91	Death-associated protein 1	NegInf	0	NegInf	0	NegInf	0	-0.8002	0.918817	NegInf	0	NegInf	0	NegInf	0	NegInf	0	NegInf	0	NegInf	0
P53355	P53355	DAPK1	S289	Death-associated protein kinase 1	Inf	0	Inf	0	Inf	0	Inf	0	NA	NA	Inf	0	Inf	0	Inf	0	Inf	0	Inf	0
P53355	P53355	DAPK1	S696	Death-associated protein kinase 1	-1.28056	0.381288	0.0356611	0.997735	-1.09287	0.723056	-0.121869	0.996038	-0.866198	0.999417	-0.252722	0.999902	-1.66076	0.351323	-0.463763	0.895374	-0.825522	0.996695	-0.565551	0.902779
Q9UIK4	Q9UIK4	DAPK2	S349	Death-associated protein kinase 2	-0.78541	0.761278	-0.160214	0.981327	0.355053	0.999331	NegInf	0	0.354649	0.999417	-0.829155	0.999902	NegInf	0	-0.40089	0.886845	-0.777251	0.996695	0.203833	0.982999
Q9UER7	Q9UER7	DAXX	S495	Death domain-associated protein 6	-0.374017	0.84858	0.00340544	0.999126	0.242728	0.999331	0.814789	0.452984	0.00108572	0.999417	0.0212914	0.999902	NegInf	0	0.732633	0.555153	0.0380222	0.999428	0.178747	0.972111
Q9UER7	Q9UER7	DAXX	S702	Death domain-associated protein 6	-0.408901	0.913136	NegInf	0	-0.474244	0.999331	0.211497	0.965575	-0.156522	0.999417	NegInf	0	NegInf	0	-0.328174	0.871919	-0.118555	0.999428	-0.592967	0.895934
Q16643	Q16643	DBN1	S141	Drebrin	-1.84472	0.998926	-2.7186	0.978969	NegInf	0	-2.61273	0.981576	-2.35453	0.999417	NegInf	0	NegInf	0	2.72826	0.94637	-2.97996	0.999428	NegInf	0
Q16643	Q16643	DBN1	S142	Drebrin	-0.107098	0.998926	-0.388762	0.955666	-2.34937	0.387842	-0.00981498	0.999647	0.17502	0.999417	0.231867	0.999902	0.0807503	0.998936	-0.281352	0.957049	0.0774344	0.999428	-0.169904	0.984034
Q16643	Q16643	DBN1	S312	Drebrin	0.145776	0.983071	-0.421058	0.779243	-0.0414255	0.999331	-0.344965	0.886559	-0.0624167	0.999417	-0.414597	0.999902	-0.0716184	0.98639	NegInf	0	0.116686	0.999428	-0.203777	0.9704
Q16643	Q16643	DBN1	S320	Drebrin	NA	NA	NA	NA	Inf	0	Inf	0	NA	NA	NA	NA	NA	NA	NA	NA	NA	NA	NA	NA
Q16643	Q16643	DBN1	S337	Drebrin	-0.132294	0.998926	-0.460024	0.953695	-1.48145	0.967929	NegInf	0	0.0139606	0.999417	-0.281309	0.999902	-0.451286	0.964143	NegInf	0	NegInf	0	NegInf	0
Q16643	Q16643	DBN1	S339	Drebrin	Inf	0	Inf	0	NA	NA	Inf	0	Inf	0	Inf	0	Inf	0	Inf	0	Inf	0	Inf	0
Q16643	Q16643	DBN1	S345	Drebrin	Inf	0	Inf	0	NA	NA	NA	NA	NA	NA	NA	NA	Inf	0	Inf	0	NA	NA	Inf	0
Q16643	Q16643	DBN1	S7	Drebrin	-0.381304	0.934686	-0.361878	0.920806	NegInf	0	-0.189459	0.975202	-0.143962	0.999417	NegInf	0	-0.497843	0.847545	-0.372149	0.866645	NegInf	0	-0.0989456	0.984198
Q16643	Q16643	DBN1	T331	Drebrin	-0.833498	0.740147	-0.714512	0.802982	0.478534	0.999331	-0.248193	0.976993	0.706422	0.999417	0.976633	0.999902	0.419692	0.958832	-0.839685	0.713813	-0.150203	0.999428	-0.585065	0.959112
Q16643	Q16643	DBN1	T335	Drebrin	NA	NA	NA	NA	NA	NA	NA	NA	Inf	0	NA	NA	Inf	0	NA	NA	Inf	0	NA	NA
Q16643	Q16643	DBN1	T346	Drebrin	1.10375	0.0175868	1.17481	0.00889915	0.453604	0.803262	0.905353	0.0992746	0.32071	0.999417	-0.314159	0.999902	0.788987	0.0738088	0.771286	0.140562	0.512788	0.721813	0.675394	0.455727
Q9UJU6	Q9UJU6	DBNL	S232	Drebrin-like protein	-0.539249	0.854677	NegInf	0	-0.501836	0.999331	-1.36949	0.322657	-0.280504	0.999417	-0.485662	0.999902	-0.70327	0.653551	-1.00581	0.647312	-0.946139	0.87469	-1.23672	0.686549
Q9UJU6	Q9UJU6	DBNL	S269	Drebrin-like protein	1.10372	0.0428295	0.393378	0.771262	0.713927	0.5454	0.30881	0.877396	-0.0911761	0.999417	0.522774	0.999902	1.05054	0.0854129	0.941665	0.146173	0.733871	0.64916	-0.123186	0.981353
Q9UJU6	Q9UJU6	DBNL	S272	Drebrin-like protein	Inf	0	NA	NA	NA	NA	NA	NA	Inf	0	NA	NA	NA	NA	NA	NA	NA	NA	NA	NA
Q9UJU6	Q9UJU6	DBNL	S274	Drebrin-like protein	Inf	0	NA	NA	Inf	0	Inf	0	NA	NA	Inf	0	NA	NA	Inf	0	Inf	0	Inf	0
Q9UJU6	Q9UJU6	DBNL	S275	Drebrin-like protein	-1.7387	0.000141477	-1.00922	0.0210955	-0.912426	0.0659773	-0.604123	0.417161	0.462583	0.999417	-0.238892	0.999902	-1.69857	2.63424e-05	-0.671786	0.411985	-0.779918	0.327499	-0.885855	0.228098
Q9UJU6	Q9UJU6	DBNL	S283	Drebrin-like protein	1.03954	0.000203284	-0.224898	0.758753	0.291587	0.847631	0.119082	0.95869	0.204433	0.999417	-0.327347	0.999902	0.884459	0.00191935	-0.638768	0.0756906	0.369162	0.694265	-0.230917	0.849119
Q9UJU6	Q9UJU6	DBNL	T270	Drebrin-like protein	Inf	0	NA	NA	NA	NA	Inf	0	NA	NA	NA	NA	NA	NA	NA	NA	NA	NA	NA	NA
Q9UJU6	Q9UJU6	DBNL	T291	Drebrin-like protein	-1.1121	0.555914	-0.0414222	0.997603	-0.528295	0.999331	-0.00684103	0.999647	0.0413871	0.999417	0.263498	0.999902	-1.00282	0.574631	1.09123	0.533611	-1.24051	0.790231	0.291755	0.977511
Q9UK59	Q9UK59	DBR1	S514	Lariat debranching enzyme	0.145644	0.998926	1.26746	0.364892	0.0138978	0.999551	0.675766	0.818281	0.18517	0.999417	0.153813	0.999902	-0.265354	0.959749	0.529714	0.823114	0.556643	0.999428	0.702326	0.849119
Q96JK2	Q96JK2	DCAF5	S794	DDB1- and CUL4-associated factor 5	NegInf	0	NegInf	0	NegInf	0	0.284343	0.960163	NegInf	0	NegInf	0	NegInf	0	-0.269027	0.939039	NegInf	0	-0.507789	0.938485
Q58WW2	Q58WW2	DCAF6	S336	DDB1- and CUL4-associated factor 6	0.533762	0.860747	-0.302319	0.939911	0.213634	0.999331	-0.701556	0.8402	NegInf	0	NegInf	0	0.712314	0.78872	0.569588	0.763055	0.144791	0.999428	-0.0915348	0.984034
Q5TAQ9	Q5TAQ9	DCAF8	S99	DDB1- and CUL4-associated factor 8	0.921571	0.826296	0.557523	0.910247	0.52122	0.999331	0.0370526	0.999647	1.09622	0.999417	0.145577	0.999902	0.414488	0.9442	0.262763	0.950376	0.453445	0.999428	-0.234566	0.982999
Q8N8Z6	Q8N8Z6	DCBLD1	S556	Discoidin, CUB and LCCL domain-containing protein 1	Inf	0	Inf	0	Inf	0	NA	NA	NA	NA	Inf	0	Inf	0	Inf	0	NA	NA	NA	NA
Q8N8Z6	Q8N8Z6	DCBLD1	S635	Discoidin, CUB and LCCL domain-containing protein 1	Inf	0	Inf	0	NA	NA	NA	NA	Inf	0	NA	NA	Inf	0	Inf	0	Inf	0	Inf	0
Q8N8Z6	Q8N8Z6	DCBLD1	T602	Discoidin, CUB and LCCL domain-containing protein 1	NA	NA	NA	NA	NA	NA	Inf	0	NA	NA	Inf	0	Inf	0	NA	NA	Inf	0	Inf	0
Q96PD2	Q96PD2	DCBLD2	S598	Discoidin, CUB and LCCL domain-containing protein 2	-0.488828	0.830962	-0.745978	0.536792	-0.383487	0.999331	-0.512509	0.850259	-0.196381	0.999417	-0.26646	0.999902	-0.64997	0.586984	-0.804147	0.453781	-0.369177	0.999428	-0.721011	0.671487
Q96PD2	Q96PD2	DCBLD2	S599	Discoidin, CUB and LCCL domain-containing protein 2	3.41106	0.956972	-0.704742	0.989679	NegInf	0	1.86068	0.964455	NegInf	0	NegInf	0	-0.522533	0.996357	NegInf	0	-0.0307857	0.999428	NegInf	0
Q96PD2	Q96PD2	DCBLD2	S600	Discoidin, CUB and LCCL domain-containing protein 2	NA	NA	NA	NA	NA	NA	NA	NA	NA	NA	NA	NA	Inf	0	NA	NA	Inf	0	NA	NA
Q96PD2	Q96PD2	DCBLD2	S606	Discoidin, CUB and LCCL domain-containing protein 2	0.383469	0.96341	-0.588094	0.82774	0.42912	0.999331	0.0245267	0.999647	0.855774	0.999417	0.11832	0.999902	0.335108	0.940632	-1.18352	0.592432	0.161595	0.999428	0.114538	0.984034
Q96PD2	Q96PD2	DCBLD2	S724	Discoidin, CUB and LCCL domain-containing protein 2	0.252245	0.995424	0.61064	0.855505	0.579478	0.999331	0.858759	0.905181	-1.06718	0.999417	-0.0825451	0.999902	1.0068	0.612679	0.937689	0.685416	0.756214	0.999428	0.698603	0.901548
Q96PD2	Q96PD2	DCBLD2	S726	Discoidin, CUB and LCCL domain-containing protein 2	NegInf	0	NegInf	0	NegInf	0	NegInf	0	NegInf	0	-1.33977	0.999902	NegInf	0	NegInf	0	0.471214	0.999428	0.754978	0.938479
Q96PD2	Q96PD2	DCBLD2	S727	Discoidin, CUB and LCCL domain-containing protein 2	0.588556	0.713986	1.23137	0.131647	0.579512	0.934136	0.798038	0.665262	0.807947	0.999417	0.12926	0.999902	0.434011	0.827051	1.1871	0.19637	0.997831	0.668943	1.33102	0.238521
Q96PD2	Q96PD2	DCBLD2	T593	Discoidin, CUB and LCCL domain-containing protein 2	NegInf	0	NegInf	0	-0.459833	NA	NegInf	0	NegInf	0	NegInf	0	NegInf	0	NegInf	0	NegInf	0	NegInf	0
Q9NPI6	Q9NPI6	DCP1A	S315	mRNA-decapping enzyme 1A	-0.268898	0.996673	-2.31301	0.133907	-0.263115	0.999331	-0.286643	0.958535	-0.482364	0.999417	-0.141021	0.999902	-1.46383	0.235347	-0.628994	0.779143	-0.0562784	0.999428	-0.273187	0.972111
Q9NPI6	Q9NPI6	DCP1A	S319	mRNA-decapping enzyme 1A	Inf	0	Inf	0	Inf	0	NA	NA	NA	NA	Inf	0	Inf	0	Inf	0	NA	NA	Inf	0
Q9NPI6	Q9NPI6	DCP1A	S353	mRNA-decapping enzyme 1A	-0.927158	0.330473	-1.35075	0.13898	0.12209	0.999331	-1.0667	0.569078	0.118537	0.999417	-0.2196	0.999902	-0.882415	0.493109	-1.48499	0.0999574	-0.322022	0.999428	-0.44432	0.96094
Q9NPI6	Q9NPI6	DCP1A	S523	mRNA-decapping enzyme 1A	0.0431944	0.998926	NegInf	0	NegInf	0	NegInf	0	0.983047	0.999417	0.677398	0.999902	-0.785927	0.883948	NegInf	0	NegInf	0	1.63037	0.784762
Q9NPI6	Q9NPI6	DCP1A	S525	mRNA-decapping enzyme 1A	-1.13901	0.192265	-0.698394	0.605377	-0.965943	0.583181	-0.476217	0.855569	0.00209163	0.999417	0.198058	0.999902	-0.818372	0.472925	-0.472956	0.782164	-0.651027	0.978605	-1.0564	0.512355
[truncated: 8,069 more rows]

## Sheet: Supplementary data 2b
					serum 15 min							serum 2 h							LPA 15 min							LPA 2 h							GCD-0941 15 min							GCD-0941 2 h							serum + GDC-0941 15 min
Uniprot Accession Number	Lead Protein	Gene Name	Phosphosite	Protein Name	log2(FC)	adj.pvalue	SE	Tvalue	DF	pvalue	MissingPercentage	log2(FC)	adj.pvalue	SE	Tvalue	DF	pvalue	MissingPercentage	log2(FC)	adj.pvalue	SE	Tvalue	DF	pvalue	MissingPercentage	log2(FC)	adj.pvalue	SE	Tvalue	DF	pvalue	MissingPercentage	log2(FC)	adj.pvalue	SE	Tvalue	DF	pvalue	MissingPercentage	log2(FC)	adj.pvalue	SE	Tvalue	DF	pvalue	MissingPercentage	log2(FC)	adj.pvalue	SE
A0A2R8Y4L2;P09651	A0A2R8Y4L2	HNRNPA1	S267	Heterogeneous nuclear ribonucleoprotein A1;Heterogeneous nuclear ribonucleoprotein A1, N-terminally processed	0.00433304	0.999872	0.538435	0.00804746	19	0.993663	0.5	-0.25522	0.933511	0.481591	-0.529951	19	0.602285	0.4	0.633926	0.944	0.481591	1.31632	19	0.203727	0.4	0.981028	0.589716	0.538435	1.822	19	0.0842359	0.4	-0.125588	0.999417	0.481591	-0.260778	19	0.797069	0.4	0.503835	0.999902	0.481591	1.04619	19	0.308602	0.4	0.410797	0.880343	0.481591
A0AVT1	A0AVT1	UBA6	S36	Ubiquitin-like modifier-activating enzyme 6	Inf	0	NA	NA	NA	NA	0.8	Inf	0	NA	NA	NA	NA	0.9	NA	NA	NA	NA	NA	NA	1	NA	NA	NA	NA	NA	NA	1	Inf	0	NA	NA	NA	NA	0.9	NA	NA	NA	NA	NA	NA	1	Inf	0	NA
A0FGR8	A0FGR8	ESYT2	S691	Extended synaptotagmin-2	Inf	0	NA	NA	NA	NA	0.8	Inf	0	NA	NA	NA	NA	0.8	Inf	0	NA	NA	NA	NA	0.9	Inf	0	NA	NA	NA	NA	0.9	NA	NA	NA	NA	NA	NA	1	Inf	0	NA	NA	NA	NA	0.9	Inf	0	NA
A0FGR8	A0FGR8	ESYT2	S693	Extended synaptotagmin-2	-2.33142	0.405676	0.251677	-9.26355	1	0.068458	0.8	NegInf	0	NA	NA	NA	NA	0.9	-1.44516	0.82106407605101706	0.251677	-5.74213	1	0.109767	0.8	-1.3086	0.644907	0.217959	-6.00391	1	0.10507	0.7	-1.41383	0.999417	0.251677	-5.61764	1	0.11215	0.8	-1.69656	0.999902	0.251677	-6.74102	1	0.0937559	0.8	-1.32237	0.540368	0.251677
A0FGR8	A0FGR8	ESYT2	S704	Extended synaptotagmin-2	NA	NA	NA	NA	NA	NA	1	NA	NA	NA	NA	NA	NA	1	NA	NA	NA	NA	NA	NA	1	NA	NA	NA	NA	NA	NA	1	NA	NA	NA	NA	NA	NA	1	Inf	0	NA	NA	NA	NA	0.9	NA	NA	NA
A0FGR8	A0FGR8	ESYT2	S738	Extended synaptotagmin-2	Inf	0	NA	NA	NA	NA	0.9	Inf	0	NA	NA	NA	NA	0.9	Inf	0	NA	NA	NA	NA	0.9	Inf	0	NA	NA	NA	NA	0.9	NA	NA	NA	NA	NA	NA	1	NA	NA	NA	NA	NA	NA	1	NA	NA	NA
A0FGR8	A0FGR8	ESYT2	S755	Extended synaptotagmin-2	Inf	0	NA	NA	NA	NA	0.9	NA	NA	NA	NA	NA	NA	1	NA	NA	NA	NA	NA	NA	1	NA	NA	NA	NA	NA	NA	1	Inf	0	NA	NA	NA	NA	0.9	NA	NA	NA	NA	NA	NA	1	NA	NA	NA
A0FGR8	A0FGR8	ESYT2	S761	Extended synaptotagmin-2	NA	NA	NA	NA	NA	NA	1	NA	NA	NA	NA	NA	NA	1	NA	NA	NA	NA	NA	NA	1	NA	NA	NA	NA	NA	NA	1	Inf	0	NA	NA	NA	NA	0.9	Inf	0	NA	NA	NA	NA	0.9	NA	NA	NA
A0FGR8	A0FGR8	ESYT2	T701	Extended synaptotagmin-2	Inf	0	NA	NA	NA	NA	0.9	Inf	0	NA	NA	NA	NA	0.9	NA	NA	NA	NA	NA	NA	1	NA	NA	NA	NA	NA	NA	1	Inf	0	NA	NA	NA	NA	0.9	Inf	0	NA	NA	NA	NA	0.9	Inf	0	NA
A0FGR8	A0FGR8	ESYT2	T705	Extended synaptotagmin-2	Inf	0	NA	NA	NA	NA	0.9	Inf	0	NA	NA	NA	NA	0.9	NA	NA	NA	NA	NA	NA	1	NA	NA	NA	NA	NA	NA	1	Inf	0	NA	NA	NA	NA	0.6	Inf	0	NA	NA	NA	NA	0.9	Inf	0	NA
A0JLT2	A0JLT2	MED19	S226	Mediator of RNA polymerase II transcription subunit 19	-0.0649311	0.998926	0.214391	-0.302862	41	0.763526	0.1	-0.293571	0.658865	0.214391	-1.36932	41	0.178354	0.1	-0.020132	0.999331	0.214391	-0.0939031	41	0.925644	0.1	0.232103	0.833439	0.214391	1.08261	41	0.285307	0.1	0.0624723	0.999417	0.214391	0.291393	41	0.77222	0.1	0.0447798	0.999902	0.225988	0.198151	41	0.843906	0.2	-0.431568	0.355834	0.214391
A0JNW5	A0JNW5	UHRF1BP1L	S418	UHRF1-binding protein 1-like	NA	NA	NA	NA	NA	NA	1	NA	NA	NA	NA	NA	NA	1	NA	NA	NA	NA	NA	NA	1	NA	NA	NA	NA	NA	NA	1	NA	NA	NA	NA	NA	NA	1	Inf	0	NA	NA	NA	NA	0.9	NA	NA	NA
A0MZ66	A0MZ66	KIAA1598	S494	Shootin-1	NA	NA	NA	NA	NA	NA	1	Inf	0	NA	NA	NA	NA	0.9	NA	NA	NA	NA	NA	NA	1	Inf	0	NA	NA	NA	NA	0.8	Inf	0	NA	NA	NA	NA	0.9	Inf	0	NA	NA	NA	NA	0.9	NA	NA	NA
A1A4S6	A1A4S6	ARHGAP10	S431	Rho GTPase-activating protein 10	NegInf	0	NA	NA	NA	NA	0.9	-0.102473	0.989963	0.634941	-0.16139	1	0.898134	0.8	NegInf	0	NA	NA	NA	NA	0.9	-0.1383	0.99472	0.634941	-0.217815	1	0.863467	0.8	NegInf	0	NA	NA	NA	NA	0.9	NegInf	0	NA	NA	NA	NA	0.9	-0.237196	0.984676	0.634941
A1A4S6	A1A4S6	ARHGAP10	S591	Rho GTPase-activating protein 10	NA	NA	NA	NA	NA	NA	1	Inf	0	NA	NA	NA	NA	0.9	NA	NA	NA	NA	NA	NA	1	NA	NA	NA	NA	NA	NA	1	NA	NA	NA	NA	NA	NA	1	NA	NA	NA	NA	NA	NA	1	NA	NA	NA
A1KXE4	A1KXE4	FAM168B	S6	Myelin-associated neurite-outgrowth inhibitor	Inf	0	NA	NA	NA	NA	0.7	NA	NA	NA	NA	NA	NA	1	Inf	0	NA	NA	NA	NA	0.7	Inf	0	NA	NA	NA	NA	0.9	Inf	0	NA	NA	NA	NA	0.9	Inf	0	NA	NA	NA	NA	0.9	Inf	0	NA
A1L020	A1L020	MEX3A	S338	RNA-binding protein MEX3A	Inf	0	NA	NA	NA	NA	0.8	NA	NA	NA	NA	NA	NA	1	Inf	0	NA	NA	NA	NA	0.9	NA	NA	NA	NA	NA	NA	1	NA	NA	NA	NA	NA	NA	1	NA	NA	NA	NA	NA	NA	1	Inf	0	NA
[truncated: 10,050 more rows]
[truncated: 25 more columns]
