# Supplementary material for: A class I PI3K signalling network regulates primary cilia disassembly in normal physiology and disease
Source: Nat Commun. 2024 Aug 21;15:7181. doi: 10.1038/s41467-024-51354-1 (PMC11339396; doi:10.1038/s41467-024-51354-1)
Supplement: Supplementary file 6 — Supplementary Data 3 [file 41467_2024_51354_MOESM6_ESM.xlsx]

## Sheet: Supplementary Data 3a
					1938 15 min		1938 4 h		1938 + BYL719 15 min		1938 + BYL719 4 h		Insulin 15 min		Insulin 4 h		Insulin + BYL719 15 min		Insulin + BYL719 4 h		BYL719 15 min		BYL719 4 h
Uniprot Accession Number	Lead Protein	Gene Name	Phosphosite	Protein Name	log2FC	adj.pvalue	log2FC	adj.pvalue	log2FC	adj.pvalue	log2FC	adj.pvalue	log2FC	adj.pvalue	log2FC	adj.pvalue	log2FC	adj.pvalue	log2FC	adj.pvalue	log2FC	adj.pvalue	log2FC	adj.pvalue
Q2M2I8	Q2M2I8	AAK1	S14	AP2-associated protein kinase 1	NA	NA	NA	NA	NA	NA	NA	NA	Inf	0	NA	NA	NA	NA	NA	NA	NA	NA	Inf	0
Q2M2I8	Q2M2I8	AAK1	S20	AP2-associated protein kinase 1	NegInf	0	-0.679417	0.570725	-0.586948	0.470272	NegInf	0	-0.339101	0.988002	0.151495	0.999875	NegInf	0	-0.298496	0.999683	0.208184	0.959344	-0.372654	0.854797
Q2M2I8	Q2M2I8	AAK1	S21	AP2-associated protein kinase 1	NegInf	0	-0.10935	0.999	-0.0973772	0.998947	-0.0263004	0.999682	0.016221	0.999505	0.215033	0.999875	-0.116955	0.99947	0.140293	0.999683	-0.098315	0.997959	-0.55542	0.999703
Q2M2I8	Q2M2I8	AAK1	S623	AP2-associated protein kinase 1	-0.167101	0.999939	-0.513203	0.999	0.0722238	0.998947	-0.044156	0.999682	-0.257187	0.999505	-0.628792	0.999875	-0.165587	0.99947	-0.780839	0.999683	-0.247262	0.991988	0.20901	0.999703
Q2M2I8	Q2M2I8	AAK1	S624	AP2-associated protein kinase 1	0.0201392	0.999939	-0.189981	0.999	-0.504599	0.958348	0.0353387	0.999682	0.270064	0.999505	0.116416	0.999875	-0.316205	0.99947	0.00717757	0.999683	0.377481	0.991988	-0.49972	0.999703
Q2M2I8	Q2M2I8	AAK1	S637	AP2-associated protein kinase 1	-0.513858	0.999939	-0.39058	0.999	-0.463609	0.958348	-0.481228	0.999682	-0.93606	0.988002	0.192884	0.999875	-0.66448	0.99947	-0.651699	0.999683	-0.385922	0.991988	-0.451213	0.999703
Q2M2I8	Q2M2I8	AAK1	T606	AP2-associated protein kinase 1	-0.0928868	0.999939	-0.0878123	0.999	-0.0208165	0.998947	-0.0482193	0.999682	-0.116609	0.999505	-0.232163	0.999875	-0.0528092	0.99947	-0.384245	0.999683	0.0411143	0.997959	0.0372659	0.999703
Q2M2I8	Q2M2I8	AAK1	T620	AP2-associated protein kinase 1	-0.167101	0.999939	-0.755227	0.999	0.0722238	0.998947	-0.298892	0.999682	-0.132287	0.999505	-0.645668	0.999875	-0.124733	0.99947	-0.547006	0.999683	-0.167471	0.991988	0.20901	0.999703
Q2M2I8	Q2M2I8	AAK1	T640	AP2-associated protein kinase 1	Inf	0	Inf	0	NA	NA	NA	NA	Inf	0	Inf	0	NA	NA	Inf	0	NA	NA	Inf	0
Q86UK0	Q86UK0	ABCA12	T1411	ATP-binding cassette sub-family A member 12	NegInf	0	0.0324157	0.999	0.206419	0.997821	0.453861	0.999682	0.107293	0.999505	-0.127182	0.999875	0.473688	0.99947	-0.337413	0.999683	0.919873	0.927694	0.64021	0.999703
Q86UK0	Q86UK0	ABCA12	T1415	ATP-binding cassette sub-family A member 12	NegInf	0	0.0324157	0.999	0.206419	0.997821	0.453861	0.999682	0.107293	0.999505	-0.127182	0.999875	0.473688	0.99947	-0.337413	0.999683	0.919873	0.927694	0.64021	0.999703
P33527	P33527	ABCC1	S930	Multidrug resistance-associated protein 1	-0.199576	0.999939	-1.24627	0.999	-0.102883	0.998947	-0.880424	0.999682	-0.227604	0.999505	-0.564151	0.999875	-0.135639	0.99947	0.0954084	0.999683	-2.0672	0.959344	0.424857	0.999703
P33527	P33527	ABCC1	T931	Multidrug resistance-associated protein 1	-0.298431	0.999939	-1.52015	0.999	-1.72839	0.882178	-2.03397	0.999682	-0.162878	0.999505	-1.8787	0.999875	-1.50499	0.99947	-0.978577	0.999683	-2.71215	0.906193	-0.281704	0.999703
O15439	O15439	ABCC4	S638	Multidrug resistance-associated protein 4	NA	NA	NA	NA	NA	NA	Inf	0	NA	NA	NA	NA	NA	NA	NA	NA	NA	NA	Inf	0
O15439	O15439	ABCC4	T646	Multidrug resistance-associated protein 4	0.100515	0.999939	-0.338515	0.999	-0.156368	0.990086	-0.121767	0.999682	-0.17534	0.999505	-0.15692	0.999875	0.00752248	0.99947	-0.229725	0.999683	0.013826	0.998506	-0.00627806	0.999703
Q8NE71	Q8NE71	ABCF1	S105	ATP-binding cassette sub-family F member 1	0.0335316	0.999939	-0.378257	0.999	-0.189379	0.997821	0.0573936	0.999682	-0.562754	0.999505	-0.30369	0.999875	-0.0926023	0.99947	-0.646184	0.999683	-0.0174686	0.998648	0.13202	0.999703
Q8NE71	Q8NE71	ABCF1	S109	ATP-binding cassette sub-family F member 1	-0.309063	0.999939	-0.505363	0.999	-0.575835	0.844218	-0.0161292	0.999682	-0.270561	0.999505	-0.647614	0.999875	-0.632008	0.99947	-0.399924	0.999683	-0.635213	0.914272	0.108939	0.999703
Q8NE71	Q8NE71	ABCF1	S140	ATP-binding cassette sub-family F member 1	Inf	0	Inf	0	Inf	0	NA	NA	Inf	0	NA	NA	NA	NA	NA	NA	NA	NA	Inf	0
Q8NE71	Q8NE71	ABCF1	S22	ATP-binding cassette sub-family F member 1	NA	NA	NA	NA	Inf	0	Inf	0	NA	NA	NA	NA	Inf	0	Inf	0	NA	NA	NA	NA
Q8NE71	Q8NE71	ABCF1	S228	ATP-binding cassette sub-family F member 1	0.424359	0.999939	-0.21242	0.999	0.240297	0.990086	0.244536	0.999682	-0.0688286	0.999505	0.0795737	0.999875	0.0194854	0.99947	0.0561498	0.999683	0.0710266	0.997959	0.456315	0.999703
Q8NE71	Q8NE71	ABCF1	T108	ATP-binding cassette sub-family F member 1	0.192671	0.999939	-0.401435	0.999	1.0749	0.937396	0.434735	0.999682	0.723497	0.999505	0.0477012	0.999875	-0.0366344	0.99947	0.160002	0.999683	0.400102	0.991988	0.70744	0.999703
Q8IZP0	Q8IZP0	ABI1	S183	Abl interactor 1	0.070376	0.999939	0.0115266	0.999	0.104274	0.990086	0.00980782	0.999682	0.0774427	0.999505	0.171654	0.999875	0.171243	0.99947	-0.0540644	0.999683	0.517352	0.522433	-0.0126975	0.999703
Q8IZP0	Q8IZP0	ABI1	S187	Abl interactor 1	Inf	0	Inf	0	NA	NA	Inf	0	Inf	0	Inf	0	Inf	0	NA	NA	Inf	0	NA	NA
Q8IZP0	Q8IZP0	ABI1	S222	Abl interactor 1	NA	NA	Inf	0	NA	NA	NA	NA	NA	NA	NA	NA	NA	NA	Inf	0	Inf	0	NA	NA
Q8IZP0	Q8IZP0	ABI1	S225	Abl interactor 1	0.170368	0.999939	0.151906	0.999	-0.261636	0.997821	-0.100673	0.999682	0.0302993	0.999505	0.615853	0.999875	0.178898	0.99947	0.358655	0.999683	-0.324588	0.991988	-0.591258	0.999703
Q8IZP0	Q8IZP0	ABI1	S323	Abl interactor 1	Inf	0	Inf	0	Inf	0	NA	NA	NA	NA	Inf	0	NA	NA	NA	NA	NA	NA	Inf	0
Q9NYB9	Q9NYB9	ABI2	S183	Abl interactor 2	0.168503	0.999939	-0.14294	0.999	0.093723	0.990086	-0.061707	0.999682	-0.0108914	0.999505	0.00214095	0.999875	0.0746375	0.99947	0.0194882	0.999683	0.338145	0.861406	0.0917968	0.999703
Q9NYB9	Q9NYB9	ABI2	S196	Abl interactor 2	-0.298981	0.999939	-0.345862	0.999	-1.30891	0.967288	0.38633	0.999682	0.151221	0.999505	-3.02433	0.999875	-0.676835	0.99947	-0.156888	0.999683	0.332358	0.995605	0.452563	0.999703
Q9NYB9	Q9NYB9	ABI2	S224	Abl interactor 2	NegInf	0	NegInf	0	NegInf	0	1.51424	0.999682	NegInf	0	NegInf	0	NegInf	0	NegInf	0	NegInf	0	1.36027	0.999703
Q9NYB9	Q9NYB9	ABI2	S227	Abl interactor 2	-0.187239	0.999939	0.283209	0.999	-0.0485799	0.998947	-0.0719572	0.999682	0.0201588	0.999505	-0.00822382	0.999875	-0.266391	0.99947	-0.151087	0.999683	0.522021	0.914272	0.0467202	0.999703
Q9NYB9	Q9NYB9	ABI2	S233	Abl interactor 2	NA	NA	NA	NA	NA	NA	NA	NA	NA	NA	NA	NA	NA	NA	Inf	0	NA	NA	Inf	0
Q9NYB9	Q9NYB9	ABI2	S242	Abl interactor 2	-1.63175	NA	0.316276	NA	NegInf	0	-1.50208	NA	NegInf	0	-2.09647	NA	NegInf	0	-0.798082	NA	-0.942317	NA	-1.49537	NA
Q9NYB9	Q9NYB9	ABI2	S368	Abl interactor 2	-0.148611	0.999939	-0.151567	0.999	-0.411124	0.926587	-0.0210131	0.999682	-0.19656	0.999505	-0.186298	0.999875	0.408049	0.99947	-0.111747	0.999683	0.473058	0.967354	-0.176748	0.999703
Q9NYB9	Q9NYB9	ABI2	T178	Abl interactor 2	NA	NA	NA	NA	NA	NA	Inf	0	NA	NA	Inf	0	NA	NA	NA	NA	NA	NA	NA	NA
Q9NYB9	Q9NYB9	ABI2	T191	Abl interactor 2	0.948949	0.999939	-1.51031	0.999	0.0964005	0.998947	NegInf	0	-1.31094	0.999505	-0.751258	0.999875	0.166301	0.99947	NegInf	0	NegInf	0	-0.952139	0.999703
Q9NYB9	Q9NYB9	ABI2	T240	Abl interactor 2	NA	NA	NA	NA	NA	NA	NA	NA	NA	NA	NA	NA	Inf	0	NA	NA	NA	NA	Inf	0
P00519	P00519	ABL1	S569	Tyrosine-protein kinase ABL1	0.0946611	0.999939	0.648567	0.999	0.41953	0.946891	0.235146	0.999682	0.422313	0.999505	0.306196	0.999875	-0.316819	0.99947	0.421642	0.999683	0.24523	0.991988	0.103237	0.999703
P00519	P00519	ABL1	S620	Tyrosine-protein kinase ABL1	NegInf	0	0.966558	NA	NegInf	0	NegInf	0	NegInf	0	0.810531	NA	NegInf	0	NegInf	0	NegInf	0	NegInf	0
P00519	P00519	ABL1	S683	Tyrosine-protein kinase ABL1	-0.154113	0.999939	-0.243405	0.999	0.311111	0.996586	0.0288986	0.999682	0.635443	0.999505	-0.451995	0.999875	-0.0686976	0.99947	-0.226087	0.999683	-0.052922	0.997959	-0.366562	0.999703
P00519	P00519	ABL1	S718	Tyrosine-protein kinase ABL1	0.659037	0.999939	1.28997	0.999	0.99528	0.863038	0.639357	0.999682	NegInf	0	0.535809	0.999875	NegInf	0	1.16613	0.999683	0.713435	0.989618	0.760109	0.999703
P42684	P42684	ABL2	S618	Abelson tyrosine-protein kinase 2	Inf	0	NA	NA	NA	NA	NA	NA	NA	NA	NA	NA	NA	NA	NA	NA	Inf	0	NA	NA
P42684	P42684	ABL2	S620	Abelson tyrosine-protein kinase 2	-0.111757	0.999939	0.250337	0.999	0.0494399	0.998947	-0.494689	0.999682	-0.0565632	0.999505	-0.787283	0.999875	-0.131667	0.99947	0.0487865	0.999683	0.147646	0.991988	0.195481	0.999703
P42684	P42684	ABL2	S631	Abelson tyrosine-protein kinase 2	-0.320469	0.999939	-0.248582	0.999	0.0498709	0.998947	-0.78177	0.999682	-0.184648	0.999505	-0.144464	0.999875	-0.0337784	0.99947	-0.43605	0.999683	-0.659076	0.983219	-0.0477757	0.999703
O14639	O14639	ABLIM1	S431	Actin-binding LIM protein 1	0.201265	0.999939	0.407874	0.999	0.241937	0.988878	0.154163	0.999682	0.144689	0.999505	0.49772	0.999875	0.013996	0.99947	0.386012	0.999683	0.492352	0.959344	0.0520951	0.999703
O14639	O14639	ABLIM1	S452	Actin-binding LIM protein 1	-0.0461719	0.999939	-0.167286	0.999	-0.355613	0.958348	0.0954981	0.999682	-0.380194	0.999505	-0.450662	0.999875	-0.286672	0.99947	-0.321185	0.999683	-0.261719	0.991988	-0.332273	0.999703
O14639	O14639	ABLIM1	S458	Actin-binding LIM protein 1	0.16589	0.999939	0.339481	0.999	0.348984	0.958348	0.0959798	0.999682	0.219837	0.999505	0.212969	0.999875	0.200887	0.99947	0.162913	0.999683	1.02869	0.631597	0.247726	0.999703
O14639	O14639	ABLIM1	S586	Actin-binding LIM protein 1	-0.756111	0.999939	0.172288	0.999	-0.109	0.998947	-0.740361	0.999682	0.838754	0.999505	0.614032	0.999875	0.376458	0.99947	0.915734	0.999683	-0.167066	0.997959	-0.096167	0.999703
O14639	O14639	ABLIM1	S587	Actin-binding LIM protein 1	NA	NA	NA	NA	NA	NA	NA	NA	NA	NA	Inf	0	NA	NA	Inf	0	NA	NA	NA	NA
O14639	O14639	ABLIM1	S655	Actin-binding LIM protein 1	-0.00492809	0.999939	0.0234778	0.999	0.122208	0.996586	-0.282563	0.999682	0.00678345	0.999505	0.0405045	0.999875	0.0458137	0.99947	-0.0514019	0.999683	0.298941	0.981176	-0.0967191	0.999703
O14639	O14639	ABLIM1	S706	Actin-binding LIM protein 1	0.394373	0.999939	0.671631	0.999	0.252317	0.980151	0.271518	0.999682	0.430899	0.999505	0.46865	0.999875	0.361043	0.99947	0.123549	0.999683	1.06309	0.673139	0.132589	0.999703
O94929	O94929	ABLIM3	S280	Actin-binding LIM protein 3	Inf	0	NA	NA	Inf	0	Inf	0	Inf	0	NA	NA	Inf	0	Inf	0	Inf	0	NA	NA
O94929	O94929	ABLIM3	S372	Actin-binding LIM protein 3	Inf	0	Inf	0	Inf	0	Inf	0	Inf	0	Inf	0	Inf	0	Inf	0	Inf	0	Inf	0
O94929	O94929	ABLIM3	S373	Actin-binding LIM protein 3	-0.285906	0.999939	-0.178259	0.999	-0.00575837	0.999264	-0.3179	0.999682	-0.383889	0.952553	-0.228423	0.999875	-0.717719	0.587886	-0.259936	0.999683	0.23941	0.981176	-0.119609	0.999703
O94929	O94929	ABLIM3	S388	Actin-binding LIM protein 3	-0.332153	0.999939	-0.797628	0.999	0.126125	0.998947	-0.158636	0.999682	0.381488	0.999505	-0.478996	0.999875	-0.399637	0.99947	0.0581402	0.999683	0.126581	0.995605	-0.363251	0.999703
Q12979	Q12979	ABR	S638	Active breakpoint cluster region-related protein	0.222426	0.999939	0.071023	0.999	0.959968	0.622566	0.515219	0.999682	0.311361	0.999505	0.611044	0.999875	0.113936	0.99947	0.12241	0.999683	0.372819	0.991988	0.433714	0.999703
Q13085	Q13085	ACACA	S1257	Acetyl-CoA carboxylase 1;Biotin carboxylase	NA	NA	Inf	0	NA	NA	NA	NA	Inf	0	NA	NA	NA	NA	NA	NA	NA	NA	NA	NA
Q13085	Q13085	ACACA	S1259	Acetyl-CoA carboxylase 1;Biotin carboxylase	NA	NA	Inf	0	NA	NA	NA	NA	Inf	0	NA	NA	NA	NA	NA	NA	NA	NA	NA	NA
Q13085	Q13085	ACACA	S1263	Acetyl-CoA carboxylase 1;Biotin carboxylase	NA	NA	Inf	0	NA	NA	NA	NA	Inf	0	NA	NA	NA	NA	NA	NA	NA	NA	NA	NA
Q13085	Q13085	ACACA	S29	Acetyl-CoA carboxylase 1;Biotin carboxylase	-0.467841	0.999939	-0.478468	0.999	-1.22871	0.882178	-0.0481667	0.999682	0.366145	0.999505	-0.404238	0.999875	-0.15134	0.99947	-0.436321	0.999683	-0.26802	0.994704	-0.414325	0.999703
Q13085	Q13085	ACACA	S80	Acetyl-CoA carboxylase 1;Biotin carboxylase	Inf	0	NA	NA	Inf	0	Inf	0	NA	NA	Inf	0	Inf	0	NA	NA	Inf	0	NA	NA
Q15057	Q15057	ACAP2	S378	Arf-GAP with coiled-coil, ANK repeat and PH domain-containing protein 2	NegInf	0	0.321759	NA	1.84384	NA	NegInf	0	1.18556	NA	NegInf	0	0.299389	NA	NegInf	0	0.309301	NA	NegInf	0
Q15057	Q15057	ACAP2	S379	Arf-GAP with coiled-coil, ANK repeat and PH domain-containing protein 2	2.09973	0.999939	1.04153	0.999	1.29438	0.95819	0.320373	0.999682	1.06854	0.999505	0.0532481	0.999875	NegInf	0	0.947694	0.999683	NegInf	0	2.44572	0.999703
Q15057	Q15057	ACAP2	S384	Arf-GAP with coiled-coil, ANK repeat and PH domain-containing protein 2	-0.671219	0.999939	-1.58013	0.910941	NegInf	0	-0.481464	0.999682	NegInf	0	0.0924724	0.999875	-0.432611	0.99947	0.107781	0.999683	-0.0738956	0.997959	NegInf	0
Q15057	Q15057	ACAP2	S521	Arf-GAP with coiled-coil, ANK repeat and PH domain-containing protein 2	-1.672	0.999939	-0.336863	0.999	-0.756036	0.958348	-1.34072	0.999682	-0.742925	0.999505	-1.01381	0.999875	-1.05509	0.99947	-0.423936	0.999683	-0.730339	0.989618	-0.627262	0.999703
Q9UKV3	Q9UKV3	ACIN1	S1004	Apoptotic chromatin condensation inducer in the nucleus	0.0554024	0.999939	0.0313273	0.999	0.542064	0.820209	-0.123872	0.999682	0.205375	0.999505	-0.0589618	0.999875	-0.100991	0.99947	-0.122266	0.999683	0.433489	0.981176	-0.104487	0.999703
Q9UKV3	Q9UKV3	ACIN1	S132	Apoptotic chromatin condensation inducer in the nucleus	NA	NA	Inf	0	Inf	0	Inf	0	Inf	0	Inf	0	NA	NA	Inf	0	Inf	0	Inf	0
Q9UKV3	Q9UKV3	ACIN1	S135	Apoptotic chromatin condensation inducer in the nucleus	NA	NA	NA	NA	NA	NA	Inf	0	NA	NA	NA	NA	NA	NA	NA	NA	NA	NA	NA	NA
Q9UKV3	Q9UKV3	ACIN1	S208	Apoptotic chromatin condensation inducer in the nucleus	NegInf	0	-0.0162377	0.999244	1.63154	0.863038	0.318288	0.999682	1.57927	0.999505	-0.546015	0.999875	NegInf	0	NegInf	0	0.983945	0.991988	0.435892	0.999703
Q9UKV3	Q9UKV3	ACIN1	S216	Apoptotic chromatin condensation inducer in the nucleus	-0.971513	0.999939	-3.07052	0.948169	-1.90454	0.913167	-0.566779	0.999682	-0.378778	0.999505	-1.57872	0.999875	-0.902253	0.99947	-1.9709	0.999683	-2.33967	0.927694	-0.561858	0.999703
Q9UKV3	Q9UKV3	ACIN1	S240	Apoptotic chromatin condensation inducer in the nucleus	0.641567	0.999939	0.357028	0.999	0.689482	0.958348	0.1411	0.999682	0.0857947	0.999505	0.263838	0.999875	0.304276	0.99947	0.501951	0.999683	0.159504	0.995605	0.0829085	0.999703
Q9UKV3	Q9UKV3	ACIN1	S243	Apoptotic chromatin condensation inducer in the nucleus	0.468199	0.999939	0.434986	0.999	0.755152	0.95819	0.28795	0.999682	0.913247	0.999505	0.655538	0.999875	0.102537	0.99947	0.394067	0.999683	0.339853	0.991988	0.115844	0.999703
Q9UKV3	Q9UKV3	ACIN1	S365	Apoptotic chromatin condensation inducer in the nucleus	-0.237609	0.999939	-0.419014	0.999	0.16481	0.990142	-0.243316	0.999682	0.0332109	0.999505	-0.655614	0.999875	-0.176714	0.99947	-0.112199	0.999683	-0.00714478	0.998648	-0.192977	0.999703
Q9UKV3	Q9UKV3	ACIN1	S384	Apoptotic chromatin condensation inducer in the nucleus	0.00131422	0.999939	-0.314194	0.999	-0.28964	0.995804	0.0204014	0.999682	-0.203219	0.999505	NegInf	0	-0.366304	0.99947	-0.667932	0.999683	0.355317	0.991988	0.45443	0.999703
Q9UKV3	Q9UKV3	ACIN1	S386	Apoptotic chromatin condensation inducer in the nucleus	-0.246868	0.999939	-0.740324	0.999	-0.188191	0.997821	-0.188393	0.999682	-0.508829	0.999505	-0.3984	0.999875	-0.256403	0.99947	-0.614459	0.999683	-0.418946	0.991988	0.000381384	0.999703
Q9UKV3	Q9UKV3	ACIN1	S388	Apoptotic chromatin condensation inducer in the nucleus	-0.182407	0.999939	-0.585495	0.999	-0.607667	0.892196	-0.20158	0.999682	-0.590906	0.999505	-0.313857	0.999875	-0.236582	0.99947	-0.439784	0.999683	-0.407373	0.991243	-0.0883836	0.999703
Q9UKV3	Q9UKV3	ACIN1	S410	Apoptotic chromatin condensation inducer in the nucleus	0.123334	0.999939	0.0513279	0.999	0.0892226	0.997821	0.408848	0.999682	0.181589	0.999505	0.541771	0.999875	0.0683622	0.99947	0.228521	0.999683	0.273046	0.982405	-0.0880312	0.999703
Q9UKV3	Q9UKV3	ACIN1	S478	Apoptotic chromatin condensation inducer in the nucleus	0.54822	0.999939	0.254846	0.999	0.066077	0.998947	NegInf	0	1.34341	0.999505	-0.0543474	0.999875	-0.248828	0.99947	0.0713858	0.999683	0.284214	0.997959	NegInf	0
Q9UKV3	Q9UKV3	ACIN1	S490	Apoptotic chromatin condensation inducer in the nucleus	NA	NA	Inf	0	Inf	0	NA	NA	NA	NA	NA	NA	NA	NA	Inf	0	Inf	0	Inf	0
Q9UKV3	Q9UKV3	ACIN1	S561	Apoptotic chromatin condensation inducer in the nucleus	0.354079	0.999939	-0.417557	0.999	1.04728	0.863038	-0.505995	0.999682	1.22516	0.988002	-0.89745	0.999875	-0.0193547	0.99947	-0.635869	0.999683	0.582779	0.991373	-0.556668	0.999703
Q9UKV3	Q9UKV3	ACIN1	S657	Apoptotic chromatin condensation inducer in the nucleus	-0.241554	0.999939	-0.233006	0.999	-0.0235767	0.998947	-0.42324	0.999682	-0.236707	0.999505	-0.484592	0.999875	-0.14005	0.99947	-0.738603	0.999683	-0.125603	0.995605	-0.238463	0.999703
Q9UKV3	Q9UKV3	ACIN1	S710	Apoptotic chromatin condensation inducer in the nucleus	0.569975	0.999939	-0.270623	0.999	-0.743869	0.971336	-0.776944	0.999682	1.25143	0.990195	0.272036	0.999875	1.15188	0.99947	0.358375	0.999683	0.52737	0.991988	1.20945	0.999703
Q9UKV3	Q9UKV3	ACIN1	S825	Apoptotic chromatin condensation inducer in the nucleus	NA	NA	NA	NA	NA	NA	NA	NA	NA	NA	Inf	0	Inf	0	Inf	0	NA	NA	NA	NA
Q9UKV3	Q9UKV3	ACIN1	S838	Apoptotic chromatin condensation inducer in the nucleus	0.470116	0.999939	0.416289	0.999	1.97031	0.70743	0.429602	0.999682	0.769975	0.999505	-0.541792	0.999875	1.08358	0.99947	0.0923881	0.999683	1.01985	0.981176	0.849909	0.999703
Q9UKV3	Q9UKV3	ACIN1	T393	Apoptotic chromatin condensation inducer in the nucleus	-0.63412	0.927463	-0.161832	0.999	-0.696552	0.616645	NegInf	0	-0.921322	0.748984	NegInf	0	NegInf	0	NegInf	0	-0.400844	0.906193	NegInf	0
Q9UKV3	Q9UKV3	ACIN1	T563	Apoptotic chromatin condensation inducer in the nucleus	NA	NA	NA	NA	Inf	0	NA	NA	Inf	0	Inf	0	Inf	0	NA	NA	NA	NA	NA	NA
Q9UKV3	Q9UKV3	ACIN1	T840	Apoptotic chromatin condensation inducer in the nucleus	Inf	0	NA	NA	NA	NA	NA	NA	NA	NA	Inf	0	NA	NA	Inf	0	NA	NA	NA	NA
P25106	P25106	ACKR3	S347	Atypical chemokine receptor 3	NegInf	0	0.723246	0.999	NegInf	0	1.5376	0.999682	NegInf	0	NegInf	0	NegInf	0	NegInf	0	NegInf	0	NegInf	0
P25106	P25106	ACKR3	S350	Atypical chemokine receptor 3	NegInf	0	0.723246	0.999	NegInf	0	3.04051	0.999682	NegInf	0	NegInf	0	NegInf	0	NegInf	0	NegInf	0	NegInf	0
P25106	P25106	ACKR3	S355	Atypical chemokine receptor 3	NA	NA	Inf	0	NA	NA	Inf	0	NA	NA	NA	NA	NA	NA	NA	NA	NA	NA	NA	NA
P25106	P25106	ACKR3	T352	Atypical chemokine receptor 3	NegInf	0	0.723246	0.999	NegInf	0	1.62817	0.999682	NegInf	0	NegInf	0	NegInf	0	NegInf	0	NegInf	0	NegInf	0
P53396	P53396	ACLY	S455	ATP-citrate synthase	1.62384	0.000100924	1.035	0.169557	0.55025	0.646092	-0.029918	0.999682	1.01685	0.0697051	1.17915	0.0554071	0.658512	0.737773	0.693522	0.996198	0.297309	0.981176	0.38739	0.999703
P53396	P53396	ACLY	S457	ATP-citrate synthase	NA	NA	Inf	0	NA	NA	NA	NA	NA	NA	NA	NA	NA	NA	NA	NA	NA	NA	NA	NA
P53396	P53396	ACLY	S481	ATP-citrate synthase	0.0686201	0.999939	-0.471245	0.999	-0.241438	0.958348	-0.0298794	0.999682	-0.0567596	0.999505	0.176369	0.999875	0.00446757	0.99947	0.0918038	0.999683	-0.0456988	0.997959	-0.140488	0.999703
Q9Y305	Q9Y305	ACOT9	S375	Acyl-coenzyme A thioesterase 9, mitochondrial	1.37205	0.906927	0.572378	0.999	NegInf	0	0.643823	0.999682	NegInf	0	0.38253	0.999875	NegInf	0	NegInf	0	0.551442	0.981176	0.586647	0.999703
Q9NR19	Q9NR19	ACSS2	S30	Acetyl-coenzyme A synthetase, cytoplasmic	-0.125122	0.999939	-0.196398	0.999	-0.0465674	0.998947	-0.0891393	0.999682	-0.385024	0.988002	-0.133021	0.999875	-0.365116	0.99947	-0.205729	0.999683	-0.0953132	0.991988	-0.305936	0.999703
P60709;P63261;P68133;P68032	P60709	ACTB	S323	Actin, cytoplasmic 1	NegInf	0	-0.305375	NA	NegInf	0	-0.2047	NA	NegInf	0	NegInf	0	NegInf	0	NegInf	0	NegInf	0	NegInf	0
O96019	O96019	ACTL6A	S233	Actin-like protein 6A	0.0557121	0.999939	-0.139862	0.999	0.057122	0.998947	-0.15599	0.999682	-0.443842	0.988002	-0.185901	0.999875	0.0953314	0.99947	-0.0921554	0.999683	-0.013226	0.998506	-0.213494	0.999703
O43707;Q08043;P12814;P35609	O43707	ACTN4	S159	Alpha-actinin-4	-0.882538	0.999939	-0.851829	0.999	-1.68447	0.863271	-0.647008	0.999682	-0.489037	0.999505	-0.17378	0.999875	-0.628299	0.99947	-0.992007	0.999683	-0.554144	0.991988	-0.824151	0.999703
O14672	O14672	ADAM10	S740	Disintegrin and metalloproteinase domain-containing protein 10	NA	NA	NA	NA	NA	NA	Inf	0	NA	NA	NA	NA	NA	NA	NA	NA	NA	NA	Inf	0
P78536	P78536	ADAM17	S791	Disintegrin and metalloproteinase domain-containing protein 17	NA	NA	NA	NA	Inf	0	NA	NA	NA	NA	NA	NA	NA	NA	NA	NA	NA	NA	Inf	0
Q13443	Q13443	ADAM9	S747	Disintegrin and metalloproteinase domain-containing protein 9	0.355022	0.999939	-1.08768	0.999	0.120506	0.998947	0.0172779	0.999682	-1.02636	0.999505	NegInf	0	0.249474	0.99947	0.708268	0.999683	0.752238	0.991988	0.938484	0.999703
Q13443	Q13443	ADAM9	S752	Disintegrin and metalloproteinase domain-containing protein 9	0.56409	0.999939	-0.554447	0.999	0.922471	0.869328	-0.542258	0.999682	0.0844144	0.999505	-0.0384489	0.999875	0.381112	0.99947	0.462432	0.999683	0.906478	0.959344	NegInf	0
Q13443	Q13443	ADAM9	S758	Disintegrin and metalloproteinase domain-containing protein 9	0.726076	0.930466	0.452462	0.999	0.789193	0.617792	0.676217	0.999682	0.766051	0.841546	0.820641	0.999875	0.800938	0.806484	0.518639	0.999683	0.776879	0.847191	0.461658	0.999703
Q13443	Q13443	ADAM9	T761	Disintegrin and metalloproteinase domain-containing protein 9	0.294132	0.999939	-0.0384342	0.999	0.388287	0.892196	0.238143	0.999682	0.399678	0.999505	0.257635	0.999875	0.392655	0.99947	0.0895145	0.999683	0.455124	0.917133	-0.087642	0.999703
P55265	P55265	ADAR	S823	Double-stranded RNA-specific adenosine deaminase	-0.0357633	0.999939	-0.806164	0.999	-0.542679	0.944597	-0.245675	0.999682	-0.755964	0.990195	-0.261906	0.999875	-0.682991	0.99947	0.034201	0.999683	-0.447789	0.991988	-0.777023	0.999703
P55265	P55265	ADAR	S825	Double-stranded RNA-specific adenosine deaminase	-0.133721	0.999939	-0.084958	0.999	-0.461532	0.844218	-0.528077	0.999682	-0.55171	0.956462	-0.675452	0.999875	-0.272929	0.99947	0.085104	0.999683	-0.372684	0.981176	-0.500572	0.999703
O43306	O43306	ADCY6	S54	Adenylate cyclase type 6	NegInf	0	0.189916	0.999	NegInf	0	-0.139292	0.999682	-0.475706	0.999505	-0.872713	0.999875	NegInf	0	NegInf	0	-0.213428	0.991988	NegInf	0
P35611;P35612;Q9UEY8	P35611	ADD1	S726	Alpha-adducin	0.323016	0.999939	0.280246	0.999	0.472931	0.863271	0.121726	0.999682	0.0732122	0.999505	0.164625	0.999875	0.192158	0.99947	0.4032	0.999683	0.540483	0.917133	0.0917175	0.999703
P35611	P35611	ADD1	S12	Alpha-adducin	0.0822538	0.999939	0.306647	0.999	0.286009	0.990086	0.174029	0.999682	0.247204	0.999505	-0.173277	0.999875	-0.155056	0.99947	0.415946	0.999683	0.321368	0.991988	0.318035	0.999703
P35611	P35611	ADD1	S355	Alpha-adducin	Inf	0	Inf	0	NA	NA	Inf	0	Inf	0	NA	NA	NA	NA	Inf	0	Inf	0	NA	NA
P35611	P35611	ADD1	S358	Alpha-adducin	0.222334	0.999939	0.136168	0.999	0.747848	0.826959	-0.138281	0.999682	0.0604704	0.999505	-0.570919	0.999875	-0.0686731	0.99947	0.0513264	0.999683	0.139834	0.995605	0.205793	0.999703
P35611	P35611	ADD1	S431	Alpha-adducin	-1.10493	0.999939	1.18434	0.999	-0.774797	0.990086	0.103621	0.999682	NegInf	0	1.05322	0.999875	NegInf	0	0.138661	0.999683	-0.416525	0.991988	-0.240304	0.999703
P35611	P35611	ADD1	S436	Alpha-adducin	-0.259888	0.999939	0.300438	0.999	NegInf	0	0.0313819	0.999682	-0.316578	0.999505	0.108574	0.999875	-1.34286	0.99947	0.085466	0.999683	0.0727906	0.997959	-0.164317	0.999703
P35611	P35611	ADD1	S464	Alpha-adducin	-0.531675	0.999939	NegInf	0	NegInf	0	NegInf	0	-0.683807	0.999505	NegInf	0	0.371739	0.99947	-0.897807	0.999683	-0.00784732	0.998648	0.567343	0.999703
P35611	P35611	ADD1	S465	Alpha-adducin	NegInf	0	-0.0249605	0.999	0.210143	0.990086	NegInf	0	-0.12071	0.999505	-0.0486914	0.999875	0.176057	0.99947	0.191693	0.999683	-0.507854	0.981176	NegInf	0
P35611	P35611	ADD1	S586	Alpha-adducin	0.367103	0.999939	0.170832	0.999	0.0972443	0.998947	0.547352	0.999682	0.139668	0.999505	NegInf	0	0.424829	0.99947	-0.324706	0.999683	0.61291	0.991988	0.929744	0.999703
P35611	P35611	ADD1	T11	Alpha-adducin	0.659465	0.999939	1.51384	0.999	0.5315	0.997821	0.938246	0.999682	NegInf	0	1.64427	0.999875	1.58888	0.99947	0.78141	0.999683	1.09426	0.991988	0.703596	0.999703
P35611	P35611	ADD1	T429	Alpha-adducin	-1.10493	0.999939	0.268495	0.999	-0.464861	0.997821	0.439023	0.999682	1.138	0.999505	NegInf	0	NegInf	0	0.138661	0.999683	-0.0970773	0.997959	-1.20769	0.999703
P35612	P35612	ADD2	S592	Beta-adducin	-0.535924	0.999939	-0.393324	0.999	0.0217934	0.998947	-0.307478	0.999682	-0.691689	0.988002	-0.318386	0.999875	-0.165607	0.99947	-0.498365	0.999683	-0.0584782	0.997959	-0.251346	0.999703
P35612	P35612	ADD2	S701	Beta-adducin	0.602087	0.999939	NegInf	0	0.639175	0.757779	-0.377325	0.999682	0.736406	0.980008	NegInf	0	NegInf	0	0.51189	0.999683	NegInf	0	0.424462	0.999703
Q9UEY8	Q9UEY8	ADD3	S42	Gamma-adducin	-0.106292	0.999939	-0.383618	0.999	-0.268046	0.990086	-0.250466	0.999682	-0.327984	0.999505	0.130314	0.999875	0.0667047	0.99947	-0.130508	0.999683	-0.0926937	0.995605	-0.362852	0.999703
Q9UEY8	Q9UEY8	ADD3	S423	Gamma-adducin	Inf	0	Inf	0	NA	NA	Inf	0	Inf	0	NA	NA	Inf	0	NA	NA	NA	NA	Inf	0
Q9UEY8	Q9UEY8	ADD3	S650	Gamma-adducin	NegInf	0	NegInf	0	-1.11076	NA	NegInf	0	0.777435	NA	-1.05218	NA	NegInf	0	-0.229779	NA	NegInf	0	NegInf	0
Q9UEY8	Q9UEY8	ADD3	S673	Gamma-adducin	NA	NA	NA	NA	NA	NA	NA	NA	NA	NA	NA	NA	NA	NA	NA	NA	Inf	0	Inf	0
Q9UEY8	Q9UEY8	ADD3	S677	Gamma-adducin	0.281362	0.999939	-0.210198	0.999	-0.220955	0.974642	0.178695	0.999682	0.00531163	0.999505	0.0533412	0.999875	-0.129381	0.99947	-0.180806	0.999683	-0.0609962	0.997959	-0.00157952	0.999703
Q9UEY8	Q9UEY8	ADD3	S679	Gamma-adducin	Inf	0	NA	NA	NA	NA	Inf	0	NA	NA	NA	NA	Inf	0	Inf	0	Inf	0	Inf	0
Q9UEY8	Q9UEY8	ADD3	S681	Gamma-adducin	0.300532	0.999939	-0.2066	0.999	-0.140145	0.997821	0.315083	0.999682	-0.309046	0.999505	-0.0658776	0.999875	-0.275871	0.99947	-0.0862544	0.999683	-0.0317035	0.997959	0.0620797	0.999703
Q9UEY8	Q9UEY8	ADD3	S683	Gamma-adducin	NA	NA	Inf	0	NA	NA	NA	NA	Inf	0	Inf	0	Inf	0	Inf	0	Inf	0	NA	NA
Q9UEY8	Q9UEY8	ADD3	T11	Gamma-adducin	Inf	0	Inf	0	Inf	0	Inf	0	NA	NA	Inf	0	Inf	0	Inf	0	NA	NA	Inf	0
Q9UEY8	Q9UEY8	ADD3	T12	Gamma-adducin	-0.757574	0.999939	-0.324731	0.999	-0.485785	0.984291	-0.313504	0.999682	-0.196504	0.999505	-0.746951	0.999875	-0.647621	0.99947	-0.430456	0.999683	-0.378927	0.991988	-0.452635	0.999703
Q9UEY8	Q9UEY8	ADD3	T460	Gamma-adducin	NegInf	0	NegInf	0	NegInf	0	NegInf	0	NegInf	0	0.238132	0.999875	-0.26226	0.99947	-0.348733	0.999683	1.37933	0.991988	-0.900136	0.999703
Q9H2P0	Q9H2P0	ADNP	S709	Activity-dependent neuroprotector homeobox protein	-0.314083	0.999939	-0.328812	0.999	-0.255869	0.997821	-0.47125	0.999682	0.349097	0.999505	0.0341229	0.999875	0.356779	0.99947	0.0696706	0.999683	0.530703	0.991988	-0.0684595	0.999703
Q9H2P0	Q9H2P0	ADNP	S98	Activity-dependent neuroprotector homeobox protein	-0.0207188	0.999939	0.411818	0.999	NegInf	0	0.14557	0.999682	-0.120998	0.999505	NegInf	0	-0.230531	0.99947	0.878456	0.999683	NegInf	0	NegInf	0
P25098	P25098	ADRBK1	S670	Beta-adrenergic receptor kinase 1	0.0931977	0.999939	0.544553	0.999	0.376972	0.958348	-0.0947733	0.999682	0.0496951	0.999505	-0.168689	0.999875	-0.21846	0.99947	-0.369709	0.999683	0.278892	0.991988	-0.015746	0.999703
Q16186	Q16186	ADRM1	S405	Proteasomal ubiquitin receptor ADRM1	NegInf	0	NegInf	0	1.318	NA	NegInf	0	NegInf	0	NegInf	0	NegInf	0	NegInf	0	NegInf	0	NegInf	0
P30566	P30566	ADSL	S9	Adenylosuccinate lyase	-0.114269	0.999939	-0.382083	0.814597	-0.128663	0.971336	-0.118477	0.999682	-0.294962	0.988002	0.0412245	0.999875	-0.18667	0.99947	-0.103167	0.999683	-0.0950707	0.991988	-0.124003	0.999703
Q6ZN18	Q6ZN18	AEBP2	S141	Zinc finger protein AEBP2	-0.742487	0.999939	0.424257	0.999	0.184522	0.997821	-0.474138	0.999682	0.258576	0.999505	0.276777	0.999875	0.478503	0.99947	-0.10019	0.999683	-0.0494827	0.997959	-0.974103	0.999703
Q6ZN18	Q6ZN18	AEBP2	S206	Zinc finger protein AEBP2	-0.494085	0.999939	-0.532799	0.999	-0.379391	0.941355	-0.224259	0.999682	-0.395352	0.999505	-0.182842	0.999875	-0.434776	0.99947	-0.444141	0.999683	-0.338495	0.981176	-0.142959	0.999703
Q8N556	Q8N556	AFAP1	S264	Actin filament-associated protein 1	NegInf	0	0.0543722	0.999	0.144841	0.990086	0.306635	0.999682	0.00128204	0.999709	-0.0352505	0.999875	0.276029	0.99947	-0.284699	0.999683	0.0937418	0.991988	0.0709632	0.999703
Q8N556	Q8N556	AFAP1	S265	Actin filament-associated protein 1	0.0573644	0.999939	0.187026	0.999	0.0605842	0.998947	0.301998	0.999682	-0.778453	0.807915	0.543985	0.999875	0.318591	0.99947	0.0741505	0.999683	0.559556	0.813236	-0.228317	0.999703
Q8N556	Q8N556	AFAP1	S343	Actin filament-associated protein 1	-0.244635	0.999939	NegInf	0	NegInf	0	0.767313	0.999682	0.205513	0.999505	NegInf	0	NegInf	0	0.108759	0.999683	0.111063	0.991988	0.369022	0.999703
Q8N556	Q8N556	AFAP1	S664	Actin filament-associated protein 1	-0.866801	0.999939	1.22684	0.999	-1.80209	0.958348	-1.43425	0.999682	-2.26607	0.999505	-1.92523	0.999875	1.57905	0.99947	-0.446212	0.999683	0.246817	0.997959	-0.00433143	0.999703
Q8N556	Q8N556	AFAP1	S665	Actin filament-associated protein 1	NA	NA	Inf	0	NA	NA	NA	NA	Inf	0	NA	NA	NA	NA	NA	NA	Inf	0	Inf	0
Q8N556	Q8N556	AFAP1	S668	Actin filament-associated protein 1	-0.56895	0.999939	-3.08199	0.624802	0.530068	0.990369	-0.653858	0.999682	0.314196	0.999505	0.377333	0.999875	-0.399343	0.99947	0.327511	0.999683	-0.519076	0.991988	-0.326649	0.999703
Q9UHB7	Q9UHB7	AFF4	S1043	AF4/FMR2 family member 4	NA	NA	Inf	0	NA	NA	NA	NA	NA	NA	Inf	0	NA	NA	Inf	0	NA	NA	NA	NA
Q9UHB7	Q9UHB7	AFF4	S178	AF4/FMR2 family member 4	Inf	0	NA	NA	NA	NA	NA	NA	NA	NA	NA	NA	Inf	0	NA	NA	Inf	0	Inf	0
Q9UHB7	Q9UHB7	AFF4	S179	AF4/FMR2 family member 4	Inf	0	NA	NA	NA	NA	NA	NA	NA	NA	NA	NA	Inf	0	NA	NA	Inf	0	Inf	0
Q9UHB7	Q9UHB7	AFF4	S180	AF4/FMR2 family member 4	0.0823507	0.999939	0.502826	0.999	0.592306	0.826143	0.174614	0.999682	0.551213	0.990195	-0.0514552	0.999875	-0.338765	0.99947	-0.0503221	0.999683	0.195028	0.991988	0.135392	0.999703
Q9UHB7	Q9UHB7	AFF4	S703	AF4/FMR2 family member 4	Inf	0	Inf	0	Inf	0	NA	NA	NA	NA	NA	NA	NA	NA	NA	NA	NA	NA	Inf	0
Q9UHB7	Q9UHB7	AFF4	S706	AF4/FMR2 family member 4	Inf	0	Inf	0	Inf	0	NA	NA	NA	NA	NA	NA	NA	NA	NA	NA	NA	NA	Inf	0
Q9UHB7	Q9UHB7	AFF4	S836	AF4/FMR2 family member 4	0.759717	0.999939	0.641622	0.999	0.204542	0.996586	-0.135045	0.999682	0.718486	0.988002	0.783156	0.999875	0.752168	0.99947	0.090604	0.999683	-0.0701767	0.997959	-0.0727093	0.999703
Q9UHB7	Q9UHB7	AFF4	T834	AF4/FMR2 family member 4	NegInf	0	NegInf	0	NegInf	0	0.987575	NA	2.88666	NA	NegInf	0	NegInf	0	NegInf	0	NegInf	0	NegInf	0
Q96P47	Q96P47	AGAP3	S538	Arf-GAP with GTPase, ANK repeat and PH domain-containing protein 3	NegInf	0	0.252355	0.999	0.233483	0.997821	0.333678	0.999682	0.0786649	0.999505	0.451956	0.999875	0.264454	0.99947	0.424618	0.999683	-0.0153297	0.998648	0.297823	0.999703
P52594	P52594	AGFG1	S167	Arf-GAP domain and FG repeat-containing protein 1	-1.14941	NA	-0.439389	NA	NegInf	0	-0.0518469	NA	NegInf	0	-0.518913	NA	NegInf	0	-0.573168	NA	-0.00715599	NA	-0.739946	NA
P52594	P52594	AGFG1	S179	Arf-GAP domain and FG repeat-containing protein 1	-1.47902	0.999939	NegInf	0	NegInf	0	0.420617	0.999682	0.214056	0.999505	NegInf	0	NegInf	0	0.289897	0.999683	-0.210258	0.991988	NegInf	0
P52594	P52594	AGFG1	S181	Arf-GAP domain and FG repeat-containing protein 1	-0.53341	0.999939	-0.703417	0.999	-1.48617	0.55051	-0.255842	0.999682	-1.09892	0.988002	-0.0698866	0.999875	-0.744221	0.99947	-0.321637	0.999683	-0.2632	0.991988	-0.518971	0.999703
P52594	P52594	AGFG1	T170	Arf-GAP domain and FG repeat-containing protein 1	NA	NA	NA	NA	NA	NA	NA	NA	NA	NA	Inf	0	NA	NA	NA	NA	NA	NA	Inf	0
P52594	P52594	AGFG1	T177	Arf-GAP domain and FG repeat-containing protein 1	-0.778246	0.999939	-0.683582	0.999	-1.828	0.358646	-0.112972	0.999682	-0.952098	0.990195	-0.484089	0.999875	-0.897196	0.99947	-0.423095	0.999683	-0.417471	0.991988	-0.511128	0.999703
Q8WYP5	Q8WYP5	AHCTF1	S1160	Protein ELYS	-0.544369	0.999939	-0.414108	0.999	-0.834929	0.55051	-0.221945	0.999682	-0.348703	0.999505	0.268389	0.999875	-0.0897157	0.99947	-0.313732	0.999683	-0.0749002	0.997959	-0.771798	0.887945
Q8WYP5	Q8WYP5	AHCTF1	S1218	Protein ELYS	NegInf	0	NegInf	0	NegInf	0	NegInf	0	NegInf	0	NegInf	0	0.119796	NA	NegInf	0	0.0202727	NA	NegInf	0
Q8WYP5	Q8WYP5	AHCTF1	S1222	Protein ELYS	-0.296869	0.999939	-0.456752	0.999	-0.331981	0.912581	-0.38063	0.999682	-0.362371	0.999505	-0.122692	0.999875	-0.140013	0.99947	-0.442088	0.999683	-0.130169	0.991988	-0.556335	0.94535
Q09666	Q09666	AHNAK	S1123	Neuroblast differentiation-associated protein AHNAK	NegInf	0	0.839136	0.999	NegInf	0	NegInf	0	NegInf	0	0.58291	0.999875	NegInf	0	1.67231	0.999683	NegInf	0	NegInf	0
Q09666	Q09666	AHNAK	S115	Neuroblast differentiation-associated protein AHNAK	0.581465	0.999939	0.653443	0.999	-0.490492	0.950872	0.500651	0.999682	0.3825	0.999505	0.436686	0.999875	0.416269	0.99947	-0.24927	0.999683	0.295828	0.991373	-0.0734975	0.999703
Q09666	Q09666	AHNAK	S135	Neuroblast differentiation-associated protein AHNAK	0.949865	0.339126	0.4691	0.999	0.602115	0.738905	0.450713	0.999682	0.380541	0.999505	0.0480118	0.999875	0.49356	0.99947	0.160795	0.999683	0.3327	0.982405	0.272792	0.999703
Q09666	Q09666	AHNAK	S176	Neuroblast differentiation-associated protein AHNAK	0.730447	0.999939	0.716037	0.999	1.9568	0.863038	0.539834	0.999682	0.449648	0.999505	1.46833	0.999875	0.436037	0.99947	-0.779938	0.999683	NegInf	0	NegInf	0
Q09666	Q09666	AHNAK	S177	Neuroblast differentiation-associated protein AHNAK	-0.247642	0.999939	-0.806806	0.999	-0.0807362	0.998947	-0.310611	0.999682	-0.066124	0.999505	-0.840674	0.999875	-0.0730392	0.99947	-0.241661	0.999683	-0.278628	0.991988	0.417677	0.999703
Q09666	Q09666	AHNAK	S210	Neuroblast differentiation-associated protein AHNAK	0.52668	0.999939	0.428853	0.999	0.752242	0.860694	0.759025	0.999682	0.434778	0.999505	0.871501	0.999875	-0.0077731	0.99947	0.330874	0.999683	0.880824	0.914272	0.169763	0.999703
Q09666	Q09666	AHNAK	S212	Neuroblast differentiation-associated protein AHNAK	-0.373779	0.999939	-0.726454	0.999	-0.853175	0.713206	-0.430069	0.999682	-0.701495	0.990195	-0.559979	0.999875	-0.824069	0.974155	-0.376225	0.999683	-0.578605	0.981176	-0.399856	0.999703
Q09666	Q09666	AHNAK	S216	Neuroblast differentiation-associated protein AHNAK	-0.213992	0.999939	-0.276439	0.999	-0.115854	0.995804	-0.174798	0.999682	-0.347002	0.997095	-0.162674	0.999875	-0.374865	0.99947	-0.231194	0.999683	0.080609	0.991988	-0.0811309	0.999703
Q09666	Q09666	AHNAK	S2397	Neuroblast differentiation-associated protein AHNAK	0.154378	0.999939	0.204773	0.999	0.0102011	0.999264	-0.149272	0.999682	-0.144399	0.999505	-0.251374	0.999875	-0.354274	0.99947	-0.000427243	0.999857	-0.0774335	0.996401	-0.598132	0.999703
Q09666	Q09666	AHNAK	S332	Neuroblast differentiation-associated protein AHNAK	Inf	0	Inf	0	NA	NA	Inf	0	NA	NA	Inf	0	NA	NA	Inf	0	Inf	0	NA	NA
Q09666	Q09666	AHNAK	S3360	Neuroblast differentiation-associated protein AHNAK	Inf	0	Inf	0	Inf	0	Inf	0	Inf	0	Inf	0	Inf	0	NA	NA	Inf	0	Inf	0
Q09666	Q09666	AHNAK	S3411	Neuroblast differentiation-associated protein AHNAK	0.392848	0.999939	NegInf	0	-0.177296	0.997821	0.8218	0.999682	1.15554	0.921365	0.42673	0.999875	0.646606	0.99947	0.935784	0.999683	0.393266	0.991988	NegInf	0
Q09666	Q09666	AHNAK	S3412	Neuroblast differentiation-associated protein AHNAK	NA	NA	Inf	0	NA	NA	NA	NA	Inf	0	NA	NA	Inf	0	NA	NA	Inf	0	Inf	0
Q09666	Q09666	AHNAK	S3426	Neuroblast differentiation-associated protein AHNAK	0.894167	0.927463	0.194114	0.999	0.757466	0.793943	-0.156881	0.999682	0.706324	0.989508	0.287599	0.999875	0.0419615	0.99947	0.22095	0.999683	0.771154	0.914272	-0.118026	0.999703
Q09666	Q09666	AHNAK	S41	Neuroblast differentiation-associated protein AHNAK	-0.346457	0.999939	0.0429438	0.999	0.0146416	0.998947	0.0833	0.999682	-0.0496578	0.999505	0.213832	0.999875	-0.424788	0.99947	-0.553531	0.999683	0.413125	0.991988	-0.0932368	0.999703
Q09666	Q09666	AHNAK	S4986	Neuroblast differentiation-associated protein AHNAK	-0.0124614	0.999939	-0.196475	0.999	0.0819285	0.998715	-0.305883	0.999682	-0.220411	0.999505	-0.209878	0.999875	-0.0421339	0.99947	-0.324686	0.999683	-0.0707389	0.995605	-0.584094	0.922543
Q09666	Q09666	AHNAK	S5031	Neuroblast differentiation-associated protein AHNAK	0.710933	0.999939	1.45143	0.999	0.768563	0.967288	0.968842	0.999682	-1.12901	0.999505	0.00978002	0.999875	-0.100921	0.99947	-0.201518	0.999683	1.27612	0.981176	NegInf	0
Q09666	Q09666	AHNAK	S5077	Neuroblast differentiation-associated protein AHNAK	Inf	0	Inf	0	Inf	0	Inf	0	Inf	0	Inf	0	Inf	0	NA	NA	NA	NA	NA	NA
Q09666	Q09666	AHNAK	S5099	Neuroblast differentiation-associated protein AHNAK	Inf	0	Inf	0	Inf	0	Inf	0	Inf	0	Inf	0	NA	NA	Inf	0	NA	NA	NA	NA
Q09666	Q09666	AHNAK	S511	Neuroblast differentiation-associated protein AHNAK	-0.1688	0.999939	-0.0362382	0.999	-0.116524	0.996586	-0.130886	0.999682	-0.142379	0.999505	-0.147066	0.999875	-0.549797	0.862411	-0.469952	0.999683	-0.18403	0.991988	-0.272684	0.999703
Q09666	Q09666	AHNAK	S5110	Neuroblast differentiation-associated protein AHNAK	-0.0723735	0.999939	0.0340507	0.999	0.000916517	0.999264	0.24983	0.999682	-0.116235	0.999505	-0.442474	0.999875	-0.197234	0.99947	0.168968	0.999683	-0.00209413	0.998648	-0.0813598	0.999703
Q09666	Q09666	AHNAK	S5397	Neuroblast differentiation-associated protein AHNAK	NegInf	0	0.436528	0.999	0.355005	0.990086	NegInf	0	-0.186541	0.999505	NegInf	0	NegInf	0	NegInf	0	NegInf	0	NegInf	0
Q09666	Q09666	AHNAK	S5400	Neuroblast differentiation-associated protein AHNAK	0.218721	0.999939	-0.150869	0.999	0.212116	0.996586	0.326369	0.999682	0.212544	0.999505	0.386232	0.999875	-0.176601	0.99947	0.589305	0.999683	0.906176	0.914272	0.0996729	0.999703
Q09666	Q09666	AHNAK	S5448	Neuroblast differentiation-associated protein AHNAK	-0.0572233	0.999939	-0.253611	0.999	-0.27997	0.990086	-0.568652	0.999682	-0.248916	0.999505	-0.103593	0.999875	-0.761851	0.99947	-0.116812	0.999683	-0.283141	0.991988	-0.191955	0.999703
Q09666	Q09666	AHNAK	S5620	Neuroblast differentiation-associated protein AHNAK	-1.15631	0.999939	0.0539621	0.999	-0.874263	0.958348	-1.2672	0.999682	NegInf	0	-0.427039	0.999875	-1.60407	0.99947	-0.236386	0.999683	NegInf	0	-0.697419	0.999703
Q09666	Q09666	AHNAK	S570	Neuroblast differentiation-associated protein AHNAK	-0.576641	0.999939	-0.14358	0.999	-0.546429	0.825285	-0.678494	0.999682	-0.84485	0.748984	0.0628032	0.999875	-1.06057	0.396553	-0.0621885	0.999683	-0.516143	0.917133	-0.763903	0.769978
Q09666	Q09666	AHNAK	S572	Neuroblast differentiation-associated protein AHNAK	Inf	0	NA	NA	NA	NA	NA	NA	NA	NA	Inf	0	NA	NA	NA	NA	NA	NA	Inf	0
Q09666	Q09666	AHNAK	S5731	Neuroblast differentiation-associated protein AHNAK	-0.029094	0.999939	-0.0726099	0.999	0.19313	0.974642	-0.298756	0.999682	-0.0430887	0.999505	-0.0832279	0.999875	-0.301075	0.99947	-0.238745	0.999683	0.168207	0.991988	0.0673265	0.999703
Q09666	Q09666	AHNAK	S5735	Neuroblast differentiation-associated protein AHNAK	Inf	0	Inf	0	Inf	0	Inf	0	Inf	0	Inf	0	Inf	0	Inf	0	NA	NA	NA	NA
Q09666	Q09666	AHNAK	S5737	Neuroblast differentiation-associated protein AHNAK	NegInf	0	-1.97282	NA	-2.14174	NA	NegInf	0	NegInf	0	-2.40456	NA	NegInf	0	-2.19032	NA	0.265929	NA	-1.99684	NA
Q09666	Q09666	AHNAK	S5739	Neuroblast differentiation-associated protein AHNAK	-0.459939	0.999939	-0.350811	0.999	-0.817128	0.23662	-0.309158	0.999682	-0.471372	0.952553	-0.00519389	0.999875	-0.493602	0.90121	-0.348609	0.999683	-0.372194	0.959344	-0.122755	0.999703
Q09666	Q09666	AHNAK	S5745	Neuroblast differentiation-associated protein AHNAK	Inf	0	Inf	0	Inf	0	Inf	0	Inf	0	Inf	0	Inf	0	Inf	0	Inf	0	NA	NA
Q09666	Q09666	AHNAK	S5746	Neuroblast differentiation-associated protein AHNAK	Inf	0	Inf	0	Inf	0	Inf	0	Inf	0	Inf	0	Inf	0	Inf	0	Inf	0	Inf	0
Q09666	Q09666	AHNAK	S5749	Neuroblast differentiation-associated protein AHNAK	0.384995	0.999939	-0.569349	0.999	-0.529427	0.965156	0.287271	0.999682	0.239861	0.999505	0.549137	0.999875	0.173389	0.99947	-0.0947174	0.999683	-0.840302	0.978481	0.791809	0.999703
Q09666	Q09666	AHNAK	S5752	Neuroblast differentiation-associated protein AHNAK	-0.0651043	0.999939	-0.108323	0.999	-0.238636	0.903816	-0.0360462	0.999682	-0.310837	0.988002	0.257435	0.999875	-0.342067	0.94996	-0.000988565	0.999857	0.0795854	0.991988	0.027444	0.999703
Q09666	Q09666	AHNAK	S5762	Neuroblast differentiation-associated protein AHNAK	0.418799	0.999939	-0.621054	0.999	-1.54737	0.958348	0.304362	0.999682	0.121214	0.999505	1.60262	0.999875	0.382091	0.99947	0.748951	0.999683	0.190022	0.997959	0.0426737	0.999703
Q09666	Q09666	AHNAK	S5763	Neuroblast differentiation-associated protein AHNAK	-0.0322549	0.999939	0.0240534	0.999	-0.252529	0.990106	0.159554	0.999682	-0.242925	0.999505	0.346011	0.999875	-0.136167	0.99947	0.029889	0.999683	-0.400349	0.991835	0.0170436	0.999703
Q09666	Q09666	AHNAK	S5780	Neuroblast differentiation-associated protein AHNAK	-0.497547	0.999939	0.0723901	0.999	-0.711957	0.990369	-0.367188	0.999682	-0.98485	0.999505	-1.58767	0.999875	-0.996458	0.99947	-0.432322	0.999683	-0.324944	0.996401	-1.5568	0.999703
Q09666	Q09666	AHNAK	S5782	Neuroblast differentiation-associated protein AHNAK	-0.0937002	0.999939	-0.160339	0.999	0.00260121	0.999264	0.184905	0.999682	-0.243796	0.999505	-0.303818	0.999875	-0.380055	0.99947	-0.560555	0.999683	-0.132078	0.991988	-0.20395	0.999703
Q09666	Q09666	AHNAK	S5784	Neuroblast differentiation-associated protein AHNAK	-0.14259	0.999939	-0.432009	0.999	-1.44328	0.862753	-1.16371	0.999682	-0.270618	0.999505	0.199942	0.999875	-1.32855	0.99947	-0.0914813	0.999683	-1.41662	0.981176	-1.3847	0.999703
Q09666	Q09666	AHNAK	S5790	Neuroblast differentiation-associated protein AHNAK	NA	NA	NA	NA	NA	NA	Inf	0	NA	NA	NA	NA	NA	NA	NA	NA	NA	NA	Inf	0
Q09666	Q09666	AHNAK	S5793	Neuroblast differentiation-associated protein AHNAK	NA	NA	Inf	0	NA	NA	NA	NA	Inf	0	Inf	0	NA	NA	Inf	0	Inf	0	Inf	0
Q09666	Q09666	AHNAK	S5830	Neuroblast differentiation-associated protein AHNAK	0.777209	0.999939	0.908221	0.999	1.06622	0.566289	0.532648	0.999682	0.128706	0.999505	0.793715	0.999875	0.660276	0.99947	1.05245	0.999683	1.15897	0.767549	0.938353	0.94535
Q09666	Q09666	AHNAK	S5841	Neuroblast differentiation-associated protein AHNAK	-1.00896	0.999939	-0.00600036	0.999244	-0.676176	0.95819	0.0019347	0.999682	0.161987	0.999505	-0.075843	0.999875	-0.0669403	0.99947	-0.184692	0.999683	0.252486	0.991988	-0.228484	0.999703
Q09666	Q09666	AHNAK	S93	Neuroblast differentiation-associated protein AHNAK	0.0991842	0.999939	0.128043	0.999	0.31613	0.795641	-0.0657638	0.999682	-0.0508872	0.999505	0.0109559	0.999875	-0.264841	0.99947	-0.119728	0.999683	0.361345	0.904346	-0.279211	0.999703
Q09666	Q09666	AHNAK	T3716	Neuroblast differentiation-associated protein AHNAK	NegInf	0	1.35599	0.999	NegInf	0	0.638153	0.999682	2.04188	0.952553	NegInf	0	NegInf	0	NegInf	0	1.01809	0.974863	1.10289	0.999703
Q09666	Q09666	AHNAK	T4100	Neuroblast differentiation-associated protein AHNAK	NegInf	0	NegInf	0	-0.819049	0.940389	NegInf	0	-0.132445	0.999505	-1.01183	0.999875	-0.2656	0.99947	NegInf	0	-0.62694	0.991988	-0.641557	0.999703
Q09666	Q09666	AHNAK	T4430	Neuroblast differentiation-associated protein AHNAK	NegInf	0	NegInf	0	-0.396519	0.998947	NegInf	0	-1.17459	0.999505	NegInf	0	NegInf	0	NegInf	0	NegInf	0	-0.36359	0.999703
Q09666	Q09666	AHNAK	T4564	Neuroblast differentiation-associated protein AHNAK	-0.951439	0.999939	-0.290592	0.999	-0.966004	0.78517	-0.829024	0.999682	-0.834157	0.990195	-0.591756	0.999875	-1.76936	0.789374	-0.381947	0.999683	-0.378189	0.991988	-0.290908	0.999703
Q09666	Q09666	AHNAK	T4766	Neuroblast differentiation-associated protein AHNAK	0.0761183	0.999939	0.0187804	0.999	-0.233696	0.992185	-0.287564	0.999682	0.124073	0.999505	0.0730688	0.999875	-0.593663	0.99947	-0.225455	0.999683	0.128304	0.995605	-0.465535	0.999703
Q09666	Q09666	AHNAK	T490	Neuroblast differentiation-associated protein AHNAK	-0.255801	0.999939	-0.259973	0.999	0.0275735	0.998947	-0.280769	0.999682	-0.127115	0.999505	-0.268012	0.999875	0.0203688	0.99947	-0.212964	0.999683	0.150802	0.991988	-0.166339	0.999703
Q09666	Q09666	AHNAK	T5729	Neuroblast differentiation-associated protein AHNAK	NegInf	0	NegInf	0	NegInf	0	-0.80595	NA	NegInf	0	NegInf	0	NegInf	0	NegInf	0	NegInf	0	-0.22388	NA
Q09666	Q09666	AHNAK	T5794	Neuroblast differentiation-associated protein AHNAK	0.565504	0.999939	0.428504	0.999	0.155308	0.998947	-0.308631	0.999682	0.101462	0.999505	-0.0101205	0.999875	-0.794389	0.99947	-1.17485	0.999683	0.354007	0.991988	-0.537382	0.999703
Q09666	Q09666	AHNAK	T5824	Neuroblast differentiation-associated protein AHNAK	-1.08878	0.443849	-0.420825	0.999	-1.18265	0.416876	0.28901	0.999682	-0.823554	0.818107	-0.360414	0.999875	-1.01919	0.948658	-0.37607	0.999683	-0.116046	0.994704	-0.795029	0.899187
Q09666	Q09666	AHNAK	T5845	Neuroblast differentiation-associated protein AHNAK	NegInf	0	-0.23655	0.999	NegInf	0	NegInf	0	-1.1222	0.999505	0.611516	0.999875	NegInf	0	NegInf	0	NegInf	0	NegInf	0
Q8IVF2	Q8IVF2	AHNAK2	S1172	Protein AHNAK2	0.0163614	NA	NegInf	0	0.810461	NA	0.929907	NA	NegInf	0	0.895392	NA	NegInf	0	0.544139	NA	NegInf	0	NegInf	0
Q8IVF2	Q8IVF2	AHNAK2	S18	Protein AHNAK2	Inf	0	Inf	0	Inf	0	Inf	0	NA	NA	NA	NA	NA	NA	NA	NA	Inf	0	Inf	0
Q8IVF2	Q8IVF2	AHNAK2	S260	Protein AHNAK2	-0.124166	0.999939	0.185354	0.999	0.261211	0.958348	-0.0374072	0.999682	0.100895	0.999505	0.049921	0.999875	0.165873	0.99947	0.0162813	0.999683	0.479719	0.914272	-0.053325	0.999703
Q8IVF2	Q8IVF2	AHNAK2	S280	Protein AHNAK2	0.330412	0.999939	0.379595	0.999	0.842888	0.958348	0.109028	0.999682	1.21241	0.999505	0.352025	0.999875	0.619812	0.99947	1.18139	0.999683	0.852565	0.991243	0.992957	0.999703
Q8IVF2	Q8IVF2	AHNAK2	S294	Protein AHNAK2	0.359377	0.999939	-0.147154	0.999	0.316589	0.992185	-0.41235	0.999682	-0.184425	0.999505	-0.0647174	0.999875	-0.399572	0.99947	0.178876	0.999683	0.23369	0.991988	-0.00361693	0.999703
Q8IVF2	Q8IVF2	AHNAK2	S332	Protein AHNAK2	1.37793	0.999939	NegInf	0	1.25387	0.903579	0.751741	0.999682	NegInf	0	1.74849	0.999875	NegInf	0	1.89498	0.999683	-0.228319	0.997959	1.56567	0.999703
Q8IVF2	Q8IVF2	AHNAK2	S3408	Protein AHNAK2	0.207222	0.999939	0.233236	0.999	0.181998	0.990086	0.0674101	0.999682	0.760792	0.645562	0.406815	0.999875	0.481825	0.99947	0.0970896	0.999683	0.60896	0.904346	-0.11346	0.999703
Q8IVF2	Q8IVF2	AHNAK2	S4962	Protein AHNAK2	1.0818	0.109311	0.686182	0.769115	1.16302	0.0580485	0.659902	0.999682	0.558594	0.952553	1.09535	0.352236	1.04384	0.358212	0.833799	0.996198	1.30388	0.0317865	0.991008	0.578607
Q8IVF2	Q8IVF2	AHNAK2	S497	Protein AHNAK2	1.6666	0.405188	1.64214	0.583003	1.48654	0.32831	0.271413	0.999682	-0.113698	0.999505	1.85073	0.718234	1.0852	0.789374	1.51522	0.996198	1.40641	0.631597	1.37896	0.623459
Q8IVF2	Q8IVF2	AHNAK2	S5707	Protein AHNAK2	0.0354989	0.999939	0.119673	0.999	-0.423829	0.990086	-0.0907302	0.999682	0.187961	0.999505	0.270607	0.999875	0.646816	0.99947	0.0653512	0.999683	0.0441144	0.997959	0.61328	0.999703
Q8IVF2	Q8IVF2	AHNAK2	S593	Protein AHNAK2	0.518397	0.999939	0.73313	0.999	-0.0602603	0.998947	0.806082	0.999682	0.275353	0.999505	0.78309	0.999875	0.13952	0.99947	0.457355	0.999683	0.403074	0.989618	0.224057	0.999703
Q8IVF2	Q8IVF2	AHNAK2	S765	Protein AHNAK2	0.568725	0.999939	0.488593	0.999	0.381041	0.990086	-0.0144879	0.999682	0.252043	0.999505	0.585	0.999875	0.533993	0.99947	0.47546	0.999683	0.374194	0.991988	0.49335	0.999703
Q8IVF2	Q8IVF2	AHNAK2	S842	Protein AHNAK2	0.118713	0.999939	-0.0871796	0.999	0.250411	0.995804	0.407915	0.999682	NegInf	0	0.438085	0.999875	-0.0369251	0.99947	0.255148	0.999683	0.0181492	0.998648	0.206346	0.999703
Q8IVF2	Q8IVF2	AHNAK2	T228	Protein AHNAK2	0.403302	0.999939	0.985019	0.999	1.3309	0.637576	0.140457	0.999682	1.1617	0.952553	-0.496368	0.999875	0.0051759	0.99947	0.161508	0.999683	0.378649	0.991988	0.71844	0.999703
Q8IVF2	Q8IVF2	AHNAK2	T296	Protein AHNAK2	NA	NA	Inf	0	NA	NA	NA	NA	Inf	0	Inf	0	Inf	0	NA	NA	Inf	0	NA	NA
Q8IVF2	Q8IVF2	AHNAK2	T298	Protein AHNAK2	NegInf	0	NegInf	0	-0.26851	0.998947	0.138975	0.999682	0.135072	0.999505	NegInf	0	NegInf	0	-0.0905091	0.999683	NegInf	0	1.00075	0.999703
Q8IVF2	Q8IVF2	AHNAK2	T330	Protein AHNAK2	1.7238	0.999939	NegInf	0	1.25387	0.863038	-0.0119319	0.999682	NegInf	0	0.955793	0.999875	1.55562	0.99947	1.95546	0.999683	-0.228319	0.995605	1.56567	0.999703
O95831	O95831	AIFM1	S268	Apoptosis-inducing factor 1, mitochondrial	-0.28378	0.999939	-0.257529	0.999	-0.203136	0.980151	-0.408757	0.999682	-0.548402	0.990195	-0.719599	0.999875	-0.085002	0.99947	-0.975042	0.996198	-0.180509	0.991988	-0.115067	0.999703
Q96IF1	Q96IF1	AJUBA	S119	LIM domain-containing protein ajuba	0.306955	NA	1.10183	NA	0.57875	NA	0.350416	NA	NegInf	0	-0.434191	NA	NegInf	0	0.715111	NA	0.22104	NA	-0.734165	NA
Q96IF1	Q96IF1	AJUBA	S136	LIM domain-containing protein ajuba	0.23955	0.999939	0.510506	0.999	0.450131	0.937534	-0.342447	0.999682	0.193787	0.999505	NegInf	0	0.144624	0.99947	0.147963	0.999683	0.665066	0.917133	0.257981	0.999703
Q96IF1	Q96IF1	AJUBA	S137	LIM domain-containing protein ajuba	1.47387	0.924042	NegInf	0	0.636983	0.755531	0.880804	0.999682	0.842523	0.952553	0.832086	0.999875	NegInf	0	NegInf	0	0.248571	0.978481	NegInf	0
Q96IF1	Q96IF1	AJUBA	S175	LIM domain-containing protein ajuba	NegInf	0	NegInf	0	-0.0308708	0.998947	-0.406353	0.999682	0.0874779	0.999505	0.239583	0.999875	-0.807278	0.99947	NegInf	0	NegInf	0	NegInf	0
Q96IF1	Q96IF1	AJUBA	S230	LIM domain-containing protein ajuba	Inf	0	Inf	0	NA	NA	NA	NA	Inf	0	Inf	0	NA	NA	Inf	0	Inf	0	Inf	0
Q96IF1	Q96IF1	AJUBA	S263	LIM domain-containing protein ajuba	-0.0453587	0.999939	0.406516	0.999	0.446478	0.853677	0.184414	0.999682	-0.0513369	0.999505	0.162194	0.999875	-0.162982	0.99947	-0.280025	0.999683	0.371986	0.981176	-0.261856	0.999703
Q96IF1	Q96IF1	AJUBA	S79	LIM domain-containing protein ajuba	0.0511509	0.999939	0.00445281	0.999244	-0.0863292	0.998947	-1.22044	0.999682	-0.0471839	0.999505	-0.34305	0.999875	-0.663397	0.99947	0.0389725	0.999683	-0.456337	0.991988	-0.374122	0.999703
Q92667	Q92667	AKAP1	S429	A-kinase anchor protein 1, mitochondrial	-0.212265	0.999939	0.671413	0.999	NegInf	0	NegInf	0	NegInf	0	NegInf	0	NegInf	0	NegInf	0	NegInf	0	NegInf	0
O43572	O43572	AKAP10	S187	A-kinase anchor protein 10, mitochondrial	-0.0501057	0.999939	NegInf	0	NegInf	0	-0.0819342	0.999682	NegInf	0	NegInf	0	-0.414517	0.99947	-0.0787765	0.999683	NegInf	0	0.049618	0.999703
O43572	O43572	AKAP10	S96	A-kinase anchor protein 10, mitochondrial	0.34991	0.999939	NegInf	0	NegInf	0	0.720264	0.999682	1.39523	0.624946	NegInf	0	1.6346	0.584107	1.25726	0.999683	1.31084	0.660193	1.76554	0.623459
Q9UKA4	Q9UKA4	AKAP11	S1171	A-kinase anchor protein 11	Inf	0	Inf	0	NA	NA	Inf	0	NA	NA	Inf	0	NA	NA	NA	NA	NA	NA	Inf	0
Q9UKA4	Q9UKA4	AKAP11	S1242	A-kinase anchor protein 11	0.0673554	0.999939	0.193112	0.999	0.104602	0.990086	-0.0905849	0.999682	-0.04094	0.999505	0.284219	0.999875	-0.0545672	0.99947	-0.00414651	0.999683	0.241866	0.968446	-0.223932	0.999703
Q9UKA4	Q9UKA4	AKAP11	S422	A-kinase anchor protein 11	-0.126468	0.999939	-0.00875514	0.999244	-0.736382	0.863038	-0.246721	0.999682	-0.600013	0.999505	0.477874	0.999875	-0.252428	0.99947	-0.270655	0.999683	0.467097	0.982405	-0.558862	0.999703
Q9UKA4	Q9UKA4	AKAP11	S433	A-kinase anchor protein 11	0.815639	0.999939	0.872043	0.999	0.854062	0.692571	0.917237	0.999682	0.202593	0.999505	0.745251	0.999875	0.172115	0.99947	0.448102	0.999683	0.236143	0.991988	0.324661	0.999703
Q9UKA4	Q9UKA4	AKAP11	T1100	A-kinase anchor protein 11	-0.0365546	0.999939	-0.0243718	0.999	-0.0112522	0.998947	-0.410178	0.999682	0.0447555	0.999505	-0.136396	0.999875	-0.156317	0.99947	-0.10919	0.999683	-0.101803	0.991988	-0.10819	0.999703
Q9UKA4	Q9UKA4	AKAP11	Y424	A-kinase anchor protein 11	NA	NA	Inf	0	NA	NA	NA	NA	NA	NA	Inf	0	NA	NA	NA	NA	NA	NA	Inf	0
Q02952	Q02952	AKAP12	S1328	A-kinase anchor protein 12	1.10015	0.999939	NegInf	0	NegInf	0	1.7667	0.999682	0.366193	0.999505	1.96579	0.999875	1.48546	0.99947	2.304	0.999683	NegInf	0	1.74579	0.999703
Q02952	Q02952	AKAP12	S1331	A-kinase anchor protein 12	0.000469924	0.999939	0.574263	0.999	0.374594	0.990086	-0.255907	0.999682	-0.0422497	0.999505	0.348552	0.999875	-0.344964	0.99947	-0.482791	0.999683	0.392756	0.991988	-1.11902	0.999703
Q02952	Q02952	AKAP12	S1390	A-kinase anchor protein 12	-0.397144	0.999939	0.483039	0.999	-0.684838	0.903214	-0.154763	0.999682	NegInf	0	-0.699616	0.999875	NegInf	0	NegInf	0	NegInf	0	-1.21206	0.94535
Q02952	Q02952	AKAP12	S1391	A-kinase anchor protein 12	-0.202917	0.999939	-0.0818764	0.999	0.291387	0.974642	0.190081	0.999682	-0.133332	0.999505	0.754307	0.999875	-0.102998	0.99947	-0.052304	0.999683	0.200772	0.991988	-0.146259	0.999703
Q02952	Q02952	AKAP12	S219	A-kinase anchor protein 12	0.0453851	0.999939	0.0763349	0.999	0.385163	0.926587	-0.0516085	0.999682	-0.0645838	0.999505	-0.250857	0.999875	-0.288775	0.99947	-0.169334	0.999683	0.303931	0.985547	0.0913446	0.999703
Q02952	Q02952	AKAP12	S280	A-kinase anchor protein 12	NegInf	0	-0.473358	NA	NegInf	0	NegInf	0	NegInf	0	NegInf	0	NegInf	0	NegInf	0	NegInf	0	-0.802219	NA
Q02952	Q02952	AKAP12	S283	A-kinase anchor protein 12	0.0815716	0.999939	0.266367	0.999	0.0796519	0.998947	0.303544	0.999682	-0.00290315	0.999505	0.306286	0.999875	0.128686	0.99947	0.0158677	0.999683	0.43082	0.981176	0.0895793	0.999703
Q02952	Q02952	AKAP12	S286	A-kinase anchor protein 12	Inf	0	NA	NA	NA	NA	Inf	0	Inf	0	NA	NA	NA	NA	NA	NA	Inf	0	Inf	0
Q02952	Q02952	AKAP12	S371	A-kinase anchor protein 12	0.712357	0.999939	1.32583	0.999	2.28468	0.511965	0.0804559	0.999682	0.873161	0.999505	-0.679782	0.999875	0.141132	0.99947	0.292738	0.999683	1.80626	0.914272	0.919165	0.999703
Q02952	Q02952	AKAP12	S381	A-kinase anchor protein 12	-0.0272706	0.999939	-0.864281	0.999	0.114325	0.997821	-0.152824	0.999682	-0.0314746	0.999505	0.162481	0.999875	-0.824122	0.99947	0.305389	0.999683	0.231542	0.991988	0.416087	0.999703
Q02952	Q02952	AKAP12	S505	A-kinase anchor protein 12	0.109497	0.999939	-0.0853878	0.999	-0.157009	0.990086	-0.181652	0.999682	0.102195	0.999505	0.125322	0.999875	-0.123825	0.99947	-0.0400903	0.999683	0.205263	0.989618	-0.114524	0.999703
Q02952	Q02952	AKAP12	S598	A-kinase anchor protein 12	-0.0399272	0.999939	-0.723574	0.999	0.201438	0.997821	0.187104	0.999682	0.102244	0.999505	-0.875133	0.999875	0.0391656	0.99947	-0.590379	0.999683	-0.321787	0.991988	0.724799	0.999703
Q02952	Q02952	AKAP12	S612	A-kinase anchor protein 12	0.57735	0.999939	0.910559	0.94233	0.958297	0.619099	0.756582	0.999682	0.162324	0.999505	0.676347	0.999875	0.207477	0.99947	0.669815	0.999683	0.98529	0.813236	-0.29501	0.999703
Q02952	Q02952	AKAP12	S627	A-kinase anchor protein 12	0.026861	0.999939	-0.320726	0.999	0.107484	0.998947	-0.266605	0.999682	0.0690663	0.999505	-1.32205	0.999875	-0.196883	0.99947	-0.790987	0.999683	0.175169	0.997959	0.229756	0.999703
Q02952	Q02952	AKAP12	S629	A-kinase anchor protein 12	-1.0278	0.999939	-1.89552	0.999	0.917579	0.990369	-0.583563	0.999682	0.337254	0.999505	-2.08556	0.999875	NegInf	0	-1.66007	0.999683	1.11642	0.991988	0.426493	0.999703
Q02952	Q02952	AKAP12	T597	A-kinase anchor protein 12	-0.661036	NA	NegInf	0	-2.5219	NA	NegInf	0	NegInf	0	0.794776	NA	NegInf	0	NegInf	0	NegInf	0	NegInf	0
Q12802	Q12802	AKAP13	S1600	A-kinase anchor protein 13	0.615957	0.999939	NegInf	0	NegInf	0	0.0451685	0.999682	-0.640875	0.999505	NegInf	0	NegInf	0	1.18943	0.999683	NegInf	0	NegInf	0
Q12802	Q12802	AKAP13	S1602	A-kinase anchor protein 13	0.582005	0.999939	0.176278	0.999	0.0209288	0.998947	0.198151	0.999682	0.501978	0.999505	-0.101085	0.999875	-0.430439	0.99947	-0.257112	0.999683	0.497105	0.991988	-0.386053	0.999703
Q12802	Q12802	AKAP13	S1876	A-kinase anchor protein 13	0.0122485	0.999939	-0.0594202	0.999	0.0596161	0.998947	0.0930415	0.999682	-0.366097	0.999505	0.28891	0.999875	-0.550299	0.99947	-0.119645	0.999683	0.064661	0.997959	-0.277426	0.999703
Q12802	Q12802	AKAP13	S1929	A-kinase anchor protein 13	0.563751	0.999939	-0.350978	0.999	-0.47261	0.971336	0.032957	0.999682	0.149422	0.999505	0.681177	0.999875	0.549515	0.99947	-0.178792	0.999683	0.662433	0.981176	0.51677	0.999703
Q12802	Q12802	AKAP13	S1932	A-kinase anchor protein 13	0.619955	0.999939	0.102453	0.999	0.0707301	0.998947	0.0838807	0.999682	0.00843416	0.999505	-0.449287	0.999875	NegInf	0	-0.0592157	0.999683	0.486412	0.991988	0.597604	0.999703
Q12802	Q12802	AKAP13	S2728	A-kinase anchor protein 13	0.283827	0.999939	0.323878	0.999	0.342809	0.863038	-0.0447532	0.999682	0.253954	0.999505	0.330368	0.999875	0.200258	0.99947	0.0183914	0.999683	0.530255	0.813236	0.111571	0.999703
Q12802	Q12802	AKAP13	S649	A-kinase anchor protein 13	Inf	0	Inf	0	Inf	0	NA	NA	Inf	0	NA	NA	NA	NA	NA	NA	NA	NA	Inf	0
Q12802	Q12802	AKAP13	S650	A-kinase anchor protein 13	-0.49908	0.999939	NegInf	0	0.504029	0.990086	-0.599431	0.999682	-0.367193	0.999505	NegInf	0	-0.583503	0.99947	-0.0885951	0.999683	1.25924	0.981176	0.2956	0.999703
Q12802	Q12802	AKAP13	S983	A-kinase anchor protein 13	NA	NA	Inf	0	Inf	0	Inf	0	Inf	0	NA	NA	NA	NA	Inf	0	Inf	0	NA	NA
Q02040	Q02040	AKAP17A	S537	A-kinase anchor protein 17A	-0.762806	0.999939	-0.679427	0.999	-1.79259	0.157131	-0.358485	0.999682	-0.668918	0.999505	-0.132021	0.999875	-0.406175	0.99947	-0.546324	0.999683	-0.35527	0.991988	-1.38925	0.623459
Q9Y2D5	Q9Y2D5	AKAP2	S152	A-kinase anchor protein 2	-0.0709543	0.999939	0.0318321	0.999	-0.0685288	0.998947	-0.061343	0.999682	-0.393549	0.999505	0.0852123	0.999875	-0.297353	0.99947	-0.20007	0.999683	0.164262	0.991988	-0.276245	0.999703
Q9Y2D5	Q9Y2D5	AKAP2	S154	A-kinase anchor protein 2	0.295124	0.999939	0.319207	0.999	0.570645	0.892196	NegInf	0	0.353946	0.999505	-0.148427	0.999875	NegInf	0	-0.200105	0.999683	0.801216	0.914272	0.591758	0.999703
Q9Y2D5	Q9Y2D5	AKAP2	S393	A-kinase anchor protein 2	-0.196597	0.999939	-0.303104	0.999	-0.152186	0.990086	-0.14225	0.999682	-0.249941	0.999505	-0.261927	0.999875	-0.408776	0.99947	-0.387409	0.999683	-0.0476773	0.997959	-0.482335	0.94535
Q9Y2D5	Q9Y2D5	AKAP2	S630	A-kinase anchor protein 2	0.520918	0.999939	NegInf	0	NegInf	0	0.155375	0.999682	0.293785	0.999505	NegInf	0	NegInf	0	NegInf	0	NegInf	0	NegInf	0
Q9Y2D5	Q9Y2D5	AKAP2	S631	A-kinase anchor protein 2	NA	NA	NA	NA	NA	NA	Inf	0	Inf	0	Inf	0	NA	NA	NA	NA	NA	NA	NA	NA
Q9Y2D5	Q9Y2D5	AKAP2	S720	A-kinase anchor protein 2	Inf	0	NA	NA	Inf	0	Inf	0	Inf	0	Inf	0	NA	NA	Inf	0	Inf	0	Inf	0
Q9Y2D5	Q9Y2D5	AKAP2	S748	A-kinase anchor protein 2	-0.187181	0.999939	-0.104974	0.999	-0.392493	0.97353	-0.0937066	0.999682	-0.093192	0.999505	-0.3777	0.999875	-0.123041	0.99947	0.048114	0.999683	-0.141511	0.995605	-0.239303	0.999703
Q9Y2D5	Q9Y2D5	AKAP2	S778	A-kinase anchor protein 2	0.249216	0.999939	-0.168721	0.999	0.182902	0.997821	-0.157777	0.999682	0.353774	0.999505	0.210583	0.999875	0.278566	0.99947	-0.72024	0.999683	0.476836	0.991988	-0.407358	0.999703
P24588	P24588	AKAP5	S178	A-kinase anchor protein 5	Inf	0	Inf	0	Inf	0	NA	NA	Inf	0	Inf	0	NA	NA	NA	NA	Inf	0	NA	NA
P31749	P31749	AKT1	S122	RAC-alpha serine/threonine-protein kinase	0.108414	0.999939	-1.18683	0.999	0.141184	0.998947	-0.41505	0.999682	NegInf	0	NegInf	0	NegInf	0	0.538308	0.999683	NegInf	0	-0.571476	0.999703
P31749	P31749	AKT1	S124	RAC-alpha serine/threonine-protein kinase	0.0777501	0.999939	-1.11537	0.999	-0.875248	0.926587	0.291235	0.999682	-0.427359	0.999505	-0.22954	0.999875	-0.0247608	0.99947	-0.196014	0.999683	-0.177182	0.995605	-0.368041	0.999703
P31749	P31749	AKT1	S126	RAC-alpha serine/threonine-protein kinase	NA	NA	NA	NA	Inf	0	NA	NA	NA	NA	NA	NA	NA	NA	NA	NA	NA	NA	Inf	0
P31749	P31749	AKT1	S129	RAC-alpha serine/threonine-protein kinase	Inf	0	Inf	0	NA	NA	NA	NA	Inf	0	NA	NA	Inf	0	NA	NA	Inf	0	NA	NA
Q96B36	Q96B36	AKT1S1	S183	Proline-rich AKT1 substrate 1	0.62215	0.999939	0.268233	0.999	-0.162447	0.998947	0.613472	0.999682	0.13673	0.999505	0.599589	0.999875	0.289109	0.99947	0.2494	0.999683	-0.357818	0.991988	-0.414713	0.999703
Q96B36	Q96B36	AKT1S1	S202	Proline-rich AKT1 substrate 1	NegInf	0	NegInf	0	0.0691843	0.998947	NegInf	0	NegInf	0	0.0668341	0.999875	0.404307	0.99947	0.379632	0.999683	-0.228459	0.997959	NegInf	0
Q96B36	Q96B36	AKT1S1	S203	Proline-rich AKT1 substrate 1	-0.637714	0.999939	-0.689498	0.999	-0.115087	0.998947	0.12477	0.999682	-0.710968	0.999505	-0.241407	0.999875	1.06203	0.99947	1.49143	0.999683	-0.228459	0.995605	-0.260546	0.999703
Q96B36	Q96B36	AKT1S1	S211	Proline-rich AKT1 substrate 1	-0.0325537	0.999939	0.509228	0.999	1.84489	0.670844	0.638739	0.999682	0.577355	0.999505	-0.0838938	0.999875	0.029182	0.99947	0.274091	0.999683	0.446416	0.991988	-0.152538	0.999703
Q96B36	Q96B36	AKT1S1	S212	Proline-rich AKT1 substrate 1	-0.330912	0.999939	1.2066	0.999	-0.176827	0.997821	NegInf	0	0.605617	0.999505	0.619823	0.999875	-0.0808576	0.99947	0.901954	0.999683	0.301561	0.991988	0.0210039	0.999703
Q96B36	Q96B36	AKT1S1	S88	Proline-rich AKT1 substrate 1	0.319193	0.999939	0.172156	0.999	-0.447432	0.967288	-0.168078	0.999682	0.253813	0.999505	-0.283552	0.999875	-0.298112	0.99947	-0.504636	0.999683	-0.203357	0.991988	-0.155362	0.999703
Q96B36	Q96B36	AKT1S1	S92	Proline-rich AKT1 substrate 1	0.319193	0.999939	0.172156	0.999	-0.456534	0.971183	-0.182222	0.999682	0.253813	0.999505	-0.283552	0.999875	-0.298112	0.99947	-0.504636	0.999683	-0.203357	0.993874	-0.155362	0.999703
Q96B36	Q96B36	AKT1S1	T246	Proline-rich AKT1 substrate 1	2.3929	6.01152e-10	1.77729	1.03185e-05	0.779118	0.249442	0.194625	0.999682	2.23369	4.57253e-09	1.61746	2.36318e-05	1.56111	5.18512e-05	0.727241	0.961198	-0.386032	0.914272	-0.546733	0.769978
Q96B36	Q96B36	AKT1S1	T90	Proline-rich AKT1 substrate 1	NA	NA	NA	NA	Inf	0	Inf	0	NA	NA	NA	NA	NA	NA	NA	NA	NA	NA	NA	NA
Q9Y243	Q9Y243	AKT3	S472	RAC-gamma serine/threonine-protein kinase	Inf	0	Inf	0	NA	NA	NA	NA	Inf	0	NA	NA	Inf	0	NA	NA	NA	NA	NA	NA
Q9Y243	Q9Y243	AKT3	S476	RAC-gamma serine/threonine-protein kinase	Inf	0	Inf	0	NA	NA	NA	NA	Inf	0	NA	NA	Inf	0	NA	NA	NA	NA	NA	NA
Q9H8T0	Q9H8T0	AKTIP	S30	AKT-interacting protein	-0.0312234	0.999939	0.0854417	0.999	-0.0667654	0.997821	NegInf	0	0.189793	0.999505	0.415374	0.999875	-0.00123209	0.99947	0.204722	0.999683	0.0522796	0.995605	-0.0119906	0.999703
Q9H8T0	Q9H8T0	AKTIP	T29	AKT-interacting protein	0.0703686	0.999939	-0.380315	0.999	0.170655	0.997821	-0.167162	0.999682	-0.585793	0.995439	0.467	0.999875	-0.845946	0.99947	0.0520949	0.999683	-0.99242	0.914272	-0.237637	0.999703
P13716	P13716	ALAD	S214	Delta-aminolevulinic acid dehydratase	NegInf	0	0.737643	0.999	NegInf	0	0.200684	0.999682	NegInf	0	1.70499	0.999875	NegInf	0	2.18752	0.999683	3.04843	0.929553	2.02735	0.999703
P13716	P13716	ALAD	S215	Delta-aminolevulinic acid dehydratase	0.333795	0.999939	0.388204	0.999	0.457513	0.958348	-0.352218	0.999682	0.507736	0.999505	-0.00683108	0.999875	-0.247165	0.99947	0.167666	0.999683	-0.0233433	0.998648	0.0868661	0.999703
P04075	P04075	ALDOA	S36	Fructose-bisphosphate aldolase A	0.084505	0.999939	-0.18547	0.999	-0.0761784	0.997821	0.301497	0.999682	-0.022076	0.999505	0.0802827	0.999875	0.10487	0.99947	0.0628906	0.999683	0.0775718	0.991988	0.101515	0.999703
P04075	P04075	ALDOA	S39	Fructose-bisphosphate aldolase A	0.406072	0.999939	0.250432	0.999	0.194079	0.990086	0.154832	0.999682	0.422906	0.999505	0.122817	0.999875	-0.0674837	0.99947	0.143889	0.999683	0.441536	0.981176	0.348146	0.999703
P04075	P04075	ALDOA	S46	Fructose-bisphosphate aldolase A	-0.0413781	0.999939	-0.214525	0.999	-0.0101113	0.998947	-0.282062	0.999682	-0.0441448	0.999505	-0.398126	0.999875	-0.317344	0.99947	-0.323062	0.999683	0.0665331	0.995605	-0.348328	0.999703
P04075	P04075	ALDOA	T37	Fructose-bisphosphate aldolase A	Inf	0	Inf	0	Inf	0	Inf	0	Inf	0	NA	NA	Inf	0	Inf	0	NA	NA	NA	NA
Q92685	Q92685	ALG3	S11	Dol-P-Man:Man(5)GlcNAc(2)-PP-Dol alpha-1,3-mannosyltransferase	-0.00937509	0.999939	0.143629	0.999	NegInf	0	0.117596	0.999682	-1.06711	0.952553	0.0969092	0.999875	-0.847633	0.99947	NegInf	0	NegInf	0	0.153705	0.999703
Q92685	Q92685	ALG3	S13	Dol-P-Man:Man(5)GlcNAc(2)-PP-Dol alpha-1,3-mannosyltransferase	-0.307894	0.999939	0.000706165	0.99998	-0.206671	0.997821	0.2572	0.999682	-0.0968339	0.999505	0.21354	0.999875	-0.674112	0.99947	-0.248806	0.999683	-0.775674	0.929553	0.181193	0.999703
Q6P6C2	Q6P6C2	ALKBH5	S361	RNA demethylase ALKBH5	0.635747	0.999939	0.711399	0.999	0.466501	0.997821	-0.248105	0.999682	1.40827	0.999505	0.0883114	0.999875	-0.39023	0.99947	0.192542	0.999683	0.0251546	0.998648	NegInf	0
Q6P6C2	Q6P6C2	ALKBH5	S384	RNA demethylase ALKBH5	0.604424	0.999939	0.242186	0.999	0.551616	0.937396	0.222947	0.999682	0.341126	0.999505	-0.094098	0.999875	0.137088	0.99947	0.266143	0.999683	0.557575	0.981176	0.113402	0.999703
Q6P6C2	Q6P6C2	ALKBH5	S64	RNA demethylase ALKBH5	Inf	0	Inf	0	Inf	0	NA	NA	Inf	0	Inf	0	Inf	0	Inf	0	Inf	0	Inf	0
Q6P6C2	Q6P6C2	ALKBH5	S69	RNA demethylase ALKBH5	Inf	0	Inf	0	Inf	0	NA	NA	Inf	0	Inf	0	Inf	0	Inf	0	Inf	0	Inf	0
P05186	P05186	ALPL	S65	Alkaline phosphatase, tissue-nonspecific isozyme	0.0112369	0.999939	0.136892	0.999	0.208497	0.990369	-0.0434765	0.999682	NegInf	0	-0.334708	0.999875	NegInf	0	NegInf	0	0.135314	0.991988	-0.359659	0.999703
Q96Q42	Q96Q42	ALS2	S466	Alsin	0.196605	0.999939	-0.081094	0.999	0.191177	0.974642	-0.15826	0.999682	-0.24691	0.999505	0.016934	0.999875	0.0180025	0.99947	0.00331983	0.999683	0.0925583	0.991988	-0.283179	0.999703
Q96Q42	Q96Q42	ALS2	S483	Alsin	0.0901615	0.999939	-0.563341	0.999	-0.276614	0.997821	0.339091	0.999682	-0.455531	0.999505	-0.434401	0.999875	0.0936203	0.99947	0.0475432	0.999683	-0.36327	0.991988	-0.199016	0.999703
Q96Q42	Q96Q42	ALS2	S489	Alsin	0.46123	NA	NegInf	0	1.6573	NA	NegInf	0	NegInf	0	NegInf	0	NegInf	0	NegInf	0	NegInf	0	NegInf	0
Q96Q42	Q96Q42	ALS2	S492	Alsin	0.197232	0.999939	-0.738802	0.999	-0.113452	0.998947	-0.0395477	0.999682	-0.436234	0.999505	-0.579719	0.999875	0.299328	0.99947	0.0110751	0.999683	-0.508588	0.991988	-0.344333	0.999703
Q8IY63	Q8IY63	AMOTL1	S809	Angiomotin-like protein 1	Inf	0	NA	NA	Inf	0	NA	NA	Inf	0	NA	NA	NA	NA	NA	NA	Inf	0	NA	NA
Q8IY63	Q8IY63	AMOTL1	S906	Angiomotin-like protein 1	-0.853406	0.999939	-0.391035	0.999	-0.780713	0.892642	0.162657	0.999682	-0.281968	0.999505	-0.143404	0.999875	-0.500868	0.99947	-0.606399	0.999683	0.356105	0.991988	-0.383698	0.999703
Q8IY63	Q8IY63	AMOTL1	T808	Angiomotin-like protein 1	Inf	0	NA	NA	NA	NA	Inf	0	Inf	0	Inf	0	Inf	0	Inf	0	NA	NA	NA	NA
Q8IY63	Q8IY63	AMOTL1	T902	Angiomotin-like protein 1	-0.871752	0.999939	-0.739712	0.999	-0.799058	0.95819	0.479888	0.999682	-0.750768	0.999505	-0.16175	0.999875	NegInf	0	-0.396157	0.999683	NegInf	0	-0.402044	0.999703
Q9Y2J4	Q9Y2J4	AMOTL2	S183	Angiomotin-like protein 2	NegInf	0	NegInf	0	0.133525	0.912581	NegInf	0	-0.421942	0.956462	NegInf	0	NegInf	0	NegInf	0	NegInf	0	NegInf	0
Q9Y2J4	Q9Y2J4	AMOTL2	S759	Angiomotin-like protein 2	0.169868	0.999939	0.147908	0.999	0.125714	0.996709	-0.613471	0.999682	0.0760735	0.999505	0.246317	0.999875	0.246106	0.99947	0.140831	0.999683	0.243289	0.991988	-0.401563	0.999703
Q01433	Q01433	AMPD2	S100	AMP deaminase 2	Inf	0	Inf	0	Inf	0	Inf	0	Inf	0	Inf	0	NA	NA	Inf	0	Inf	0	Inf	0
Q01433	Q01433	AMPD2	S118	AMP deaminase 2	Inf	0	Inf	0	Inf	0	Inf	0	Inf	0	Inf	0	Inf	0	Inf	0	Inf	0	Inf	0
Q01433	Q01433	AMPD2	S168	AMP deaminase 2	0.115846	0.999939	-0.0308311	0.999	0.348246	0.995804	0.0392666	0.999682	0.143978	0.999505	0.107117	0.999875	0.10391	0.99947	0.399119	0.999683	0.228004	0.994704	-0.055882	0.999703
Q01433	Q01433	AMPD2	S76	AMP deaminase 2	0.691176	0.999939	0.230165	0.999	0.463143	0.958348	0.121094	0.999682	0.0548584	0.999505	0.468077	0.999875	0.343976	0.99947	0.0330247	0.999683	0.38516	0.991988	0.857558	0.999703
Q01433	Q01433	AMPD2	T117	AMP deaminase 2	Inf	0	Inf	0	Inf	0	Inf	0	Inf	0	Inf	0	Inf	0	Inf	0	Inf	0	Inf	0
Q9H1A4	Q9H1A4	ANAPC1	S355	Anaphase-promoting complex subunit 1	-0.488032	0.999939	0.385	0.999	-0.522475	0.958348	0.190688	0.999682	-0.381905	0.999505	1.5037	0.999875	0.282936	0.99947	NegInf	0	0.362546	0.991988	-0.166802	0.999703
Q9H1A4	Q9H1A4	ANAPC1	S686	Anaphase-promoting complex subunit 1	NA	NA	NA	NA	NA	NA	NA	NA	Inf	0	Inf	0	NA	NA	Inf	0	NA	NA	Inf	0
Q9H1A4	Q9H1A4	ANAPC1	S688	Anaphase-promoting complex subunit 1	-0.0312767	0.999939	-0.0893908	0.999	0.0447417	0.998947	0.0632967	0.999682	-0.290573	0.999505	0.15217	0.999875	-0.364231	0.99947	-0.0146199	0.999683	0.0376083	0.997959	-0.109355	0.999703
Q9UJX5	Q9UJX5	ANAPC4	S779	Anaphase-promoting complex subunit 4	0.399529	0.999939	0.163786	0.999	NegInf	0	NegInf	0	0.537796	0.999505	0.703654	0.999875	0.504968	0.99947	NegInf	0	-0.202279	0.995605	0.754452	0.999703
Q01484	Q01484	ANK2	S29	Ankyrin-2	Inf	0	Inf	0	Inf	0	Inf	0	Inf	0	Inf	0	Inf	0	Inf	0	Inf	0	Inf	0
Q01484	Q01484	ANK2	S3795	Ankyrin-2	NA	NA	NA	NA	Inf	0	NA	NA	NA	NA	NA	NA	NA	NA	Inf	0	NA	NA	Inf	0
Q01484	Q01484	ANK2	S3823	Ankyrin-2	0.387163	0.999939	0.638059	0.999	0.336356	0.958348	-0.032317	0.999682	0.217491	0.999505	0.083845	0.999875	0.010079	0.99947	0.10142	0.999683	0.54462	0.959344	0.395726	0.999703
Q8IWZ3	Q8IWZ3	ANKHD1	S1679	Ankyrin repeat and KH domain-containing protein 1	-0.456427	0.999939	0.444322	0.999	-0.268803	0.958348	-0.235073	0.999682	-0.41599	0.988002	-0.138918	0.999875	-0.145498	0.99947	-0.196691	0.999683	-0.0496674	0.997959	-0.152877	0.999703
Q8IWZ3	Q8IWZ3	ANKHD1	T1538	Ankyrin repeat and KH domain-containing protein 1	-0.118361	0.999939	NegInf	0	0.319146	0.997821	0.112565	0.999682	0.624462	0.999505	-0.757206	0.999875	-0.561876	0.99947	0.307101	0.999683	0.79244	0.991988	0.485393	0.999703
Q8IWZ3	Q8IWZ3	ANKHD1	T1678	Ankyrin repeat and KH domain-containing protein 1	NA	NA	Inf	0	NA	NA	NA	NA	NA	NA	NA	NA	NA	NA	Inf	0	Inf	0	NA	NA
Q9P2G1	Q9P2G1	ANKIB1	S737	Ankyrin repeat and IBR domain-containing protein 1	-0.495126	0.999939	-0.648918	0.999	-0.785556	0.847161	-0.612032	0.999682	-0.624256	0.995439	-0.651016	0.999875	-0.264924	0.99947	-1.46197	0.996198	-0.0189409	0.998648	-1.36793	0.765812
Q86XL3	Q86XL3	ANKLE2	S662	Ankyrin repeat and LEM domain-containing protein 2	-0.220222	0.999939	0.0460447	0.999	-0.157595	0.958348	-0.255999	0.999682	-0.227102	0.999505	0.114201	0.999875	0.0086448	0.99947	-0.0352	0.999683	-0.0807738	0.991988	-0.120821	0.999703
Q86XL3	Q86XL3	ANKLE2	S914	Ankyrin repeat and LEM domain-containing protein 2	NA	NA	NA	NA	NA	NA	Inf	0	NA	NA	NA	NA	Inf	0	NA	NA	NA	NA	NA	NA
Q86XL3	Q86XL3	ANKLE2	S919	Ankyrin repeat and LEM domain-containing protein 2	-0.061467	0.999939	0.602109	0.999	0.0728318	0.998947	0.0172212	0.999682	0.374412	0.999505	0.0296498	0.999875	0.0706662	0.99947	-0.0207824	0.999683	0.234572	0.991988	0.164717	0.999703
Q6UB99	Q6UB99	ANKRD11	S1792	Ankyrin repeat domain-containing protein 11	0.411158	0.999939	0.240035	0.999	0.576385	0.757779	0.207602	0.999682	0.319041	0.999505	0.22083	0.999875	-0.106977	0.99947	0.104109	0.999683	0.753233	0.901678	0.208562	0.999703
Q6UB98	Q6UB98	ANKRD12	S149	Ankyrin repeat domain-containing protein 12	Inf	0	NA	NA	Inf	0	Inf	0	Inf	0	NA	NA	Inf	0	Inf	0	Inf	0	Inf	0
Q6ZTN6	Q6ZTN6	ANKRD13D	S465	Ankyrin repeat domain-containing protein 13D	-0.527627	0.999939	-0.345088	0.999	-0.143291	0.996586	-0.0505288	0.999682	-0.258956	0.999505	0.055367	0.999875	-0.795884	0.789374	-0.740847	0.999683	-0.619175	0.914272	-0.444286	0.999703
Q6ZTN6	Q6ZTN6	ANKRD13D	T469	Ankyrin repeat domain-containing protein 13D	-0.527627	0.999939	-0.345088	0.999	-0.143291	0.996586	-0.0505288	0.999682	-0.258956	0.999505	0.055367	0.999875	-0.795884	0.789374	-0.740847	0.999683	-0.619175	0.914272	-0.444286	0.999703
O75179	O75179	ANKRD17	S1940	Ankyrin repeat domain-containing protein 17	0.650881	0.999939	0.470701	0.999	NegInf	0	NegInf	0	NegInf	0	1.28052	0.999875	NegInf	0	0.333609	0.999683	NegInf	0	1.51638	0.999703
O75179	O75179	ANKRD17	S2067	Ankyrin repeat domain-containing protein 17	-0.241663	0.999939	-0.998928	0.999	0.613809	0.926587	-0.00185299	0.999682	0.120271	0.999505	0.0303009	0.999875	-0.152094	0.99947	0.166869	0.999683	0.659569	0.959344	0.631764	0.999703
O75179	O75179	ANKRD17	S2401	Ankyrin repeat domain-containing protein 17	0.356032	0.999939	-0.495309	0.999	-0.575874	0.94815	-1.73876	0.999682	NegInf	0	-0.557602	0.999875	-0.343198	0.99947	-0.900313	0.999683	-0.15421	0.991988	-0.499301	0.999703
Q9UPS8	Q9UPS8	ANKRD26	S530	Ankyrin repeat domain-containing protein 26	NA	NA	NA	NA	NA	NA	Inf	0	Inf	0	NA	NA	NA	NA	Inf	0	NA	NA	NA	NA
Q9UPS8	Q9UPS8	ANKRD26	S539	Ankyrin repeat domain-containing protein 26	NA	NA	Inf	0	NA	NA	NA	NA	NA	NA	Inf	0	NA	NA	NA	NA	NA	NA	NA	NA
Q9UPS8	Q9UPS8	ANKRD26	S587	Ankyrin repeat domain-containing protein 26	-0.585341	0.999939	NegInf	0	0.209571	0.998947	-0.219084	0.999682	0.356771	0.999505	-1.4977	0.999875	-0.869183	0.99947	-0.079452	0.999683	0.585341	0.991988	-0.392081	0.999703
Q9UPS8	Q9UPS8	ANKRD26	S631	Ankyrin repeat domain-containing protein 26	NegInf	0	NegInf	0	0.323311	0.995804	NegInf	0	-0.108921	0.999505	NegInf	0	0.115774	0.99947	0.564542	0.999683	NegInf	0	NegInf	0
Q9UPS8	Q9UPS8	ANKRD26	T590	Ankyrin repeat domain-containing protein 26	NA	NA	NA	NA	NA	NA	Inf	0	NA	NA	Inf	0	Inf	0	NA	NA	NA	NA	Inf	0
O15084	O15084	ANKRD28	S1011	Serine/threonine-protein phosphatase 6 regulatory ankyrin repeat subunit A	Inf	0	NA	NA	Inf	0	Inf	0	NA	NA	Inf	0	NA	NA	NA	NA	NA	NA	Inf	0
Q69YU3	Q69YU3	ANKRD34A	S473	Ankyrin repeat domain-containing protein 34A	-2.38839	0.999939	-0.14978	0.999	-2.7119	0.743269	-0.115642	0.999682	-0.209645	0.999505	-0.660755	0.999875	0.0857857	0.99947	-1.73261	0.999683	-0.542339	0.991988	-0.470575	0.999703
Q92625	Q92625	ANKS1A	S647	Ankyrin repeat and SAM domain-containing protein 1A	0.0844829	0.999939	0.609723	0.971761	0.187521	0.974642	0.0351666	0.999682	-0.287307	0.999505	0.103651	0.999875	0.0840602	0.99947	0.00238586	0.999857	0.295581	0.981176	-0.0538952	0.999703
Q92625	Q92625	ANKS1A	S663	Ankyrin repeat and SAM domain-containing protein 1A	0.0245901	0.999939	-0.0380725	0.999	0.0674473	0.998947	-0.0727158	0.999682	0.0324881	0.999505	-0.125883	0.999875	-0.515465	0.99947	0.0277251	0.999683	-0.0007668	0.998648	-0.0556195	0.999703
Q9H8Y5	Q9H8Y5	ANKZF1	S361	Ankyrin repeat and zinc finger domain-containing protein 1	NA	NA	Inf	0	Inf	0	Inf	0	Inf	0	Inf	0	NA	NA	NA	NA	Inf	0	Inf	0
Q9NQW6	Q9NQW6	ANLN	S295	Actin-binding protein anillin	NegInf	0	-0.348835	NA	0.374451	NA	NegInf	0	NegInf	0	-0.194603	NA	-0.560272	NA	NegInf	0	-1.41574	NA	-0.636742	NA
Q9NQW6	Q9NQW6	ANLN	S323	Actin-binding protein anillin	-0.272388	0.999939	-0.120923	0.999	-0.00393056	0.999264	-0.0120984	0.999682	-0.269885	0.999505	-0.134826	0.999875	0.275774	0.99947	0.17032	0.999683	-0.00360464	0.998648	0.158249	0.999703
P39687	P39687	ANP32A	S17	Acidic leucine-rich nuclear phosphoprotein 32 family member A	-0.598804	0.999939	0.0273308	0.999	1.01077	0.958348	0.170757	0.999682	-0.416376	0.999505	0.203384	0.999875	0.230303	0.99947	-0.068991	0.999683	-0.575945	0.991988	0.176623	0.999703
P39687	P39687	ANP32A	T15	Acidic leucine-rich nuclear phosphoprotein 32 family member A	-0.843307	0.999939	0.906137	0.999	0.888945	0.967288	0.192987	0.999682	0.537986	0.999505	0.367606	0.999875	0.307069	0.99947	0.00421394	0.999857	0.64499	0.991988	-0.148387	0.999703
Q9H6X2	Q9H6X2	ANTXR1	S563	Anthrax toxin receptor 1	0.00750044	0.999939	0.452679	0.999	0.0550588	0.998947	0.539073	0.999682	NegInf	0	0.376884	0.999875	0.316466	0.99947	-0.242818	0.999683	-0.35871	0.982405	0.432262	0.999703
P04083	P04083	ANXA1	S37	Annexin A1	0.011461	0.999939	0.219915	0.999	0.036196	0.998947	-0.304566	0.999682	-0.0924958	0.999505	0.175947	0.999875	-0.135684	0.99947	0.022187	0.999683	0.00119614	0.998648	-0.0711415	0.999703
P07355;A6NMY6	P07355	ANXA2	S12	Annexin A2	0.678926	0.999939	0.220919	0.999	0.66979	0.958348	1.07454	0.999682	0.288785	0.999505	0.314978	0.999875	0.345251	0.99947	-0.00904079	0.999683	1.25103	0.917133	0.99955	0.999703
P07355;A6NMY6	P07355	ANXA2	S127	Annexin A2	NegInf	0	0.640105	0.999	-0.319616	0.958348	0.239749	0.999682	0.825002	0.980489	NegInf	0	0.0270148	0.99947	0.523001	0.999683	0.962307	0.904346	0.102063	0.999703
P07355;A6NMY6	P07355	ANXA2	S18	Annexin A2	Inf	0	NA	NA	Inf	0	Inf	0	NA	NA	Inf	0	Inf	0	NA	NA	NA	NA	NA	NA
P07355;A6NMY6	P07355	ANXA2	S2	Annexin A2	0.0740134	0.999939	-0.0721201	0.999	-0.00535513	0.999264	0.200166	0.999682	-0.378228	0.999505	0.046283	0.999875	-0.426303	0.99947	-0.0201313	0.999683	0.165624	0.991988	0.0172573	0.999703
P07355;A6NMY6	P07355	ANXA2	S22	Annexin A2	NegInf	0	NegInf	0	NegInf	0	NegInf	0	NegInf	0	NegInf	0	NegInf	0	NegInf	0	NegInf	0	-0.587201	NA
P07355;A6NMY6	P07355	ANXA2	S26	Annexin A2	0.767573	0.999939	0.696725	0.999	0.925492	0.522017	0.829218	0.999682	0.880432	0.801668	1.53115	0.483397	0.680402	0.99947	0.658642	0.999683	1.09604	0.596825	0.512646	0.999703
P07355;A6NMY6	P07355	ANXA2	T123	Annexin A2	NegInf	0	0.568605	0.999	0.0437149	0.998947	0.453713	0.999682	0.190076	0.999505	1.18182	0.999875	NegInf	0	NegInf	0	-0.340611	0.995605	NegInf	0
P07355;A6NMY6	P07355	ANXA2	T19	Annexin A2	-0.113424	0.999939	0.249376	0.999	-0.104026	0.996586	0.0294137	0.999682	-0.251971	0.999505	0.353413	0.999875	-0.0330588	0.99947	0.0296349	0.999683	-0.23975	0.983219	-0.342219	0.999703
P07355;A6NMY6	P07355	ANXA2	T3	Annexin A2	0.0740134	0.999939	-0.0721201	0.999	-0.00535513	0.999264	0.200166	0.999682	-0.378228	0.999505	0.046283	0.999875	-0.426303	0.99947	-0.0201313	0.999683	0.168141	0.991988	0.0815676	0.999703
P07355;A6NMY6	P07355	ANXA2	Y24	Annexin A2	-0.617393	0.999939	-0.769576	0.999	-1.37742	0.685338	-1.05524	0.999682	-0.653275	0.999505	-0.434108	0.999875	-1.03037	0.99947	-0.525396	0.999683	0.35254	0.991988	-0.03647	0.999703
Q96CW1	Q96CW1	AP2M1	T156	AP-2 complex subunit mu	NegInf	0	0.127568	0.999	NegInf	0	0.0793515	0.999682	NegInf	0	-0.0479878	0.999875	-0.0558206	0.99947	-0.762683	0.999683	-0.198171	0.991988	NegInf	0
O00203	O00203	AP3B1	S276	AP-3 complex subunit beta-1	-0.187415	0.999939	1.32191	0.999	1.40798	0.753142	-0.204071	0.999682	0.283869	0.999505	0.0757744	0.999875	0.38844	0.99947	1.60149	0.999683	0.114941	0.997959	0.71456	0.999703
O14617	O14617	AP3D1	S658	AP-3 complex subunit delta-1	-0.231221	0.999939	-0.482619	0.999	-0.0532567	0.998947	-0.539202	0.999682	-0.413227	0.988002	-0.0687393	0.999875	-0.270704	0.99947	-0.180735	0.999683	-0.380498	0.917133	-0.084881	0.999703
O14617	O14617	AP3D1	S685	AP-3 complex subunit delta-1	NA	NA	NA	NA	Inf	0	Inf	0	Inf	0	NA	NA	Inf	0	Inf	0	NA	NA	Inf	0
O14617	O14617	AP3D1	S686	AP-3 complex subunit delta-1	-0.440485	0.999939	0.118875	0.999	-0.198277	0.997821	0.119048	0.999682	-0.538165	0.999505	-0.517654	0.999875	-1.09243	0.99947	-0.733592	0.999683	0.616961	0.991988	-0.817535	0.999703
O14617	O14617	AP3D1	S829	AP-3 complex subunit delta-1	-0.0631002	0.999939	-0.168893	0.999	-0.0830229	0.998947	0.0413897	0.999682	-0.194625	0.999505	0.402632	0.999875	-0.111592	0.99947	0.212099	0.999683	-0.187135	0.991988	-0.0554171	0.999703
Q7Z5R6	Q7Z5R6	APBB1IP	S526	Amyloid beta A4 precursor protein-binding family B member 1-interacting protein	Inf	0	NA	NA	Inf	0	NA	NA	NA	NA	NA	NA	Inf	0	Inf	0	Inf	0	Inf	0
P25054	P25054	APC	T1438	Adenomatous polyposis coli protein	-1.07431	0.652445	NegInf	0	-0.665312	0.622566	-0.254586	0.999682	-0.773865	0.748984	-0.0715939	0.999875	-1.40936	0.680912	NegInf	0	-0.616805	0.813236	-0.416467	0.999703
O95996	O95996	APC2	S1211	Adenomatous polyposis coli protein 2	NegInf	0	-0.271597	0.999	NegInf	0	-1.82295	0.999682	0.998789	0.999505	0.75048	0.999875	NegInf	0	0.374152	0.999683	1.96882	0.959344	NegInf	0
O95996	O95996	APC2	S1230	Adenomatous polyposis coli protein 2	NegInf	0	-0.271597	0.999	NegInf	0	-1.82295	0.999682	0.998789	0.999505	0.75048	0.999875	NegInf	0	0.374152	0.999683	1.96882	0.959344	NegInf	0
O95996	O95996	APC2	T1213	Adenomatous polyposis coli protein 2	NegInf	0	-0.271597	0.999	NegInf	0	-1.82295	0.999682	0.998789	0.999505	0.75048	0.999875	NegInf	0	0.374152	0.999683	1.96882	0.959344	NegInf	0
O95996	O95996	APC2	T1227	Adenomatous polyposis coli protein 2	NegInf	0	-0.271597	0.999	NegInf	0	-1.82295	0.999682	0.998789	0.999505	0.75048	0.999875	NegInf	0	0.374152	0.999683	1.96882	0.959344	NegInf	0
P13798	P13798	APEH	S187	Acylamino-acid-releasing enzyme	0.58835	0.999939	0.335526	0.999	0.67849	0.903214	0.90108	0.999682	0.528605	0.999505	0.183079	0.999875	0.474774	0.99947	NegInf	0	0.197346	0.993444	-0.422371	0.999703
Q9BZZ5	Q9BZZ5	API5	S462	Apoptosis inhibitor 5	Inf	0	NA	NA	NA	NA	NA	NA	NA	NA	NA	NA	NA	NA	NA	NA	Inf	0	NA	NA
Q9BZZ5	Q9BZZ5	API5	S464	Apoptosis inhibitor 5	-0.634952	0.999939	-0.786134	0.999	-0.230173	0.998947	0.0138628	0.999682	-0.396305	0.999505	-0.403043	0.999875	-2.00905	0.99947	-0.20952	0.999683	1.31426	0.991988	NegInf	0
Q9UKG1	Q9UKG1	APLF	S131	Aprataxin and PNK-like factor	0.463881	0.999939	NegInf	0	-1.40321	0.791399	NegInf	0	NegInf	0	NegInf	0	0.00421244	0.99947	NegInf	0	0.0643592	0.997959	NegInf	0
Q9UKG1	Q9UKG1	APPL1	S401	DCC-interacting protein 13-alpha	-0.184793	0.999939	0.0406906	0.999	-0.192171	0.996586	0.511373	0.999682	-0.498012	0.999505	0.0120613	0.999875	-0.434497	0.99947	0.417574	0.999683	0.0691898	0.997959	0.497224	0.999703
Q9UKG1	Q9UKG1	APPL1	T399	DCC-interacting protein 13-alpha	NA	NA	Inf	0	NA	NA	NA	NA	Inf	0	Inf	0	NA	NA	Inf	0	NA	NA	NA	NA
P10398	P10398	ARAF	S257	Serine/threonine-protein kinase A-Raf	-0.0279216	0.999939	-0.473436	0.999	0.582666	0.853677	0.23401	0.999682	0.355876	0.999505	0.339909	0.999875	0.294855	0.99947	0.30942	0.999683	0.114748	0.995605	0.521116	0.999703
P10398	P10398	ARAF	S259	Serine/threonine-protein kinase A-Raf	NA	NA	NA	NA	NA	NA	Inf	0	Inf	0	NA	NA	NA	NA	Inf	0	Inf	0	NA	NA
P10398	P10398	ARAF	T253	Serine/threonine-protein kinase A-Raf	1.13429	0.999939	2.26342	0.744872	0.75259	0.958348	0.507897	0.999682	1.13733	0.999505	0.0283369	0.999875	0.335505	0.99947	0.261459	0.999683	0.518146	0.991988	0.867377	0.999703
Q96P48	Q96P48	ARAP1	S229	Arf-GAP with Rho-GAP domain, ANK repeat and PH domain-containing protein 1	-0.261533	0.999939	-0.0520482	0.999	0.0913116	0.998947	0.214893	0.999682	-0.0188073	0.999505	0.0641171	0.999875	-0.232707	0.99947	0.263214	0.999683	0.192415	0.991988	0.147138	0.999703
Q96P48	Q96P48	ARAP1	Y231	Arf-GAP with Rho-GAP domain, ANK repeat and PH domain-containing protein 1	NA	NA	NA	NA	NA	NA	NA	NA	NA	NA	Inf	0	Inf	0	NA	NA	Inf	0	NA	NA
Q8WWN8	Q8WWN8	ARAP3	S1444	Arf-GAP with Rho-GAP domain, ANK repeat and PH domain-containing protein 3	Inf	0	NA	NA	Inf	0	NA	NA	NA	NA	NA	NA	NA	NA	Inf	0	NA	NA	NA	NA
O15033	O15033	AREL1	S337	Apoptosis-resistant E3 ubiquitin protein ligase 1	0.450354	0.999939	0.62947	0.999	0.952316	0.757779	0.684432	0.999682	0.558561	0.999505	0.193583	0.999875	-0.277877	0.99947	0.190433	0.999683	0.146061	0.995605	0.00970991	0.999703
Q8N6T3	Q8N6T3	ARFGAP1	S360	ADP-ribosylation factor GTPase-activating protein 1	-0.132945	0.999939	NegInf	0	-0.279445	0.997821	NegInf	0	NegInf	0	-0.435791	0.999875	NegInf	0	NegInf	0	NegInf	0	NegInf	0
Q8N6T3	Q8N6T3	ARFGAP1	S361	ADP-ribosylation factor GTPase-activating protein 1	NA	NA	Inf	0	NA	NA	Inf	0	Inf	0	NA	NA	NA	NA	NA	NA	NA	NA	NA	NA
Q8N6H7	Q8N6H7	ARFGAP2	S146	ADP-ribosylation factor GTPase-activating protein 2	0.168032	0.999939	0.154879	0.999	0.3865	0.956781	0.0128192	0.999682	0.0749334	0.999505	0.153411	0.999875	-0.0316594	0.99947	0.591496	0.999683	0.451976	0.981176	0.437697	0.999703
Q8N6H7	Q8N6H7	ARFGAP2	S240	ADP-ribosylation factor GTPase-activating protein 2	NA	NA	Inf	0	Inf	0	Inf	0	Inf	0	Inf	0	NA	NA	Inf	0	Inf	0	Inf	0
Q8N6H7	Q8N6H7	ARFGAP2	S432	ADP-ribosylation factor GTPase-activating protein 2	Inf	0	Inf	0	Inf	0	Inf	0	NA	NA	Inf	0	Inf	0	Inf	0	Inf	0	Inf	0
Q8N6H7	Q8N6H7	ARFGAP3	S331	ADP-ribosylation factor GTPase-activating protein 3	0.0109754	0.999939	0.377563	0.999	0.0983454	0.998947	0.196829	0.999682	-0.00418423	0.999505	0.577402	0.999875	-0.000408355	0.99947	0.213118	0.999683	0.563379	0.959344	0.591412	0.999703
Q9Y6D6	Q9Y6D6	ARFGEF1	S52	Brefeldin A-inhibited guanine nucleotide-exchange protein 1	-0.269664	0.999939	NegInf	0	0.0640142	0.998947	0.159866	0.999682	-0.763567	0.988002	-0.0259725	0.999875	-0.345574	0.99947	-0.210514	0.999683	-1.1054	0.901678	NegInf	0
Q9Y6D6	Q9Y6D6	ARFGEF1	T48	Brefeldin A-inhibited guanine nucleotide-exchange protein 1	-0.0938088	0.999939	-0.00129053	0.999244	-0.296524	0.903816	0.0524729	0.999682	0.398412	0.999505	0.223495	0.999875	NegInf	0	0.210911	0.999683	-0.191931	0.991988	0.0172567	0.999703
Q9Y6D5	Q9Y6D5	ARFGEF2	S1528	Brefeldin A-inhibited guanine nucleotide-exchange protein 2	0.00171102	0.999939	0.0345569	0.999	0.070689	0.998947	-0.945546	0.999682	-0.407032	0.999505	NegInf	0	NegInf	0	NegInf	0	-0.193932	0.991988	0.262862	0.999703
Q9Y6D5	Q9Y6D5	ARFGEF2	S218	Brefeldin A-inhibited guanine nucleotide-exchange protein 2	0.336984	0.999939	0.0727221	0.999	-0.134548	0.996586	0.589925	0.999682	0.327843	0.999505	0.438732	0.999875	0.226174	0.99947	0.284802	0.999683	0.203246	0.991988	-0.171041	0.999703
Q9Y6D5	Q9Y6D5	ARFGEF2	S227	Brefeldin A-inhibited guanine nucleotide-exchange protein 2	0.0593348	0.999939	-0.524265	0.999	-0.22432	0.974642	-0.119192	0.999682	-0.128492	0.999505	-0.025032	0.999875	0.050256	0.99947	-0.0392875	0.999683	-0.0203343	0.998506	-0.295063	0.999703
Q9NWB6	Q9NWB6	ARGLU1	S76	Arginine and glutamate-rich protein 1	-1.69974	0.78466	-0.291187	0.999	-0.103778	0.998947	-1.14102	0.999682	-1.12283	0.956462	-0.403195	0.999875	-1.30759	0.862411	-0.139374	0.999683	-0.00144176	0.998648	-0.690619	0.999703
Q9NWB6	Q9NWB6	ARGLU1	S77	Arginine and glutamate-rich protein 1	0.105612	0.999939	0.0524344	0.999	0.0978099	0.996586	-0.0713932	0.999682	-0.0531528	0.999505	0.157643	0.999875	-0.217876	0.99947	-0.051674	0.999683	0.246338	0.981176	-0.055799	0.999703
Q07960	Q07960	ARHGAP1	S51	Rho GTPase-activating protein 1	0.103994	0.999939	-0.139765	0.999	0.558772	0.926587	0.157851	0.999682	0.00800178	0.999505	-0.16174	0.999875	-0.0144314	0.99947	0.317442	0.999683	0.0211	0.998648	0.355888	0.999703
A1A4S6	A1A4S6	ARHGAP10	S589	Rho GTPase-activating protein 10	NegInf	0	-0.125696	NA	NegInf	0	NegInf	0	NegInf	0	NegInf	0	NegInf	0	-0.287165	NA	NegInf	0	NegInf	0
A1A4S6	A1A4S6	ARHGAP10	S591	Rho GTPase-activating protein 10	0.160445	0.999939	0.513791	0.999	0.895279	0.906757	0.465382	0.999682	0.924452	0.999505	0.653459	0.999875	-0.288054	0.99947	0.31134	0.999683	0.698954	0.981176	-0.459852	0.999703
Q8IWW6	Q8IWW6	ARHGAP12	S103	Rho GTPase-activating protein 12	0.428634	0.999939	0.876806	0.999	0.344396	0.958348	NegInf	0	-0.186269	0.999505	0.218355	0.999875	0.710282	0.99947	0.407389	0.999683	0.446803	0.989618	0.0812942	0.999703
Q8IWW6	Q8IWW6	ARHGAP12	S165	Rho GTPase-activating protein 12	0.547578	0.924042	-0.000531659	0.99998	-0.0135131	0.998947	0.0868981	0.999682	NegInf	0	0.5676	0.999875	0.165758	0.99947	-0.266183	0.999683	0.421326	0.914272	0.529509	0.979587
Q8IWW6	Q8IWW6	ARHGAP12	S201	Rho GTPase-activating protein 12	NegInf	0	NegInf	0	0.403704	0.990369	-0.16259	0.999682	0.407227	0.999505	0.00202942	0.999875	NegInf	0	-0.616432	0.999683	0.560207	0.991988	NegInf	0
Q8IWW6	Q8IWW6	ARHGAP12	S213	Rho GTPase-activating protein 12	0.80821	0.999939	0.139916	0.999	0.729494	0.971336	NegInf	0	0.469474	0.999505	NegInf	0	NegInf	0	-0.0326549	0.999683	0.584061	0.991988	NegInf	0
Q8IWW6	Q8IWW6	ARHGAP12	S215	Rho GTPase-activating protein 12	NegInf	0	0.297503	0.999	-0.306145	0.996586	0.154575	0.999682	-0.0776201	0.999505	-0.160287	0.999875	-0.124325	0.99947	-0.121662	0.999683	-0.132224	0.995605	0.176056	0.999703
Q8IWW6	Q8IWW6	ARHGAP12	S240	Rho GTPase-activating protein 12	0.0842107	0.999939	1.16042	0.999	0.0750724	0.998947	0.579515	0.999682	0.572803	0.999505	0.360315	0.999875	-0.247096	0.99947	0.79007	0.999683	0.358911	0.991988	0.687407	0.999703
Q8IWW6	Q8IWW6	ARHGAP12	S592	Rho GTPase-activating protein 12	0.448193	0.999939	1.39889	0.999	NegInf	0	0.493585	0.999682	1.32924	0.990195	1.07096	0.999875	NegInf	0	1.0056	0.999683	NegInf	0	-1.59742	0.999703
Q8IWW6	Q8IWW6	ARHGAP12	T104	Rho GTPase-activating protein 12	0.428634	0.999939	0.876806	0.971761	0.344396	0.958348	NegInf	0	-0.186269	0.999505	0.218355	0.999875	0.710282	0.99947	0.407389	0.999683	0.234973	0.991988	0.0812942	0.999703
Q8IWW6	Q8IWW6	ARHGAP12	T231	Rho GTPase-activating protein 12	-0.586435	0.999939	0.589924	0.999	-0.096634	0.998947	0.191509	0.999682	-0.0317867	0.999505	-0.0276908	0.999875	-0.635102	0.99947	-0.0484647	0.999683	0.249558	0.991988	-0.387787	0.999703
Q68EM7	Q68EM7	ARHGAP17	S575	Rho GTPase-activating protein 17	-0.0191099	0.999939	-0.0944889	0.999	-0.0331235	0.998947	-0.0540099	0.999682	-0.13412	0.999505	0.0612275	0.999875	-0.312491	0.99947	-0.18153	0.999683	-0.243939	0.982405	-0.438612	0.99615
Q68EM7	Q68EM7	ARHGAP17	S614	Rho GTPase-activating protein 17	NegInf	0	NegInf	0	NegInf	0	NegInf	0	0.350525	NA	NegInf	0	NegInf	0	NegInf	0	NegInf	0	NegInf	0
Q68EM7	Q68EM7	ARHGAP17	S625	Rho GTPase-activating protein 17	-0.652348	0.999939	-0.0282494	0.999	-0.0112249	0.999264	0.174597	0.999682	-0.085294	0.999505	0.125068	0.999875	0.251068	0.99947	0.145076	0.999683	0.542344	0.991243	-0.276156	0.999703
Q68EM7	Q68EM7	ARHGAP17	S676	Rho GTPase-activating protein 17	-0.194799	0.999939	-0.446855	0.999	-0.214216	0.990086	-0.139052	0.999682	-0.353736	0.999505	-0.425781	0.999875	-0.314686	0.99947	-0.212925	0.999683	0.0196188	0.998506	-0.413153	0.999703
Q8N392	Q8N392	ARHGAP18	S66	Rho GTPase-activating protein 18	NegInf	0	0.161396	0.999	-0.266953	0.996586	0.405754	0.999682	0.941287	0.999505	0.362899	0.999875	0.39194	0.99947	0.128428	0.999683	0.176363	0.996401	0.320582	0.999703
Q5T5U3	Q5T5U3	ARHGAP21	S1099	Rho GTPase-activating protein 21	-0.297774	0.999939	0.479765	0.999	1.4083	0.958348	-0.761301	0.999682	0.38974	0.999505	-0.431221	0.999875	0.30588	0.99947	-0.566686	0.999683	0.985507	0.991988	0.261856	0.999703
Q5T5U3	Q5T5U3	ARHGAP21	S1115	Rho GTPase-activating protein 21	Inf	0	Inf	0	NA	NA	Inf	0	Inf	0	NA	NA	NA	NA	NA	NA	NA	NA	Inf	0
Q5T5U3	Q5T5U3	ARHGAP21	S1514	Rho GTPase-activating protein 21	Inf	0	Inf	0	Inf	0	Inf	0	NA	NA	NA	NA	Inf	0	Inf	0	Inf	0	NA	NA
Q5T5U3	Q5T5U3	ARHGAP21	S1717	Rho GTPase-activating protein 21	0.168917	0.999939	0.0873982	0.999	NegInf	0	NegInf	0	NegInf	0	NegInf	0	0.0671521	0.99947	NegInf	0	NegInf	0	NegInf	0
Q5T5U3	Q5T5U3	ARHGAP21	S319	Rho GTPase-activating protein 21	1.23144	0.999939	2.34822	0.999	1.83644	0.862753	NegInf	0	1.19506	0.999505	-1.4987	0.999875	1.8214	0.99947	NegInf	0	NegInf	0	NegInf	0
Q5T5U3	Q5T5U3	ARHGAP21	S443	Rho GTPase-activating protein 21	NegInf	0	0.66687	0.999	0.429777	0.926587	0.341551	0.999682	0.0298263	0.999505	0.500088	0.999875	NegInf	0	NegInf	0	0.456003	0.981176	-0.144959	0.999703
Q5T5U3	Q5T5U3	ARHGAP21	S457	Rho GTPase-activating protein 21	-0.0517666	0.999939	0.202626	0.999	-0.336352	0.912581	NegInf	0	-0.271342	0.999505	NegInf	0	-0.207953	0.99947	-0.457162	0.999683	0.672613	0.914272	NegInf	0
Q5T5U3	Q5T5U3	ARHGAP21	S459	Rho GTPase-activating protein 21	0.0450346	0.999939	0.202626	0.999	-0.095688	0.998947	NegInf	0	-0.271342	0.999505	NegInf	0	-0.207953	0.99947	-0.558801	0.999683	0.0517954	0.997959	-0.629449	0.999703
Q5T5U3	Q5T5U3	ARHGAP21	S612	Rho GTPase-activating protein 21	NA	NA	Inf	0	NA	NA	Inf	0	NA	NA	NA	NA	NA	NA	NA	NA	Inf	0	Inf	0
Q5T5U3	Q5T5U3	ARHGAP21	S616	Rho GTPase-activating protein 21	-0.680802	0.927463	-0.0643031	0.999	-0.306091	0.958348	-0.400925	0.999682	-0.624226	0.827196	-0.385257	0.999875	-0.79002	0.789374	-0.265256	0.999683	NegInf	0	-0.649447	0.999703
Q5T5U3	Q5T5U3	ARHGAP21	S743	Rho GTPase-activating protein 21	Inf	0	Inf	0	NA	NA	Inf	0	Inf	0	Inf	0	NA	NA	Inf	0	Inf	0	Inf	0
Q5T5U3	Q5T5U3	ARHGAP21	S857	Rho GTPase-activating protein 21	0.397792	0.999939	0.157614	0.999	0.459472	0.820209	0.303595	0.999682	0.37735	0.999505	0.0306583	0.999875	0.298988	0.99947	0.181973	0.999683	0.361084	0.981176	0.0994402	0.999703
Q5T5U3	Q5T5U3	ARHGAP21	S862	Rho GTPase-activating protein 21	Inf	0	NA	NA	NA	NA	NA	NA	Inf	0	NA	NA	NA	NA	NA	NA	NA	NA	NA	NA
Q5T5U3	Q5T5U3	ARHGAP21	S924	Rho GTPase-activating protein 21	-0.053966	0.999939	-0.0914279	0.999	-0.0110677	0.998947	-0.121825	0.999682	-0.258892	0.988002	-0.0647542	0.999875	-0.340722	0.862411	-0.260556	0.999683	NegInf	0	-0.0680905	0.999703
Q5T5U3	Q5T5U3	ARHGAP21	T1114	Rho GTPase-activating protein 21	NA	NA	Inf	0	NA	NA	NA	NA	Inf	0	NA	NA	NA	NA	Inf	0	Inf	0	NA	NA
Q5T5U3	Q5T5U3	ARHGAP21	T747	Rho GTPase-activating protein 21	Inf	0	Inf	0	NA	NA	NA	NA	Inf	0	Inf	0	NA	NA	Inf	0	Inf	0	Inf	0
Q7Z5H3	Q7Z5H3	ARHGAP22	S16	Rho GTPase-activating protein 22	0.197277	0.999939	0.0473636	0.999	-0.351173	0.799038	NegInf	0	-0.113293	0.999505	0.372268	0.999875	NegInf	0	NegInf	0	-0.0990256	0.981176	-0.0605057	0.999703
Q7Z5H3	Q7Z5H3	ARHGAP22	S395	Rho GTPase-activating protein 22	1.99761	0.0948722	1.51535	0.670687	1.18702	0.619622	1.45495	0.999682	1.86797	0.218995	1.18607	0.999875	0.850647	0.99947	1.26267	0.999683	1.33979	0.758794	1.07196	0.94535
Q7Z5H3	Q7Z5H3	ARHGAP22	S476	Rho GTPase-activating protein 22	NA	NA	Inf	0	NA	NA	NA	NA	NA	NA	Inf	0	NA	NA	NA	NA	Inf	0	NA	NA
Q7Z5H3	Q7Z5H3	ARHGAP22	S587	Rho GTPase-activating protein 22	0.430208	0.999939	0.405319	0.999	-0.167692	0.997821	-0.0784059	0.999682	0.0878974	0.999505	0.148318	0.999875	0.528594	0.99947	0.27447	0.999683	0.360709	0.991988	0.282835	0.999703
Q7Z5H3	Q7Z5H3	ARHGAP22	T589	Rho GTPase-activating protein 22	0.31107	0.999939	NegInf	0	NegInf	0	NegInf	0	0.594557	0.999505	0.734239	0.999875	0.313851	0.99947	0.964117	0.999683	1.78344	0.991988	NegInf	0
Q9P227	Q9P227	ARHGAP23	S423	Rho GTPase-activating protein 23	-0.171983	0.999939	0.0379467	0.999	0.103036	0.996586	-0.104724	0.999682	-0.144583	0.999505	0.0505336	0.999875	-0.286173	0.99947	-0.11383	0.999683	0.271594	0.981176	-0.318824	0.999703
Q9P227	Q9P227	ARHGAP23	S621	Rho GTPase-activating protein 23	NA	NA	NA	NA	NA	NA	Inf	0	NA	NA	NA	NA	NA	NA	Inf	0	NA	NA	NA	NA
Q52LW3	Q52LW3	ARHGAP29	S1019	Rho GTPase-activating protein 29	0.247422	0.999939	-0.195214	0.999	0.13439	0.997821	-0.114182	0.999682	0.0530695	0.999505	-0.406979	0.999875	-0.594569	0.99947	-0.0180345	0.999683	0.355314	0.991988	NegInf	0
Q52LW3	Q52LW3	ARHGAP29	S1029	Rho GTPase-activating protein 29	0.177299	0.999939	-0.216734	0.999	0.0865585	0.996586	-0.298255	0.999682	-0.101944	0.999505	-0.0847847	0.999875	0.112857	0.99947	-0.258906	0.999683	0.119919	0.991988	0.078231	0.999703
Q52LW3	Q52LW3	ARHGAP29	S1185	Rho GTPase-activating protein 29	0.240018	0.999939	0.0958227	0.999	0.422188	0.925422	0.26222	0.999682	0.259864	0.999505	0.460972	0.999875	0.577225	0.99947	0.0831423	0.999683	0.588476	0.914272	0.755295	0.999703
Q52LW3	Q52LW3	ARHGAP29	S1187	Rho GTPase-activating protein 29	Inf	0	Inf	0	NA	NA	Inf	0	NA	NA	NA	NA	Inf	0	NA	NA	Inf	0	NA	NA
Q52LW3	Q52LW3	ARHGAP29	S356	Rho GTPase-activating protein 29	NA	NA	Inf	0	NA	NA	NA	NA	NA	NA	Inf	0	NA	NA	Inf	0	Inf	0	Inf	0
Q52LW3	Q52LW3	ARHGAP29	S357	Rho GTPase-activating protein 29	Inf	0	Inf	0	Inf	0	Inf	0	Inf	0	Inf	0	Inf	0	Inf	0	Inf	0	Inf	0
Q52LW3	Q52LW3	ARHGAP29	S519	Rho GTPase-activating protein 29	Inf	0	Inf	0	Inf	0	Inf	0	Inf	0	NA	NA	NA	NA	Inf	0	Inf	0	NA	NA
Q52LW3	Q52LW3	ARHGAP29	S559	Rho GTPase-activating protein 29	0.679693	0.999939	NegInf	0	1.20807	0.764313	0.722209	0.999682	0.427567	0.999505	0.28417	0.999875	0.725512	0.99947	NegInf	0	0.924525	0.917133	0.707208	0.999703
Q52LW3	Q52LW3	ARHGAP29	S930	Rho GTPase-activating protein 29	0.131313	0.999939	-0.400525	0.999	-0.279532	0.976977	-0.340094	0.999682	-0.259218	0.999505	-0.0428036	0.999875	0.00589031	0.99947	-0.224304	0.999683	-0.203797	0.991988	-0.47795	0.999703
Q52LW3	Q52LW3	ARHGAP29	S949	Rho GTPase-activating protein 29	0.686775	0.999939	-0.277074	0.999	0.29877	0.996586	0.702017	0.999682	-0.257444	0.999505	0.917217	0.999875	-0.496384	0.99947	0.557387	0.999683	-1.07737	0.981176	0.674714	0.999703
Q2M1Z3	Q2M1Z3	ARHGAP31	S349	Rho GTPase-activating protein 31	Inf	0	NA	NA	NA	NA	NA	NA	NA	NA	NA	NA	NA	NA	NA	NA	Inf	0	NA	NA
Q2M1Z3	Q2M1Z3	ARHGAP31	S476	Rho GTPase-activating protein 31	NA	NA	Inf	0	NA	NA	Inf	0	Inf	0	Inf	0	Inf	0	Inf	0	Inf	0	Inf	0
Q9NRY4	Q9NRY4	ARHGAP35	S1150	Rho GTPase-activating protein 35	-0.0258152	0.999939	-0.0633584	0.999	0.409308	0.996463	-0.019444	0.999682	-0.350713	0.999505	-0.140456	0.999875	-0.953744	0.99947	0.428421	0.999683	-0.685516	0.991988	-0.718604	0.999703
Q9NRY4	Q9NRY4	ARHGAP35	S1179	Rho GTPase-activating protein 35	-0.122758	0.999939	-0.376093	0.999	-0.166474	0.990086	0.133844	0.999682	-0.346092	0.999505	-0.0732503	0.999875	-0.364807	0.99947	-0.179152	0.999683	-0.0329864	0.997959	-0.1654	0.999703
Q9NRY4	Q9NRY4	ARHGAP35	S970	Rho GTPase-activating protein 35	Inf	0	Inf	0	Inf	0	Inf	0	Inf	0	Inf	0	NA	NA	NA	NA	Inf	0	Inf	0
Q9NRY4	Q9NRY4	ARHGAP35	S975	Rho GTPase-activating protein 35	-0.160076	0.999939	0.34241	0.999	-0.395724	0.958348	0.422243	0.999682	-0.326103	0.999505	-0.126198	0.999875	-0.772023	0.99947	0.458108	0.999683	-0.169532	0.991988	0.2269	0.999703
Q9NRY4	Q9NRY4	ARHGAP35	S980	Rho GTPase-activating protein 35	NA	NA	NA	NA	NA	NA	NA	NA	NA	NA	Inf	0	Inf	0	NA	NA	NA	NA	NA	NA
Q9NRY4	Q9NRY4	ARHGAP35	Y1105	Rho GTPase-activating protein 35	0.32895	0.999939	0.839525	0.307499	0.513033	0.617792	0.167206	0.999682	0.280314	0.999505	0.678492	0.718234	0.331041	0.99947	0.625393	0.996198	0.685727	0.707085	0.266053	0.999703
Q9C0H5	Q9C0H5	ARHGAP39	S285	Rho GTPase-activating protein 39	-0.757042	0.999939	-0.462056	0.999	-0.524776	0.958348	-0.35668	0.999682	-1.17941	0.865394	-0.697477	0.999875	-1.33967	0.802808	-0.613729	0.999683	-0.455896	0.991988	-0.574105	0.999703
Q9C0H5	Q9C0H5	ARHGAP39	S286	Rho GTPase-activating protein 39	NA	NA	NA	NA	Inf	0	NA	NA	Inf	0	NA	NA	NA	NA	NA	NA	NA	NA	NA	NA
Q9C0H5	Q9C0H5	ARHGAP39	S406	Rho GTPase-activating protein 39	NegInf	0	NegInf	0	NegInf	0	-0.568426	NA	-0.280067	NA	NegInf	0	NegInf	0	-0.105717	NA	-0.219349	NA	NegInf	0
Q13017	Q13017	ARHGAP5	S1173	Rho GTPase-activating protein 5	0.223452	0.999939	0.0591279	0.999	0.4466	0.955294	0.403064	0.999682	-0.0348753	0.999505	-0.00697236	0.999875	-0.472638	0.99947	-0.334613	0.999683	0.34316	0.991988	-0.137101	0.999703
Q13017	Q13017	ARHGAP5	S1176	Rho GTPase-activating protein 5	0.223452	0.999939	0.0591279	0.999	0.4466	0.956781	0.403064	0.999682	-0.0348753	0.999505	0.104921	0.999875	-0.472638	0.99947	-0.334613	0.999683	0.34316	0.991988	-0.137101	0.999703
Q13017	Q13017	ARHGAP5	S1218	Rho GTPase-activating protein 5	-0.120649	0.999939	0.0584692	0.999	-0.150517	0.990086	-0.442331	0.999682	-0.946283	0.651151	0.075235	0.999875	-0.350653	0.99947	NegInf	0	-1.09466	0.460946	-0.0154224	0.999703
P52565	P52565	ARHGDIA	S24	Rho GDP-dissociation inhibitor 1	-0.895644	0.999939	NegInf	0	-0.151036	0.998947	NegInf	0	NegInf	0	NegInf	0	NegInf	0	NegInf	0	NegInf	0	NegInf	0
P52565	P52565	ARHGDIA	S34	Rho GDP-dissociation inhibitor 1	NA	NA	Inf	0	Inf	0	NA	NA	Inf	0	NA	NA	NA	NA	Inf	0	Inf	0	Inf	0
P52565	P52565	ARHGDIA	S47	Rho GDP-dissociation inhibitor 1	-0.489988	0.999939	-0.13246	0.999	-0.395605	0.967288	-0.329051	0.999682	-0.65927	0.990195	-0.61242	0.999875	0.22363	0.99947	0.345498	0.999683	0.122046	0.997959	0.170339	0.999703
O15013	O15013	ARHGEF10	S1283	Rho guanine nucleotide exchange factor 10	NA	NA	NA	NA	Inf	0	Inf	0	NA	NA	NA	NA	NA	NA	NA	NA	Inf	0	NA	NA
O15013	O15013	ARHGEF10	S1284	Rho guanine nucleotide exchange factor 10	-0.351606	0.999939	0.00792015	0.999244	-0.638878	0.942383	-0.430698	0.999682	-0.312469	0.999505	-0.288973	0.999875	NegInf	0	0.0299909	0.999683	-0.271782	0.991988	-0.398971	0.999703
O15013	O15013	ARHGEF10	S1285	Rho guanine nucleotide exchange factor 10	Inf	0	NA	NA	Inf	0	NA	NA	NA	NA	NA	NA	Inf	0	NA	NA	NA	NA	NA	NA
O15013	O15013	ARHGEF10	S1287	Rho guanine nucleotide exchange factor 10	NegInf	0	-0.233555	0.999	-0.492935	0.958348	NegInf	0	0.813117	0.990195	NegInf	0	0.509673	0.99947	-0.461099	0.999683	NegInf	0	-0.258517	0.999703
O15013	O15013	ARHGEF10	S379	Rho guanine nucleotide exchange factor 10	-0.964845	0.999939	-0.13964	0.999	-0.782529	0.990086	-1.94281	0.999682	NegInf	0	-0.362138	0.999875	-0.770711	0.99947	-0.131917	0.999683	-2.42839	0.813236	-2.30473	0.877275
O15085	O15085	ARHGEF11	S1155	Rho guanine nucleotide exchange factor 11	-0.293498	0.999939	-0.169682	0.999	-0.135755	0.998947	NegInf	0	-0.139534	0.999505	0.209171	0.999875	-0.155542	0.99947	-0.063105	0.999683	0.571117	0.991988	-0.248333	0.999703
O15085	O15085	ARHGEF11	S1295	Rho guanine nucleotide exchange factor 11	NegInf	0	0.129154	0.999	NegInf	0	0.135922	0.999682	0.150418	0.999505	-2.21963	0.768711	-0.224055	0.99947	-0.0695168	0.999683	-0.546498	0.90634	NegInf	0
O15085	O15085	ARHGEF11	S1457	Rho guanine nucleotide exchange factor 11	NA	NA	Inf	0	NA	NA	Inf	0	NA	NA	NA	NA	NA	NA	NA	NA	NA	NA	NA	NA
O15085	O15085	ARHGEF11	S1458	Rho guanine nucleotide exchange factor 11	NegInf	0	-0.505518	0.999	-0.318622	0.998947	NegInf	0	0.0474198	0.999505	0.781095	0.999875	0.743766	0.99947	NegInf	0	0.609296	0.991988	NegInf	0
O15085	O15085	ARHGEF11	S1480	Rho guanine nucleotide exchange factor 11	Inf	0	Inf	0	Inf	0	Inf	0	Inf	0	NA	NA	Inf	0	NA	NA	Inf	0	Inf	0
O15085	O15085	ARHGEF11	S245	Rho guanine nucleotide exchange factor 11	NegInf	0	-0.202517	0.999	0.222563	0.997821	-0.102905	0.999682	NegInf	0	-0.574339	0.999875	NegInf	0	-0.173293	0.999683	NegInf	0	NegInf	0
O15085	O15085	ARHGEF11	S251	Rho guanine nucleotide exchange factor 11	-0.148699	0.999939	-0.206866	0.999	-0.814497	0.692456	-0.316221	0.999682	-0.430349	0.999505	-0.1256	0.999875	-0.48073	0.99947	-0.209344	0.999683	-0.260309	0.991988	-0.793825	0.911726
O15085	O15085	ARHGEF11	S255	Rho guanine nucleotide exchange factor 11	-0.56324	0.999939	NegInf	0	NegInf	0	-0.510925	0.999682	NegInf	0	0.388332	0.999875	-0.594957	0.99947	NegInf	0	-0.0462889	0.998648	-0.795402	0.999703
O15085	O15085	ARHGEF11	S27	Rho guanine nucleotide exchange factor 11	0.310938	0.999939	0.460842	0.999	0.365269	0.958348	-0.0919706	0.999682	0.135837	0.999505	-0.305421	0.999875	-0.0380766	0.99947	0.299211	0.999683	0.79318	0.914272	0.145765	0.999703
O15085	O15085	ARHGEF11	S556	Rho guanine nucleotide exchange factor 11	0.158518	0.999939	-0.520665	0.999	0.0119344	0.999264	-0.533374	0.999682	0.421427	0.999505	0.00139458	0.999875	-0.154851	0.99947	-0.548504	0.999683	-0.263137	0.991988	-0.262584	0.999703
O15085	O15085	ARHGEF11	S614	Rho guanine nucleotide exchange factor 11	-0.626008	0.999939	-1.05721	0.999	0.0375762	0.998947	-1.68428	0.999682	-0.205856	0.999505	-2.03887	0.999875	-1.09105	0.99947	-1.20612	0.999683	-0.587274	0.991988	-0.47262	0.999703
O15085	O15085	ARHGEF11	T1292	Rho guanine nucleotide exchange factor 11	NegInf	0	0.712502	0.999	0.60647	0.915982	0.19409	0.999682	NegInf	0	0.23299	0.999875	NegInf	0	0.214928	0.999683	0.963921	0.96617	-0.0115416	0.999703
O15085	O15085	ARHGEF11	T254	Rho guanine nucleotide exchange factor 11	-0.108918	0.999939	-0.499281	0.999	-0.832231	0.753142	-0.363845	0.999682	0.111025	0.999505	-0.335635	0.999875	-0.440949	0.99947	-0.0493809	0.999683	-0.332912	0.991988	-1.19244	0.765812
Q9NZN5	Q9NZN5	ARHGEF12	S1288	Rho guanine nucleotide exchange factor 12	Inf	0	Inf	0	Inf	0	NA	NA	Inf	0	Inf	0	NA	NA	Inf	0	NA	NA	NA	NA
Q9NZN5	Q9NZN5	ARHGEF12	S1541	Rho guanine nucleotide exchange factor 12	NA	NA	NA	NA	Inf	0	NA	NA	Inf	0	NA	NA	Inf	0	NA	NA	NA	NA	NA	NA
Q9NZN5	Q9NZN5	ARHGEF12	S309	Rho guanine nucleotide exchange factor 12	0.02268	0.999939	0.30142	0.999	0.164787	0.997821	0.141143	0.999682	-0.0149532	0.999505	0.453271	0.999875	-0.339319	0.99947	-0.273581	0.999683	-0.0288111	0.998506	-0.412395	0.999703
Q9NZN5	Q9NZN5	ARHGEF12	S635	Rho guanine nucleotide exchange factor 12	NegInf	0	NegInf	0	0.295393	NA	NegInf	0	NegInf	0	NegInf	0	NegInf	0	NegInf	0	NegInf	0	NegInf	0
Q9NZN5	Q9NZN5	ARHGEF12	S637	Rho guanine nucleotide exchange factor 12	0.473109	0.999939	0.462589	0.999	NegInf	0	0.0801763	0.999682	-0.303507	0.999505	0.400802	0.999875	0.260398	0.99947	0.0729774	0.999683	-0.0837264	0.997959	-0.067709	0.999703
Q9NZN5	Q9NZN5	ARHGEF12	T736	Rho guanine nucleotide exchange factor 12	-0.0926329	0.999939	-0.262598	0.999	-0.145334	0.997821	-0.285402	0.999682	-0.420824	0.999505	-0.16438	0.999875	NegInf	0	-0.537216	0.999683	-0.00684293	0.998648	-0.256631	0.999703
Q96PE2	Q96PE2	ARHGEF17	S418	Rho guanine nucleotide exchange factor 17	NA	NA	Inf	0	NA	NA	Inf	0	NA	NA	NA	NA	NA	NA	NA	NA	NA	NA	NA	NA
Q96PE2	Q96PE2	ARHGEF17	S420	Rho guanine nucleotide exchange factor 17	0.0608537	0.999939	-0.110537	0.999	-0.558484	0.913167	-0.155064	0.999682	0.0192076	0.999505	NegInf	0	-0.0361399	0.99947	NegInf	0	-0.190069	0.991988	-0.103547	0.999703
Q96PE2	Q96PE2	ARHGEF17	S546	Rho guanine nucleotide exchange factor 17	-0.111993	0.999939	-0.382463	0.999	0.0686429	0.998947	-0.0220522	0.999682	-0.13429	0.999505	0.64943	0.999875	0.00418139	0.99947	0.390226	0.999683	0.243729	0.991988	1.20456	0.999703
Q96PE2	Q96PE2	ARHGEF17	S735	Rho guanine nucleotide exchange factor 17	0.490204	0.999939	-0.115069	0.999	NegInf	0	0.48039	0.999682	NegInf	0	NegInf	0	NegInf	0	0.0703807	0.999683	-0.343389	0.991988	0.246156	0.999703
Q96PE2	Q96PE2	ARHGEF17	S79	Rho guanine nucleotide exchange factor 17	-0.232773	0.999939	0.111489	0.999	0.267989	0.971336	-0.163451	0.999682	0.142831	0.999505	-0.126116	0.999875	-0.0277394	0.99947	-0.32122	0.999683	0.534142	0.927694	0.035928	0.999703
Q96PE2	Q96PE2	ARHGEF17	T548	Rho guanine nucleotide exchange factor 17	NegInf	0	NegInf	0	NegInf	0	0.396965	0.999682	-0.406803	0.999505	0.178284	0.999875	NegInf	0	0.111477	0.999683	0.406517	0.991988	NegInf	0
Q6ZSZ5	Q6ZSZ5	ARHGEF18	S1291	Rho guanine nucleotide exchange factor 18	-0.0696299	0.999939	-0.0595251	0.999	-0.22254	0.958348	-0.158993	0.999682	-0.037108	0.999505	-0.00508956	0.999875	-0.146136	0.99947	-0.0565055	0.999683	0.135504	0.991988	-0.114677	0.999703
Q6ZSZ5	Q6ZSZ5	ARHGEF18	S1312	Rho guanine nucleotide exchange factor 18	NegInf	0	0.856785	0.999	NegInf	0	0.101488	0.999682	-0.371219	0.999505	0.339257	0.999875	0.597647	0.99947	NegInf	0	0.137535	0.991988	NegInf	0
Q92974	Q92974	ARHGEF2	S149	Rho guanine nucleotide exchange factor 2	NA	NA	NA	NA	NA	NA	Inf	0	NA	NA	NA	NA	NA	NA	Inf	0	NA	NA	NA	NA
Q92974	Q92974	ARHGEF2	S151	Rho guanine nucleotide exchange factor 2	-1.35213	0.610821	-0.846808	0.999	-1.07412	0.612681	-0.677349	0.999682	-1.36741	0.517788	0.0405543	0.999875	-1.1497	0.926425	-0.784976	0.999683	-0.67833	0.96617	-1.61977	0.687181
Q92974	Q92974	ARHGEF2	S163	Rho guanine nucleotide exchange factor 2	-0.424391	0.999939	-0.0185047	0.999	NegInf	0	-0.181182	0.999682	-0.159264	0.999505	-0.424369	0.999875	-0.0208771	0.99947	NegInf	0	0.0485591	0.997959	0.00164026	0.999703
Q92974	Q92974	ARHGEF2	S172	Rho guanine nucleotide exchange factor 2	NA	NA	NA	NA	NA	NA	NA	NA	NA	NA	NA	NA	Inf	0	NA	NA	Inf	0	NA	NA
Q92974	Q92974	ARHGEF2	S174	Rho guanine nucleotide exchange factor 2	-0.805351	0.999939	-0.86367	0.948169	-0.735977	0.846315	-0.426285	0.999682	-1.29471	0.378756	-0.364333	0.999875	-1.13764	0.691226	-0.915962	0.999683	-0.680752	0.917133	-0.527615	0.999703
Q92974	Q92974	ARHGEF2	S645	Rho guanine nucleotide exchange factor 2	0.342707	0.999939	-0.456301	0.999	-0.232426	0.990086	-0.197678	0.999682	0.038701	0.999505	-0.546751	0.999875	-0.0417546	0.99947	0.0556493	0.999683	-0.0472773	0.997959	-0.204978	0.999703
Q92974	Q92974	ARHGEF2	S648	Rho guanine nucleotide exchange factor 2	-0.498092	0.999939	-0.39909	0.999	-1.40087	0.974642	NegInf	0	-1.28054	0.999505	1.75715	0.999875	-0.955464	0.99947	0.1283	0.999683	-0.665705	0.991988	-0.874742	0.999703
Q92974	Q92974	ARHGEF2	S886	Rho guanine nucleotide exchange factor 2	0.0944687	0.999939	-0.141875	0.999	0.193391	0.996586	0.529361	0.999682	-0.0562672	0.999505	0.144359	0.999875	-0.235595	0.99947	0.757271	0.999683	0.0426286	0.997959	-0.203244	0.999703
Q92974	Q92974	ARHGEF2	S932	Rho guanine nucleotide exchange factor 2	-0.194072	0.999939	-0.0519942	0.999	-0.318869	0.976977	-0.062693	0.999682	-0.374719	0.999505	-0.345871	0.999875	-0.318973	0.99947	-0.465334	0.999683	-0.182886	0.991988	-0.0111262	0.999703
Q92974	Q92974	ARHGEF2	S960	Rho guanine nucleotide exchange factor 2	Inf	0	NA	NA	NA	NA	NA	NA	Inf	0	Inf	0	Inf	0	Inf	0	Inf	0	Inf	0
Q92974	Q92974	ARHGEF2	T152	Rho guanine nucleotide exchange factor 2	NA	NA	Inf	0	NA	NA	Inf	0	NA	NA	Inf	0	Inf	0	NA	NA	Inf	0	Inf	0
Q8N1W1	Q8N1W1	ARHGEF28	S486	Rho guanine nucleotide exchange factor 28	-1.30126	0.999939	0.25646	0.999	-0.0106309	0.999264	0.226096	0.999682	-0.315386	0.999505	-1.02619	0.999875	-1.04637	0.99947	-1.118	0.999683	0.475519	0.991988	-0.393795	0.999703
Q8N1W1	Q8N1W1	ARHGEF28	S624	Rho guanine nucleotide exchange factor 28	NA	NA	Inf	0	NA	NA	NA	NA	Inf	0	Inf	0	Inf	0	NA	NA	Inf	0	NA	NA
Q8N1W1	Q8N1W1	ARHGEF28	T509	Rho guanine nucleotide exchange factor 28	-0.291328	NA	NegInf	0	NegInf	0	0.206988	NA	NegInf	0	-0.330786	NA	-0.249695	NA	NegInf	0	NegInf	0	NegInf	0
Q8TER5	Q8TER5	ARHGEF40	S262	Rho guanine nucleotide exchange factor 40	0.198951	0.999939	-0.331688	0.999	0.255535	0.958348	-0.195447	0.999682	0.202181	0.999505	-0.221619	0.999875	-0.0161817	0.99947	-0.172824	0.999683	0.0360984	0.997959	0.106363	0.999703
Q8TER5	Q8TER5	ARHGEF40	T371	Rho guanine nucleotide exchange factor 40	NegInf	0	0.471339	0.999	NegInf	0	-0.56445	0.999682	NegInf	0	0.229665	0.999875	NegInf	0	0.424382	0.999683	-0.115542	0.994704	NegInf	0
Q12774	Q12774	ARHGEF5	S1125	Rho guanine nucleotide exchange factor 5	Inf	0	NA	NA	NA	NA	NA	NA	Inf	0	NA	NA	Inf	0	Inf	0	NA	NA	Inf	0
Q15052	Q15052	ARHGEF6	S488	Rho guanine nucleotide exchange factor 6	-0.213928	0.999939	-0.172186	0.999	-0.127669	0.997821	-0.13517	0.999682	-0.258394	0.999505	-0.0748621	0.999875	-0.425297	0.99947	-0.100181	0.999683	-0.120482	0.991988	-0.370963	0.999703
Q15052	Q15052	ARHGEF6	S640	Rho guanine nucleotide exchange factor 6	0.453334	0.999939	NegInf	0	0.192736	0.998947	NegInf	0	0.47593	0.999505	NegInf	0	NegInf	0	NegInf	0	-0.190791	0.995605	0.373911	0.999703
Q14155;Q15052	Q14155	ARHGEF7	S703	Rho guanine nucleotide exchange factor 7	-0.0029546	NA	0.602924	NA	0.121151	NA	NegInf	0	NegInf	0	NegInf	0	NegInf	0	-0.367116	NA	0.0307318	NA	NegInf	0
Q14155;Q15052	Q14155	ARHGEF7	T704	Rho guanine nucleotide exchange factor 7	-0.0029546	NA	0.602924	NA	0.121151	NA	NegInf	0	NegInf	0	NegInf	0	NegInf	0	-0.367116	NA	0.0307318	NA	NegInf	0
Q14155	Q14155	ARHGEF7	S257	Rho guanine nucleotide exchange factor 7	NA	NA	NA	NA	Inf	0	Inf	0	Inf	0	Inf	0	Inf	0	Inf	0	Inf	0	NA	NA
Q14155	Q14155	ARHGEF7	S694	Rho guanine nucleotide exchange factor 7	NA	NA	NA	NA	Inf	0	NA	NA	NA	NA	NA	NA	NA	NA	NA	NA	NA	NA	Inf	0
Q14155	Q14155	ARHGEF7	Y522	Rho guanine nucleotide exchange factor 7	NA	NA	NA	NA	NA	NA	NA	NA	NA	NA	Inf	0	NA	NA	Inf	0	NA	NA	NA	NA
O14497	O14497	ARID1A	S1754	AT-rich interactive domain-containing protein 1A	-0.593547	0.999939	NegInf	0	0.00640915	0.999264	-0.131506	0.999682	-0.453535	0.999505	-0.735533	0.999875	NegInf	0	NegInf	0	0.67754	0.991988	-0.547398	0.999703
O14497	O14497	ARID1A	S1755	AT-rich interactive domain-containing protein 1A	NegInf	0	NegInf	0	NegInf	0	1.09463	NA	NegInf	0	-0.735533	NA	NegInf	0	NegInf	0	NegInf	0	NegInf	0
O14497	O14497	ARID1A	S363	AT-rich interactive domain-containing protein 1A	0.046729	0.999939	0.231512	0.999	0.221021	0.926587	-0.0936496	0.999682	0.0738567	0.999505	0.0760985	0.999875	-0.12171	0.99947	-0.155194	0.999683	0.372638	0.901678	-0.171508	0.999703
O14497	O14497	ARID1A	S696	AT-rich interactive domain-containing protein 1A	0.242852	0.999939	0.33888	0.999	0.302784	0.958348	-0.0576998	0.999682	0.16819	0.999505	-0.100439	0.999875	-0.180989	0.99947	0.149213	0.999683	0.615189	0.90634	-0.182828	0.999703
O14497	O14497	ARID1A	S769	AT-rich interactive domain-containing protein 1A	NegInf	0	NegInf	0	NegInf	0	0.678704	NA	NegInf	0	NegInf	0	NegInf	0	NegInf	0	NegInf	0	NegInf	0
O14497	O14497	ARID1A	S772	AT-rich interactive domain-containing protein 1A	Inf	0	Inf	0	Inf	0	Inf	0	NA	NA	NA	NA	NA	NA	NA	NA	Inf	0	Inf	0
P29374	P29374	ARID4A	S863	AT-rich interactive domain-containing protein 4A	0.287161	0.999939	-0.130685	0.999	-0.14607	0.997821	0.0688643	0.999682	0.0529188	0.999505	0.0847962	0.999875	0.0717437	0.99947	0.0455456	0.999683	0.656305	0.904346	-0.298428	0.999703
P29374	P29374	ARID4A	S864	AT-rich interactive domain-containing protein 4A	0.22948	0.999939	0.0879916	0.999	-0.14607	0.996586	-0.178736	0.999682	0.0529188	0.999505	0.0711022	0.999875	0.104951	0.99947	0.122211	0.999683	0.656305	0.813236	-0.273397	0.999703
P29374	P29374	ARID4A	T151	AT-rich interactive domain-containing protein 4A	Inf	0	Inf	0	NA	NA	Inf	0	NA	NA	Inf	0	Inf	0	NA	NA	Inf	0	Inf	0
Q4LE39	Q4LE39	ARID4B	S776	AT-rich interactive domain-containing protein 4B	Inf	0	NA	NA	NA	NA	NA	NA	NA	NA	NA	NA	NA	NA	Inf	0	NA	NA	NA	NA
Q4LE39	Q4LE39	ARID4B	S778	AT-rich interactive domain-containing protein 4B	0.201156	0.999939	0.030984	0.999	0.431212	0.971336	-0.262267	0.999682	0.311235	0.999505	-0.766848	0.999875	0.0536999	0.99947	-0.534013	0.999683	0.223305	0.991988	0.573416	0.999703
Q14865	Q14865	ARID5B	S1032	AT-rich interactive domain-containing protein 5B	-0.117704	0.999939	-0.185304	0.999	0.328858	0.990369	-0.527156	0.999682	-0.0627948	0.999505	-0.903106	0.999875	-0.22963	0.99947	-0.163672	0.999683	0.223462	0.991988	0.140079	0.999703
Q14865	Q14865	ARID5B	S264	AT-rich interactive domain-containing protein 5B	0.745478	0.927463	0.0960563	0.999	-0.239231	0.990086	-0.0257184	0.999682	0.596868	0.990195	0.526399	0.999875	0.164667	0.99947	-0.19326	0.999683	0.114473	0.994704	0.107518	0.999703
Q66PJ3	Q66PJ3	ARL6IP4	S141	ADP-ribosylation factor-like protein 6-interacting protein 4	0.494151	0.999939	0.139344	0.999	-0.078396	0.998947	-0.108751	0.999682	-0.591544	0.999505	-0.57921	0.999875	-0.0214951	0.99947	0.00715026	0.999683	0.303232	0.991988	-0.876429	0.999703
Q66PJ3	Q66PJ3	ARL6IP4	S148	ADP-ribosylation factor-like protein 6-interacting protein 4	0.974689	0.927463	0.115966	0.999	1.02103	0.589349	0.318162	0.999682	0.78295	0.96376	0.461548	0.999875	0.610731	0.99947	0.854094	0.999683	0.98232	0.847191	0.461268	0.999703
Q66PJ3	Q66PJ3	ARL6IP4	S55	ADP-ribosylation factor-like protein 6-interacting protein 4	-0.173148	0.999939	-0.561473	0.873395	0.0604523	0.998947	-0.0962314	0.999682	-0.0271958	0.999505	-0.140818	0.999875	-0.363498	0.99947	-0.262992	0.999683	0.0415298	0.997959	-0.25506	0.999703
Q66PJ3	Q66PJ3	ARL6IP4	S57	ADP-ribosylation factor-like protein 6-interacting protein 4	NA	NA	Inf	0	Inf	0	NA	NA	Inf	0	NA	NA	NA	NA	NA	NA	NA	NA	NA	NA
P27540	P27540	ARNT	S77	Aryl hydrocarbon receptor nuclear translocator	0.383863	0.999939	0.438971	0.999	-2.36903	0.892642	-0.178042	0.999682	-0.482518	0.999505	-0.178233	0.999875	-0.450186	0.99947	0.431571	0.999683	0.574665	0.991988	-0.599165	0.999703
Q9BPX5	Q9BPX5	ARPC5L	S64	Actin-related protein 2/3 complex subunit 5-like protein	-0.436964	0.999939	-0.195069	0.999	-0.607734	0.713206	-0.334137	0.999682	-0.277678	0.999505	-0.295453	0.999875	-0.455391	0.99947	0.262198	0.999683	0.111891	0.991988	-0.538363	0.999703
P49407	P49407	ARRB1	S412	Beta-arrestin-1	-0.121705	0.999939	-0.455071	0.999	0.1433	0.997821	-0.0514534	0.999682	-0.218964	0.999505	-0.0766727	0.999875	-0.0221872	0.99947	-0.0876307	0.999683	0.0340877	0.997959	-0.0765269	0.999703
O00192	O00192	ARVCF	S343	Armadillo repeat protein deleted in velo-cardio-facial syndrome	NegInf	0	NegInf	0	-0.871203	0.358646	-1.08362	0.999682	-0.805319	0.70766	-0.213695	0.999875	-0.0542708	0.99947	NegInf	0	0.460992	0.927694	-0.747102	0.765812
Q9ULH1	Q9ULH1	ASAP1	S1008	Arf-GAP with SH3 domain, ANK repeat and PH domain-containing protein 1	0.0456018	0.999939	-0.324212	0.999	-0.582335	0.706297	-0.227674	0.999682	-0.444359	0.990195	0.0910786	0.999875	-0.154438	0.99947	-0.313544	0.999683	-0.127497	0.991988	-0.479645	0.999703
Q9ULH1	Q9ULH1	ASAP1	S1027	Arf-GAP with SH3 domain, ANK repeat and PH domain-containing protein 1	0.0273822	0.999939	-0.410448	0.999	-0.0265672	0.998947	0.0422611	0.999682	0.173279	0.999505	0.0215771	0.999875	0.255408	0.99947	-0.0146924	0.999683	0.105449	0.991988	-0.161182	0.999703
Q9ULH1	Q9ULH1	ASAP1	S717	Arf-GAP with SH3 domain, ANK repeat and PH domain-containing protein 1	-0.0961946	0.999939	-0.0383102	0.999	0.0470014	0.998947	0.355084	0.999682	-0.00250034	0.999709	-0.146603	0.999875	-0.481352	0.99947	-0.185085	0.999683	0.132534	0.995605	0.292805	0.999703
Q9ULH1	Q9ULH1	ASAP1	S733	Arf-GAP with SH3 domain, ANK repeat and PH domain-containing protein 1	-0.595631	0.999939	0.0143665	0.999244	-0.839588	0.971183	-1.77753	0.999682	NegInf	0	-2.10354	0.999875	NegInf	0	-3.90064	0.996198	-1.2206	0.927694	-2.60898	0.887945
Q9ULH1	Q9ULH1	ASAP1	S738	Arf-GAP with SH3 domain, ANK repeat and PH domain-containing protein 1	NA	NA	NA	NA	NA	NA	Inf	0	Inf	0	NA	NA	NA	NA	NA	NA	Inf	0	Inf	0
Q9ULH1	Q9ULH1	ASAP1	S839	Arf-GAP with SH3 domain, ANK repeat and PH domain-containing protein 1	0.0944546	0.999939	-0.607082	0.999	-1.16767	0.470379	-0.600394	0.999682	-0.358638	0.999505	0.244585	0.999875	-0.103052	0.99947	-0.437484	0.999683	0.0181246	0.998648	-1.03372	0.769978
Q9ULH1	Q9ULH1	ASAP1	S843	Arf-GAP with SH3 domain, ANK repeat and PH domain-containing protein 1	0.383824	0.999939	-0.233209	0.999	0.773237	0.75275	1.01693	0.999682	0.308167	0.999505	0.739004	0.999875	0.649643	0.99947	0.812583	0.999683	0.438529	0.981176	NegInf	0
Q9ULH1	Q9ULH1	ASAP1	T1004	Arf-GAP with SH3 domain, ANK repeat and PH domain-containing protein 1	NegInf	0	-0.282637	0.999	NegInf	0	NegInf	0	NegInf	0	NegInf	0	NegInf	0	NegInf	0	NegInf	0	NegInf	0
Q9ULH1	Q9ULH1	ASAP1	T837	Arf-GAP with SH3 domain, ANK repeat and PH domain-containing protein 1	1.00935	0.999939	1.12131	0.999	1.5839	0.466372	0.795958	0.999682	1.94539	0.542502	0.665861	0.999875	1.46974	0.862411	1.74848	0.999683	1.7821	0.643727	1.61369	0.765812
O43150	O43150	ASAP2	S701	Arf-GAP with SH3 domain, ANK repeat and PH domain-containing protein 2	-0.24375	0.999939	-0.770348	0.999	-1.05645	0.707547	0.205047	0.999682	-0.756297	0.999505	-0.105231	0.999875	-0.300156	0.99947	-0.436407	0.999683	-0.483361	0.991988	-0.272043	0.999703
O43150	O43150	ASAP2	S822	Arf-GAP with SH3 domain, ANK repeat and PH domain-containing protein 2	0.0775638	0.999939	0.355537	0.999	-0.261967	0.990086	-0.269413	0.999682	0.422878	0.999505	-0.000583297	0.999942	-1.08455	0.963641	0.0374226	0.999683	0.106595	0.997959	0.116602	0.999703
Q8TDY4	Q8TDY4	ASAP3	S286	Arf-GAP with SH3 domain, ANK repeat and PH domain-containing protein 3	-0.556465	NA	-1.37594	NA	0.210946	NA	-0.601321	NA	NegInf	0	NegInf	0	NegInf	0	NegInf	0	NegInf	0	NegInf	0
Q9H1I8	Q9H1I8	ASCC2	S713	Activating signal cointegrator 1 complex subunit 2	-0.754775	0.999939	NegInf	0	NegInf	0	NegInf	0	-1.06719	0.999505	-1.03159	0.999875	-1.20703	0.99947	-0.958449	0.999683	-1.05541	0.981176	-1.94077	0.979587
O95671	O95671	ASMTL	S239	N-acetylserotonin O-methyltransferase-like protein	-0.22086	0.999939	0.553598	0.999	0.276195	0.997821	0.879346	0.999682	0.0720213	0.999505	-0.234857	0.999875	-0.744704	0.99947	0.273682	0.999683	0.324303	0.991988	-0.0764884	0.999703
O95671	O95671	ASMTL	T234	N-acetylserotonin O-methyltransferase-like protein	NA	NA	NA	NA	NA	NA	NA	NA	NA	NA	Inf	0	Inf	0	Inf	0	NA	NA	NA	NA
Q9BZE9	Q9BZE9	ASPSCR1	S274	Tether containing UBX domain for GLUT4	-1.22814	0.999939	-0.747787	0.999	-0.203671	0.998947	NegInf	0	-0.300663	0.999505	NegInf	0	NegInf	0	-1.94767	0.999683	-0.214638	0.995605	NegInf	0
Q76L83	Q76L83	ASXL2	S714	Putative Polycomb group protein ASXL2	NA	NA	Inf	0	Inf	0	Inf	0	NA	NA	Inf	0	Inf	0	Inf	0	Inf	0	NA	NA
Q8NBU5	Q8NBU5	ATAD1	S319	ATPase family AAA domain-containing protein 1	NA	NA	Inf	0	NA	NA	NA	NA	NA	NA	NA	NA	NA	NA	NA	NA	NA	NA	NA	NA
Q8NBU5	Q8NBU5	ATAD1	S322	ATPase family AAA domain-containing protein 1	-0.126521	0.999939	-0.560073	0.999	0.149757	0.996586	0.0702235	0.999682	0.0766193	0.999505	0.345452	0.999875	-0.181796	0.99947	0.352558	0.999683	0.202236	0.991988	-0.0334096	0.999703
Q8NBU5	Q8NBU5	ATAD1	T318	ATPase family AAA domain-containing protein 1	NA	NA	Inf	0	NA	NA	NA	NA	NA	NA	NA	NA	Inf	0	Inf	0	NA	NA	Inf	0
Q6PL18	Q6PL18	ATAD2	S327	ATPase family AAA domain-containing protein 2	-1.10221	0.946194	NegInf	0	-1.36575	0.677469	-1.59433	0.999682	NegInf	0	-1.62247	0.999875	-1.01101	0.99947	-0.300876	0.999683	-1.27846	0.813236	-1.37682	0.943049
Q5SQI0	Q5SQI0	ATAT1	S315	Alpha-tubulin N-acetyltransferase 1	NegInf	0	NegInf	0	NegInf	0	-0.6302	NA	NegInf	0	NegInf	0	NegInf	0	NegInf	0	NegInf	0	NegInf	0
P15336	P15336	ATF2	S328	Cyclic AMP-dependent transcription factor ATF-2	-0.248151	0.999939	-0.436732	0.999	0.0613451	0.998947	0.117228	0.999682	-0.0337849	0.999505	-0.0771138	0.999875	-0.267097	0.99947	-0.110883	0.999683	0.171478	0.991988	-0.241385	0.999703
P15336	P15336	ATF2	T69	Cyclic AMP-dependent transcription factor ATF-2	Inf	0	NA	NA	Inf	0	Inf	0	Inf	0	Inf	0	NA	NA	Inf	0	Inf	0	Inf	0
P15336	P15336	ATF2	T71	Cyclic AMP-dependent transcription factor ATF-2	-0.688049	0.999939	-0.554499	0.999	0.365098	0.970195	-0.144766	0.999682	0.00615931	0.999505	-0.182248	0.999875	0.00252011	0.99947	-0.269217	0.999683	0.0129374	0.998648	0.224048	0.999703
P17544	P17544	ATF7	T51	Cyclic AMP-dependent transcription factor ATF-7	NA	NA	NA	NA	Inf	0	NA	NA	Inf	0	NA	NA	NA	NA	NA	NA	NA	NA	Inf	0
P17544	P17544	ATF7	T53	Cyclic AMP-dependent transcription factor ATF-7	NegInf	0	-0.387372	0.999	0.254763	0.997821	-0.497165	0.999682	0.460493	0.999505	-0.367834	0.999875	-0.0523313	0.99947	0.170426	0.999683	0.00616451	0.998648	0.308056	0.999703
Q6VMQ6	Q6VMQ6	ATF7IP	S113	Activating transcription factor 7-interacting protein 1	0.274586	0.999939	0.229676	0.999	0.498659	0.926587	0.221886	0.999682	0.310091	0.999505	0.116089	0.999875	0.0376823	0.99947	0.201589	0.999683	0.584797	0.959344	0.314385	0.999703
Q6VMQ6	Q6VMQ6	ATF7IP	S477	Activating transcription factor 7-interacting protein 1	-0.132292	0.999939	0.382895	0.999	0.663836	0.942383	0.008499	0.999682	0.069047	0.999505	NegInf	0	NegInf	0	0.098645	0.999683	0.804839	0.981176	0.325018	0.999703
Q6VMQ6	Q6VMQ6	ATF7IP	S479	Activating transcription factor 7-interacting protein 1	NA	NA	NA	NA	NA	NA	Inf	0	NA	NA	NA	NA	NA	NA	NA	NA	Inf	0	NA	NA
Q6VMQ6	Q6VMQ6	ATF7IP	S557	Activating transcription factor 7-interacting protein 1	NegInf	0	NegInf	0	0.874296	NA	3.17466	NA	3.00207	NA	0.929997	NA	NegInf	0	0.914806	NA	1.29637	NA	NegInf	0
Q6VMQ6	Q6VMQ6	ATF7IP	S559	Activating transcription factor 7-interacting protein 1	0.611847	0.999939	0.2336	0.999	-0.296831	0.997821	-0.140305	0.999682	0.436311	0.999505	-0.185952	0.999875	-0.637032	0.99947	-0.723517	0.999683	-1.32281	0.914272	-0.671865	0.999703
Q6VMQ6	Q6VMQ6	ATF7IP	S673	Activating transcription factor 7-interacting protein 1	NegInf	0	0.138016	0.999	0.637528	0.757779	NegInf	0	0.234416	0.999505	-1.66225	0.999875	NegInf	0	0.341251	0.999683	NegInf	0	0.579243	0.999703
O75143	O75143	ATG13	S355	Autophagy-related protein 13	-0.0474283	0.999939	NegInf	0	-0.185303	0.997821	0.00222847	0.999682	-1.37308	0.979877	NegInf	0	-0.663606	0.99947	NegInf	0	NegInf	0	0.217027	0.999703
Q96BY7	Q96BY7	ATG2B	S1579	Autophagy-related protein 2 homolog B	-0.0997472	0.999939	0.156104	0.999	-0.0604461	0.998947	-0.163575	0.999682	-0.449791	0.999505	0.511439	0.999875	-0.768919	0.99947	-0.350513	0.999683	-0.153718	0.991988	0.127711	0.999703
Q96BY7	Q96BY7	ATG2B	S1582	Autophagy-related protein 2 homolog B	Inf	0	NA	NA	Inf	0	NA	NA	NA	NA	NA	NA	NA	NA	Inf	0	Inf	0	NA	NA
Q96BY7	Q96BY7	ATG2B	S1583	Autophagy-related protein 2 homolog B	NA	NA	NA	NA	NA	NA	NA	NA	NA	NA	Inf	0	Inf	0	NA	NA	NA	NA	NA	NA
Q96BY7	Q96BY7	ATG2B	S886	Autophagy-related protein 2 homolog B	NA	NA	Inf	0	Inf	0	NA	NA	Inf	0	NA	NA	NA	NA	Inf	0	NA	NA	NA	NA
Q7Z3C6	Q7Z3C6	ATG9A	S654	Autophagy-related protein 9A	Inf	0	NA	NA	NA	NA	Inf	0	Inf	0	Inf	0	Inf	0	Inf	0	Inf	0	Inf	0
Q7Z3C6	Q7Z3C6	ATG9A	S656	Autophagy-related protein 9A	NegInf	0	0.689973	0.818144	-0.174884	0.926587	NegInf	0	0.117068	0.999505	NegInf	0	0.219108	0.99947	NegInf	0	NegInf	0	-0.228444	0.999703
Q7Z3C6	Q7Z3C6	ATG9A	S735	Autophagy-related protein 9A	Inf	0	NA	NA	NA	NA	NA	NA	NA	NA	NA	NA	Inf	0	Inf	0	NA	NA	Inf	0
Q7Z3C6	Q7Z3C6	ATG9A	S828	Autophagy-related protein 9A	-1.64356	0.999939	-0.088941	0.999	-1.08635	0.863038	0.132683	0.999682	-0.44651	0.999505	-0.589505	0.999875	-0.226567	0.99947	-0.129602	0.999683	-0.459385	0.991988	-0.675845	0.999703
Q8NHH9	Q8NHH9	ATL2	S27	Atlastin-2	NA	NA	Inf	0	Inf	0	NA	NA	Inf	0	Inf	0	Inf	0	NA	NA	Inf	0	NA	NA
Q8NHH9	Q8NHH9	ATL2	T23	Atlastin-2	NA	NA	NA	NA	NA	NA	Inf	0	Inf	0	Inf	0	NA	NA	Inf	0	NA	NA	Inf	0
P54259	P54259	ATN1	S101	Atrophin-1	Inf	0	Inf	0	Inf	0	Inf	0	Inf	0	Inf	0	Inf	0	Inf	0	Inf	0	NA	NA
P54259	P54259	ATN1	S34	Atrophin-1	-0.179916	0.999939	0.0627538	0.999	-0.406042	0.967288	-0.257493	0.999682	-0.436901	0.999505	0.0585386	0.999875	0.176559	0.99947	-0.813275	0.999683	0.245229	0.991988	-0.347328	0.999703
P54259	P54259	ATN1	S645	Atrophin-1	0.367589	0.999939	0.791639	0.999	0.710322	0.828534	-0.575345	0.999682	-0.414913	0.999505	0.178434	0.999875	0.506656	0.99947	0.0986025	0.999683	1.0079	0.904346	0.415852	0.999703
P54259	P54259	ATN1	S661	Atrophin-1	0.056186	0.999939	-0.564184	0.999	0.104236	0.997821	-0.0727986	0.999682	-0.119941	0.999505	0.129916	0.999875	0.19938	0.99947	-0.110552	0.999683	0.0657721	0.995605	-0.431664	0.999703
P54259	P54259	ATN1	S77	Atrophin-1	0.196563	0.999939	-0.503266	0.999	0.490548	0.996586	-0.186002	0.999682	0.0926131	0.999505	-0.116595	0.999875	-0.544026	0.99947	NegInf	0	-0.0494594	0.998648	-0.0288933	0.999703
P54259	P54259	ATN1	S896	Atrophin-1	0.08753	0.999939	0.507825	0.999	-0.234065	0.99108	0.221308	0.999682	0.189922	0.999505	0.247348	0.999875	0.417778	0.99947	-0.135866	0.999683	-0.104227	0.995605	0.194188	0.999703
Q9P241	Q9P241	ATP10D	S613	Probable phospholipid-transporting ATPase VD	0.740605	NA	0.818158	NA	NegInf	0	0.180486	NA	NegInf	0	-0.49748	NA	-1.36032	NA	-0.482139	NA	-0.624442	NA	-0.311112	NA
Q9HD20	Q9HD20	ATP13A1	S899	Manganese-transporting ATPase 13A1	0.113594	0.999939	-0.021722	0.999	0.219138	0.967288	-0.271518	0.999682	-0.229757	0.999505	-0.037629	0.999875	-0.0297115	0.99947	0.100941	0.999683	-0.118733	0.991988	0.177304	0.999703
P05023	P05023	ATP1A1	Y260	Sodium/potassium-transporting ATPase subunit alpha-1	-1.7358	0.999939	NegInf	0	-0.49272	0.998947	NegInf	0	-0.895699	0.999505	0.627264	0.999875	NegInf	0	0.55355	0.999683	NegInf	0	NegInf	0
P05023	P05023	ATP1A1	Y55	Sodium/potassium-transporting ATPase subunit alpha-1	-0.0214151	0.999939	-1.40238	0.999	-0.744851	0.967288	-0.899243	0.999682	-0.706603	0.999505	-1.05021	0.999875	-1.79017	0.802808	-1.7274	0.999683	-1.14872	0.929553	-1.30779	0.999703
P16615	P16615	ATP2A2	S663	Sarcoplasmic/endoplasmic reticulum calcium ATPase 2	-0.550636	0.999939	-0.35076	0.999	-0.451364	0.926587	-0.0275301	0.999682	-0.021072	0.999505	0.300077	0.999875	0.00565098	0.99947	0.269797	0.999683	0.201427	0.991988	-0.0437486	0.999703
P20020	P20020	ATP2B1	S1139	Plasma membrane calcium-transporting ATPase 1	0.977744	0.999939	0.945455	0.999	0.710102	0.926587	0.481158	0.999682	0.602168	0.999505	0.566716	0.999875	0.475734	0.99947	0.851751	0.999683	0.922874	0.917133	0.0137081	0.999703
P20020	P20020	ATP2B1	S1140	Plasma membrane calcium-transporting ATPase 1	0.977744	0.999939	0.945455	0.999	0.710102	0.926587	0.481158	0.999682	0.602168	0.999505	0.566716	0.999875	0.475734	0.99947	0.851751	0.999683	0.922874	0.917133	0.0137081	0.999703
P20020	P20020	ATP2B1	S1155	Plasma membrane calcium-transporting ATPase 1	0.44452	0.999939	1.09297	0.999	0.505525	0.967288	0.870647	0.999682	1.12864	0.990195	0.914597	0.999875	0.656844	0.99947	0.364138	0.999683	0.469324	0.991988	0.360224	0.999703
P20020	P20020	ATP2B1	S1177	Plasma membrane calcium-transporting ATPase 1	NA	NA	NA	NA	Inf	0	NA	NA	NA	NA	Inf	0	Inf	0	NA	NA	NA	NA	NA	NA
P20020	P20020	ATP2B1	S1178	Plasma membrane calcium-transporting ATPase 1	Inf	0	Inf	0	Inf	0	NA	NA	NA	NA	Inf	0	NA	NA	Inf	0	NA	NA	NA	NA
P20020	P20020	ATP2B1	S1182	Plasma membrane calcium-transporting ATPase 1	Inf	0	Inf	0	Inf	0	NA	NA	NA	NA	Inf	0	Inf	0	Inf	0	NA	NA	NA	NA
P20020	P20020	ATP2B1	T1146	Plasma membrane calcium-transporting ATPase 1	NegInf	0	NegInf	0	NegInf	0	-0.216215	NA	NegInf	0	NegInf	0	NegInf	0	1.03466	NA	NegInf	0	NegInf	0
P23634	P23634	ATP2B4	T1181	Plasma membrane calcium-transporting ATPase 4	-0.151023	0.999939	0.186105	0.999	-0.32521	0.990086	0.717432	0.999682	0.0589509	0.999505	0.595616	0.999875	-0.01921	0.99947	0.416623	0.999683	0.00652124	0.998648	-0.425408	0.999703
Q9Y487	Q9Y487	ATP6V0A2	S154	V-type proton ATPase 116 kDa subunit a isoform 2	NA	NA	NA	NA	Inf	0	NA	NA	Inf	0	NA	NA	Inf	0	NA	NA	NA	NA	NA	NA
Q9Y487	Q9Y487	ATP6V0A2	S695	V-type proton ATPase 116 kDa subunit a isoform 2	0.450501	NA	NegInf	0	0.779706	NA	0.560708	NA	-0.390387	NA	NegInf	0	NegInf	0	NegInf	0	NegInf	0	NegInf	0
P46100	P46100	ATRX	S1061	Transcriptional regulator ATRX	0.0375263	0.999939	-0.18303	0.999	0.0567285	0.998947	-0.0880897	0.999682	-0.240114	0.999505	-0.608958	0.999875	0.0188323	0.99947	-0.200978	0.999683	-0.24507	0.991988	0.593479	0.999703
P46100	P46100	ATRX	S1348	Transcriptional regulator ATRX	-0.584703	0.999939	-0.356137	0.999	-0.210561	0.990086	0.12246	0.999682	0.39413	0.999505	-0.446869	0.999875	NegInf	0	0.120893	0.999683	0.355729	0.981176	0.381251	0.999703
P46100	P46100	ATRX	S1352	Transcriptional regulator ATRX	-0.551195	0.999939	-0.118874	0.999	-0.0149505	0.999264	-0.242107	0.999682	0.990235	0.999505	-0.219786	0.999875	0.460668	0.99947	-0.221788	0.999683	NegInf	0	-0.111083	0.999703
P46100	P46100	ATRX	S1527	Transcriptional regulator ATRX	0.0163259	0.999939	NegInf	0	NegInf	0	0.372717	0.999682	NegInf	0	NegInf	0	-1.22099	0.99947	0.0883617	0.999683	NegInf	0	NegInf	0
P46100	P46100	ATRX	S1996	Transcriptional regulator ATRX	NA	NA	NA	NA	Inf	0	Inf	0	Inf	0	NA	NA	Inf	0	Inf	0	NA	NA	Inf	0
P46100	P46100	ATRX	S313	Transcriptional regulator ATRX	NegInf	0	NegInf	0	NegInf	0	NegInf	0	0.464381	NA	0.393418	NA	-1.48938	NA	NegInf	0	NegInf	0	NegInf	0
P46100	P46100	ATRX	S316	Transcriptional regulator ATRX	NA	NA	Inf	0	Inf	0	NA	NA	NA	NA	Inf	0	NA	NA	NA	NA	Inf	0	NA	NA
P46100	P46100	ATRX	S677	Transcriptional regulator ATRX	-0.0352403	0.999939	-0.114327	0.999	1.52777	0.844218	-0.0156043	0.999682	-0.192786	0.999505	0.52596	0.999875	-0.181272	0.99947	0.130687	0.999683	0.0868544	0.997959	-0.772507	0.999703
P46100	P46100	ATRX	S819	Transcriptional regulator ATRX	0.262282	0.999939	1.16667	0.999	0.217508	0.998947	NegInf	0	-0.00765558	0.999505	NegInf	0	NegInf	0	NegInf	0	NegInf	0	-0.0910228	0.999703
P46100	P46100	ATRX	S92	Transcriptional regulator ATRX	-1.14038	0.999939	-0.550325	0.999	0.0550087	0.998947	-0.746979	0.999682	0.184367	0.999505	-0.796912	0.999875	-1.2759	0.99947	-0.132406	0.999683	-0.671692	0.991988	NegInf	0
P46100	P46100	ATRX	T1346	Transcriptional regulator ATRX	-1.94293	NA	NegInf	0	NegInf	0	-1.10851	NA	NegInf	0	NegInf	0	0.928764	NA	NegInf	0	NegInf	0	NegInf	0
P54253	P54253	ATXN1	S238	Ataxin-1	-0.40039	0.999939	-0.744337	0.999	-0.670496	0.820209	-0.223509	0.999682	-0.366522	0.999505	-0.756341	0.999875	-0.85591	0.862411	-0.240449	0.999683	-0.715647	0.927694	-0.490515	0.999703
P54253	P54253	ATXN1	S775	Ataxin-1	0.803458	0.999939	-0.0339075	0.999	0.874843	0.764313	-0.260204	0.999682	0.444236	0.999505	-0.263389	0.999875	0.39162	0.99947	-0.148475	0.999683	0.339934	0.991988	0.138994	0.999703
P0C7T5	P0C7T5	ATXN1L	S361	Ataxin-1-like	-0.540941	0.999939	-0.649753	0.999	-0.251711	0.980151	-0.60412	0.999682	-0.383078	0.999505	-0.234271	0.999875	-0.518853	0.99947	-0.452433	0.999683	0.0362393	0.997959	-0.059026	0.999703
P0C7T5	P0C7T5	ATXN1L	T330	Ataxin-1-like	Inf	0	NA	NA	Inf	0	NA	NA	NA	NA	Inf	0	Inf	0	Inf	0	Inf	0	Inf	0
Q99700	Q99700	ATXN2	S466	Ataxin-2	Inf	0	Inf	0	Inf	0	NA	NA	Inf	0	Inf	0	Inf	0	Inf	0	Inf	0	NA	NA
Q99700	Q99700	ATXN2	S478	Ataxin-2	NegInf	0	-0.0149491	0.999244	0.920232	0.903214	-0.0397198	0.999682	NegInf	0	-1.84209	0.999875	0.00233243	0.99947	-0.30959	0.999683	0.0108993	0.998648	0.114773	0.999703
Q99700	Q99700	ATXN2	S624	Ataxin-2	-0.0195914	0.999939	-0.171269	0.999	0.373891	0.949392	-0.188576	0.999682	-0.0283175	0.999505	-0.0607215	0.999875	0.409571	0.99947	-0.0219181	0.999683	0.322242	0.982405	-0.036652	0.999703
Q99700	Q99700	ATXN2	S684	Ataxin-2	NA	NA	NA	NA	Inf	0	NA	NA	Inf	0	Inf	0	NA	NA	NA	NA	NA	NA	NA	NA
Q99700	Q99700	ATXN2	S728	Ataxin-2	-1.89288	0.999939	NegInf	0	NegInf	0	-0.186468	0.999682	-0.878313	0.999505	-0.0130472	0.999875	-0.322644	0.99947	0.0667975	0.999683	0.0544565	0.998648	NegInf	0
Q99700	Q99700	ATXN2	S758	Ataxin-2	Inf	0	Inf	0	Inf	0	Inf	0	Inf	0	Inf	0	NA	NA	Inf	0	Inf	0	Inf	0
Q99700	Q99700	ATXN2	S772	Ataxin-2	0.122686	0.999939	0.719993	0.999	1.08803	0.926587	-0.0273284	0.999682	0.200333	0.999505	-0.0554055	0.999875	-0.383188	0.99947	0.0405214	0.999683	0.369959	0.991988	0.723483	0.999703
Q99700	Q99700	ATXN2	S774	Ataxin-2	-0.589783	0.999939	0.400133	0.999	NegInf	0	NegInf	0	0.664961	0.999505	-1.91976	0.999875	-0.22058	0.99947	NegInf	0	NegInf	0	NegInf	0
Q99700	Q99700	ATXN2	S784	Ataxin-2	0.214181	0.999939	-0.156309	0.999	-0.768294	0.932658	0.141049	0.999682	-0.112107	0.999505	0.469969	0.999875	0.387899	0.99947	-0.155832	0.999683	0.367203	0.991988	-0.634741	0.999703
Q99700	Q99700	ATXN2	S861	Ataxin-2	Inf	0	NA	NA	NA	NA	Inf	0	NA	NA	NA	NA	Inf	0	NA	NA	Inf	0	NA	NA
Q99700	Q99700	ATXN2	S865	Ataxin-2	-0.557031	0.999939	-1.23238	0.999	NegInf	0	-0.624317	0.999682	-0.128787	0.999505	-0.67855	0.999875	0.12155	0.99947	-0.475364	0.999683	-0.85826	0.991988	NegInf	0
Q99700	Q99700	ATXN2	T771	Ataxin-2	NA	NA	NA	NA	NA	NA	NA	NA	NA	NA	NA	NA	Inf	0	Inf	0	NA	NA	NA	NA
Q8WWM7	Q8WWM7	ATXN2L	S111	Ataxin-2-like protein	-0.00274699	0.999939	0.0735618	0.999	0.58576	0.926587	0.465266	0.999682	0.121227	0.999505	-0.00564565	0.999875	-0.279771	0.99947	0.12949	0.999683	0.37605	0.991988	0.304752	0.999703
Q8WWM7	Q8WWM7	ATXN2L	S335	Ataxin-2-like protein	NegInf	0	0.52753	NA	NegInf	0	0.263503	NA	0.786279	NA	NegInf	0	NegInf	0	NegInf	0	NegInf	0	0.862219	NA
Q8WWM7	Q8WWM7	ATXN2L	S339	Ataxin-2-like protein	-0.47208	0.999939	0.229901	0.999	0.198089	0.997821	-0.206557	0.999682	-0.0751704	0.999505	-0.171813	0.999875	-0.682149	0.99947	-0.539387	0.999683	-0.335876	0.991988	-0.294619	0.999703
Q8WWM7	Q8WWM7	ATXN2L	S496	Ataxin-2-like protein	NegInf	0	0.760653	0.999	NegInf	0	NegInf	0	NegInf	0	-0.551757	0.999875	NegInf	0	NegInf	0	NegInf	0	NegInf	0
Q8WWM7	Q8WWM7	ATXN2L	S559	Ataxin-2-like protein	0.115492	0.999939	-0.421069	0.999	0.308407	0.997821	NegInf	0	-0.601985	0.999505	NegInf	0	0.0776248	0.99947	-0.367035	0.999683	-0.746647	0.982405	0.078608	0.999703
Q8WWM7	Q8WWM7	ATXN2L	S594	Ataxin-2-like protein	-0.381298	0.999939	0.264709	0.999	0.472135	0.997821	-0.515689	0.999682	-1.37207	0.999505	0.196333	0.999875	0.17492	0.99947	-1.08392	0.999683	0.811581	0.991988	0.986084	0.999703
Q8WWM7	Q8WWM7	ATXN2L	S680	Ataxin-2-like protein	-0.170008	0.999939	1.18076	0.999	2.54911	0.75275	NegInf	0	2.7821	0.952553	1.35377	0.999875	1.01893	0.99947	1.80513	0.999683	NegInf	0	0.945222	0.999703
Q8WWM7	Q8WWM7	ATXN2L	S684	Ataxin-2-like protein	0.405865	0.999939	0.639014	0.999	-0.881092	0.997821	-0.882427	0.999682	1.54252	0.999505	1.27903	0.999875	NegInf	0	-1.03707	0.999683	-0.430194	0.997959	-0.52764	0.999703
Q14CW9	Q14CW9	ATXN7L3	S281	Ataxin-7-like protein 3	NA	NA	NA	NA	NA	NA	Inf	0	NA	NA	Inf	0	Inf	0	NA	NA	Inf	0	NA	NA
Q9NQS1	Q9NQS1	AVEN	S261	Cell death regulator Aven	-0.256114	0.999939	-0.325334	0.999	-2.16136	0.309277	-0.00937622	0.999682	-0.669731	0.989508	-0.0816757	0.999875	NegInf	0	NegInf	0	-0.661785	0.914272	-0.801844	0.99615
Q9NQS1	Q9NQS1	AVEN	S265	Cell death regulator Aven	-0.256114	0.999939	-0.325334	0.999	-1.13554	0.937396	-0.00937622	0.999682	-0.669731	0.999505	-0.0816757	0.999875	NegInf	0	NegInf	0	-0.661785	0.991988	-0.801844	0.999703
Q9NQS1	Q9NQS1	AVEN	S94	Cell death regulator Aven	0.0575896	0.999939	-0.31887	0.999	0.637189	0.863038	-0.062571	0.999682	-0.147771	0.999505	0.036582	0.999875	-0.521779	0.99947	-0.235416	0.999683	0.424341	0.981176	-0.186614	0.999703
O15169	O15169	AXIN1	S486	Axin-1	0.345447	0.999939	0.567003	0.999	1.41202	0.863271	-0.0992024	0.999682	0.8234	0.999505	0.679992	0.999875	-0.0294236	0.99947	0.265905	0.999683	0.288512	0.993635	1.51803	0.999703
O15169	O15169	AXIN1	S493	Axin-1	0.586851	0.999939	0.885639	0.999	1.73065	0.531062	0.555157	0.999682	0.971046	0.827196	0.998628	0.999875	0.99177	0.99947	0.95118	0.999683	0.817809	0.904346	1.19868	0.894429
O15169	O15169	AXIN1	T481	Axin-1	0.432389	0.999939	NegInf	0	NegInf	0	0.723019	0.999682	0.813817	0.990195	0.998628	0.999875	1.69433	0.789374	1.1345	0.999683	0.870474	0.904346	0.560697	0.999703
O43825	O43825	B3GALT2	S178	Beta-1,3-galactosyltransferase 2	NA	NA	NA	NA	NA	NA	NA	NA	NA	NA	NA	NA	Inf	0	Inf	0	NA	NA	NA	NA
O43825	O43825	B3GALT2	T173	Beta-1,3-galactosyltransferase 2	NA	NA	NA	NA	NA	NA	NA	NA	NA	NA	NA	NA	Inf	0	Inf	0	NA	NA	NA	NA
O43825	O43825	B3GALT2	T186	Beta-1,3-galactosyltransferase 2	NA	NA	NA	NA	NA	NA	NA	NA	NA	NA	NA	NA	Inf	0	Inf	0	NA	NA	NA	NA
Q9NWV8	Q9NWV8	BABAM1	S29	BRISC and BRCA1-A complex member 1	0.365629	0.999939	0.344636	0.999	-0.80752	0.967288	-0.907355	0.999682	-0.869625	0.999505	0.316474	0.999875	-0.479437	0.99947	-0.0873202	0.999683	0.113677	0.997959	-0.526427	0.999703
Q9NWV8	Q9NWV8	BABAM1	S49	BRISC and BRCA1-A complex member 1	NA	NA	Inf	0	NA	NA	Inf	0	NA	NA	NA	NA	NA	NA	NA	NA	NA	NA	NA	NA
Q9NWV8	Q9NWV8	BABAM1	S7	BRISC and BRCA1-A complex member 1	-0.0894071	0.999939	-0.293433	0.999	NegInf	0	-0.278954	0.999682	-0.0518511	0.999505	3.74231	0.387702	0.0213075	0.99947	-0.551466	0.999683	-0.567587	0.959344	NegInf	0
Q9NWV8	Q9NWV8	BABAM1	S8	BRISC and BRCA1-A complex member 1	0.183735	0.999939	-0.794831	0.999	0.118832	0.998947	0.139719	0.999682	-0.00345471	0.999709	-0.822836	0.999875	-0.191114	0.99947	-0.0138848	0.999683	0.213206	0.991988	-0.0209521	0.999703
Q9NWV8	Q9NWV8	BABAM1	T10	BRISC and BRCA1-A complex member 1	-0.0894071	0.999939	-0.293433	0.999	NegInf	0	-0.278954	0.999682	-0.0518511	0.999505	-0.82645	0.999875	0.0213075	0.99947	-0.551466	0.999683	0.266013	0.995605	NegInf	0
Q9NWV8	Q9NWV8	BABAM1	T27	BRISC and BRCA1-A complex member 1	NA	NA	NA	NA	NA	NA	NA	NA	Inf	0	Inf	0	NA	NA	Inf	0	NA	NA	NA	NA
O14867	O14867	BACH1	S445	Transcription regulator protein BACH1	-0.145104	0.999939	-0.454234	0.999	0.15826	0.998947	-0.433889	0.999682	-0.028257	0.999505	-0.576946	0.999875	-0.151599	0.99947	-0.102473	0.999683	0.210509	0.993613	-0.328345	0.999703
Q92934	Q92934	BAD	S118	Bcl2-associated agonist of cell death	1.20452	0.999939	1.78081	0.602461	0.352361	0.992185	0.344705	0.999682	0.855079	0.999505	1.54721	0.999875	0.787064	0.99947	0.937797	0.999683	0.879321	0.978481	NegInf	0
Q92934	Q92934	BAD	S75	Bcl2-associated agonist of cell death	Inf	0	Inf	0	NA	NA	NA	NA	Inf	0	NA	NA	NA	NA	Inf	0	NA	NA	NA	NA
Q92934	Q92934	BAD	S97	Bcl2-associated agonist of cell death	2.28983	0.0288285	1.04901	0.999	0.236234	0.99108	-0.0839345	0.999682	1.64046	0.227044	0.930131	0.999875	0.68332	0.99947	0.035865	0.999683	-0.937557	0.914272	NegInf	0
Q92934	Q92934	BAD	S99	Bcl2-associated agonist of cell death	2.23894	0.0132171	1.51096	0.272781	-0.161482	0.996586	0.0192933	0.999682	2.43256	0.0170943	1.31164	0.999875	NegInf	0	0.388037	0.999683	-0.788581	0.917133	-0.544381	0.999703
O95817	O95817	BAG3	S134	BAG family molecular chaperone regulator 3	NegInf	0	1.75931	0.999	1.21034	0.95819	NegInf	0	1.33219	0.999505	0.526162	0.999875	NegInf	0	NegInf	0	NegInf	0	NegInf	0
O95817	O95817	BAG3	S136	BAG family molecular chaperone regulator 3	0.984947	0.999939	0.422317	0.999	-0.284152	0.998947	0.22478	0.999682	0.60844	0.999505	0.0695127	0.999875	-0.508924	0.99947	-0.0464664	0.999683	-0.278011	0.995605	1.37742	0.999703
O95817	O95817	BAG3	S171	BAG family molecular chaperone regulator 3	NA	NA	Inf	0	NA	NA	NA	NA	NA	NA	NA	NA	NA	NA	Inf	0	Inf	0	Inf	0
O95817	O95817	BAG3	S173	BAG family molecular chaperone regulator 3	0.0746541	0.999939	0.0522804	0.999	0.235984	0.971183	-0.167093	0.999682	-0.101512	0.999505	0.304875	0.999875	-0.160598	0.99947	-0.0488454	0.999683	0.255444	0.991988	-0.356737	0.999703
O95817	O95817	BAG3	S264	BAG family molecular chaperone regulator 3	Inf	0	Inf	0	NA	NA	NA	NA	NA	NA	Inf	0	NA	NA	Inf	0	NA	NA	NA	NA
O95817	O95817	BAG3	S274	BAG family molecular chaperone regulator 3	0.589179	0.999939	-0.614557	0.999	-1.63463	0.710682	0.0803187	0.999682	0.321297	0.999505	0.131201	0.999875	-0.346884	0.99947	0.846126	0.999683	-0.378167	0.991988	0.013111	0.999703
O95817	O95817	BAG3	S275	BAG family molecular chaperone regulator 3	0.451686	0.999939	-0.666446	0.999	-0.168179	0.998947	-0.314612	0.999682	-0.215052	0.999505	0.517861	0.999875	-0.479338	0.99947	0.0628874	0.999683	-0.515659	0.991988	-0.124381	0.999703
O95817	O95817	BAG3	S279	BAG family molecular chaperone regulator 3	0.931997	0.999939	0.83273	0.999	-0.108139	0.998947	0.551828	0.999682	0.879709	0.999505	1.67532	0.999875	0.676143	0.99947	0.428983	0.999683	1.04906	0.968262	0.769576	0.999703
O95817	O95817	BAG3	S283	BAG family molecular chaperone regulator 3	NA	NA	NA	NA	NA	NA	NA	NA	NA	NA	Inf	0	NA	NA	Inf	0	NA	NA	NA	NA
O95817	O95817	BAG3	S284	BAG family molecular chaperone regulator 3	1.23929	0.735351	-0.260331	0.999	1.05774	0.724738	0.943956	0.999682	0.958874	0.999505	0.920236	0.999875	1.37198	0.789374	0.712813	0.999683	0.731604	0.959344	1.34811	0.765812
O95817	O95817	BAG3	S289	BAG family molecular chaperone regulator 3	0.0630466	0.999939	-0.908747	0.999	0.0530634	0.998947	0.016176	0.999682	0.0948274	0.999505	-0.461802	0.999875	0.242845	0.99947	-0.408875	0.999683	-0.0213818	0.998648	0.148553	0.999703
O95817	O95817	BAG3	S291	BAG family molecular chaperone regulator 3	NA	NA	Inf	0	Inf	0	NA	NA	NA	NA	NA	NA	NA	NA	NA	NA	NA	NA	NA	NA
O95817	O95817	BAG3	S377	BAG family molecular chaperone regulator 3	0.0386996	0.999939	-0.0876458	0.999	-0.0698463	0.998947	0.00150899	0.999682	0.0314049	0.999505	0.213684	0.999875	-0.0656524	0.99947	-0.273263	0.999683	0.120288	0.995605	-0.19167	0.999703
O95817	O95817	BAG3	S385	BAG family molecular chaperone regulator 3	0.344708	0.999939	-0.0657454	0.999	0.236018	0.997821	0.520692	0.999682	0.359907	0.999505	0.0354994	0.999875	0.115253	0.99947	NegInf	0	0.159144	0.995605	0.400009	0.999703
O95817	O95817	BAG3	S386	BAG family molecular chaperone regulator 3	-0.0321874	0.999939	-0.108271	0.999	0.401378	0.971183	0.0562886	0.999682	-0.151208	0.999505	-0.277536	0.999875	-0.310972	0.99947	-0.0806673	0.999683	0.660405	0.981176	0.107229	0.999703
O95817	O95817	BAG3	T285	BAG family molecular chaperone regulator 3	1.10544	0.999939	-0.0207471	0.99915	-0.239841	0.997821	-0.0429132	0.999682	0.776767	0.999505	0.486027	0.999875	-0.10549	0.99947	-0.505793	0.999683	-0.749649	0.981322	0.322563	0.999703
O95817	O95817	BAG3	T406	BAG family molecular chaperone regulator 3	0.0958297	0.999939	NegInf	0	0.972303	0.955294	-0.870691	0.999682	NegInf	0	0.600417	0.999875	NegInf	0	0.194011	0.999683	0.50781	0.991988	0.605416	0.999703
P46379	P46379	BAG6	S1117	Large proline-rich protein BAG6	0.205341	0.999939	-0.137776	0.999	0.24716	0.968902	-0.352047	0.999682	-0.175411	0.999505	-0.61365	0.999875	0.0656537	0.99947	0.379842	0.999683	0.0411851	0.997959	-0.315053	0.999703
P46379	P46379	BAG6	S113	Large proline-rich protein BAG6	0.123689	0.999939	0.275556	0.999	0.0436644	0.998947	0.109449	0.999682	-0.181405	0.999505	0.108837	0.999875	0.266097	0.99947	-0.200807	0.999683	0.0994199	0.993874	-0.296322	0.999703
P46379	P46379	BAG6	S973	Large proline-rich protein BAG6	-0.197537	0.999939	0.0259284	0.999	0.234162	0.926587	-0.128913	0.999682	-0.130336	0.999505	0.0831672	0.999875	-0.139899	0.99947	0.0713623	0.999683	0.234488	0.981176	-0.115745	0.999703
Q9UQB8	Q9UQB8	BAIAP2	S325	Brain-specific angiogenesis inhibitor 1-associated protein 2	-0.735669	0.999939	-0.563823	0.999	NegInf	0	-1.47089	0.999682	-0.721871	0.999505	NegInf	0	-0.489443	0.99947	0.128155	0.999683	-0.73712	0.991988	-0.158927	0.999703
Q9UQB8	Q9UQB8	BAIAP2	S366	Brain-specific angiogenesis inhibitor 1-associated protein 2	-0.0123816	0.999939	0.00428627	0.999244	-0.273584	0.937534	-0.132222	0.999682	-0.116474	0.999505	0.486435	0.999875	-0.234098	0.99947	-0.170602	0.999683	0.219167	0.981176	-0.233861	0.999703
Q9UQB8	Q9UQB8	BAIAP2	T340	Brain-specific angiogenesis inhibitor 1-associated protein 2	-0.946192	0.38072	-0.322098	0.999	-0.76851	0.470379	-0.533405	0.999682	-0.566206	0.990195	0.196843	0.999875	-1.17262	0.282336	-0.574938	0.999683	-0.509187	0.927694	-0.554778	0.999703
Q9UQB8	Q9UQB8	BAIAP2	T360	Brain-specific angiogenesis inhibitor 1-associated protein 2	-0.91835	0.999939	-0.219426	0.999	-1.03116	0.958348	0.150023	0.999682	-1.0418	0.999505	0.314001	0.999875	-0.440472	0.99947	-0.6814	0.999683	-0.328691	0.991988	-0.386965	0.999703
Q9UHR4	Q9UHR4	BAIAP2L1	S414	Brain-specific angiogenesis inhibitor 1-associated protein 2-like protein 1	0.369353	0.999939	NegInf	0	1.04905	0.990086	-0.0299424	0.999682	0.731758	0.999505	0.564964	0.999875	NegInf	0	1.01449	0.999683	0.751428	0.991988	NegInf	0
O75531	O75531	BANF1	S4	Barrier-to-autointegration factor;Barrier-to-autointegration factor, N-terminally processed	0.810065	0.999939	0.171021	0.999	1.12617	0.862753	-2.76509	0.999682	0.196182	0.999505	NegInf	0	-0.749089	0.99947	0.0890902	0.999683	0.145303	0.997959	0.776455	0.999703
O75531	O75531	BANF1	T2	Barrier-to-autointegration factor;Barrier-to-autointegration factor, N-terminally processed	0.398728	0.999939	0.171021	0.999	0.825973	0.990086	-2.76509	0.999682	0.0705217	0.999505	-1.17065	0.999875	-0.749089	0.99947	NegInf	0	NegInf	0	0.776455	0.999703
O75531	O75531	BANF1	T3	Barrier-to-autointegration factor;Barrier-to-autointegration factor, N-terminally processed	0.398728	0.999939	0.171021	0.999	1.12617	0.862753	-2.76509	0.999682	0.196182	0.999505	-1.17065	0.999875	-0.749089	0.99947	0.0890902	0.999683	0.145303	0.997959	0.776455	0.999703
Q92560	Q92560	BAP1	S325	Ubiquitin carboxyl-terminal hydrolase BAP1	NA	NA	Inf	0	Inf	0	NA	NA	NA	NA	Inf	0	NA	NA	NA	NA	NA	NA	Inf	0
Q92560	Q92560	BAP1	S327	Ubiquitin carboxyl-terminal hydrolase BAP1	NA	NA	NA	NA	NA	NA	Inf	0	Inf	0	NA	NA	NA	NA	NA	NA	NA	NA	NA	NA
Q92560	Q92560	BAP1	S395	Ubiquitin carboxyl-terminal hydrolase BAP1	-0.782639	0.999939	NegInf	0	-0.0260508	0.999264	-0.599721	0.999682	-0.854285	0.999505	-0.791163	0.999875	-1.59013	0.99947	NegInf	0	-0.402183	0.991988	-1.17408	0.999703
Q92560	Q92560	BAP1	S521	Ubiquitin carboxyl-terminal hydrolase BAP1	NA	NA	Inf	0	Inf	0	NA	NA	Inf	0	Inf	0	Inf	0	NA	NA	Inf	0	NA	NA
Q8IXM2	Q8IXM2	BAP18	S96	Chromatin complexes subunit BAP18	0.286064	0.999939	1.3716	0.999	1.09296	0.853677	0.115331	0.999682	0.801906	0.999505	NegInf	0	0.625532	0.99947	0.280118	0.999683	1.6182	0.901678	0.846614	0.999703
P80723	P80723	BASP1	S194	Brain acid soluble protein 1	0.542181	0.999939	0.568922	0.999	0.48276	0.937396	-0.0745645	0.999682	0.800594	0.988002	0.200528	0.999875	0.0638832	0.99947	1.04416	0.999683	0.873537	0.901678	0.677463	0.999703
P80723	P80723	BASP1	T196	Brain acid soluble protein 1	NA	NA	NA	NA	Inf	0	NA	NA	NA	NA	NA	NA	NA	NA	NA	NA	NA	NA	Inf	0
P80723	P80723	BASP1	T36	Brain acid soluble protein 1	-0.14175	0.999939	-0.241538	0.999	0.315895	0.990086	-0.277636	0.999682	0.176268	0.999505	-0.390464	0.999875	0.0150581	0.99947	-0.0714532	0.999683	0.0448291	0.997959	0.162807	0.999703
Q9NRL2	Q9NRL2	BAZ1A	S1413	Bromodomain adjacent to zinc finger domain protein 1A	-0.0636186	0.999939	-0.190548	0.999	0.0112615	0.998947	-0.415318	0.999682	-0.642057	0.827196	-0.24546	0.999875	-0.284058	0.99947	-0.376005	0.999683	-0.532121	0.914272	-0.340742	0.999703
Q9NRL2	Q9NRL2	BAZ1A	T731	Bromodomain adjacent to zinc finger domain protein 1A	-0.995325	0.999939	0.197015	0.999	0.45843	0.996586	NegInf	0	NegInf	0	NegInf	0	NegInf	0	NegInf	0	NegInf	0	0.547415	0.999703
Q9UIG0	Q9UIG0	BAZ1B	S1342	Tyrosine-protein kinase BAZ1B	NegInf	0	0.868209	0.999	NegInf	0	0.643133	0.999682	NegInf	0	1.34726	0.999875	-0.104796	0.99947	NegInf	0	0.648319	0.981176	NegInf	0
Q9UIG0	Q9UIG0	BAZ1B	S1468	Tyrosine-protein kinase BAZ1B	0.00929835	0.999939	0.163151	0.999	0.354829	0.990369	0.0993827	0.999682	0.0434998	0.999505	0.159115	0.999875	-0.303646	0.99947	-0.0704204	0.999683	0.320752	0.991988	0.0671625	0.999703
Q9UIG0	Q9UIG0	BAZ1B	S158	Tyrosine-protein kinase BAZ1B	NA	NA	NA	NA	Inf	0	Inf	0	NA	NA	NA	NA	Inf	0	NA	NA	NA	NA	Inf	0
Q9UIG0	Q9UIG0	BAZ1B	S160	Tyrosine-protein kinase BAZ1B	NA	NA	NA	NA	Inf	0	NA	NA	NA	NA	NA	NA	Inf	0	NA	NA	NA	NA	Inf	0
Q9UIG0	Q9UIG0	BAZ1B	S161	Tyrosine-protein kinase BAZ1B	NA	NA	Inf	0	Inf	0	NA	NA	NA	NA	NA	NA	Inf	0	NA	NA	NA	NA	Inf	0
Q9UIG0	Q9UIG0	BAZ1B	S947	Tyrosine-protein kinase BAZ1B	-0.618637	0.999939	-0.286523	0.999	-0.293383	0.99108	NegInf	0	-0.726825	0.999505	NegInf	0	NegInf	0	-0.387338	0.999683	NegInf	0	-0.190922	0.999703
Q9UIG0	Q9UIG0	BAZ1B	T945	Tyrosine-protein kinase BAZ1B	NA	NA	NA	NA	NA	NA	NA	NA	NA	NA	Inf	0	NA	NA	NA	NA	Inf	0	NA	NA
Q9UIF9	Q9UIF9	BAZ2A	S134	Bromodomain adjacent to zinc finger domain protein 2A	NA	NA	NA	NA	NA	NA	NA	NA	Inf	0	NA	NA	NA	NA	NA	NA	Inf	0	Inf	0
Q9UIF9	Q9UIF9	BAZ2A	S135	Bromodomain adjacent to zinc finger domain protein 2A	-0.0555692	0.999939	0.21861	0.999	-0.636736	0.990086	-0.431272	0.999682	-0.765964	0.999505	-1.33355	0.999875	-0.781286	0.99947	-0.306889	0.999683	-0.144882	0.997959	-0.225917	0.999703
Q9UIF9	Q9UIF9	BAZ2A	S1397	Bromodomain adjacent to zinc finger domain protein 2A	0.0147992	0.999939	0.190738	0.999	0.152896	0.990086	-0.0328433	0.999682	0.0432101	0.999505	-0.00900171	0.999875	-0.23382	0.99947	0.028408	0.999683	0.160225	0.991988	-0.157763	0.999703
Q8WY36	Q8WY36	BBX	S159	HMG box transcription factor BBX	Inf	0	Inf	0	NA	NA	Inf	0	NA	NA	NA	NA	Inf	0	NA	NA	NA	NA	NA	NA
Q8WY36	Q8WY36	BBX	S844	HMG box transcription factor BBX	0.252721	0.999939	0.144122	0.999	1.35277	0.522017	0.269576	0.999682	0.525037	0.999505	-0.103297	0.999875	0.240942	0.99947	0.260311	0.999683	0.985108	0.914272	0.492725	0.999703
P56945	P56945	BCAR1	S428	Breast cancer anti-estrogen resistance protein 1	Inf	0	NA	NA	NA	NA	NA	NA	NA	NA	Inf	0	NA	NA	NA	NA	NA	NA	NA	NA
O75815	O75815	BCAR3	S290	Breast cancer anti-estrogen resistance protein 3	-0.598368	0.710192	-1.14061	0.556052	0.285691	0.755531	-0.355687	0.999682	0.218681	0.990195	-0.154832	0.999875	NegInf	0	0.0310521	0.999683	-0.15592	0.981176	NegInf	0
O75815	O75815	BCAR3	S375	Breast cancer anti-estrogen resistance protein 3	-0.645608	0.999939	-0.224859	0.999	-0.278711	0.986165	-0.410153	0.999682	-0.719731	0.988002	-0.649628	0.999875	-0.222366	0.99947	-0.385458	0.999683	-0.0964919	0.995605	0.15181	0.999703
Q9H6U6	Q9H6U6	BCAS3	S480	Breast carcinoma-amplified sequence 3	NA	NA	NA	NA	Inf	0	Inf	0	NA	NA	NA	NA	NA	NA	NA	NA	NA	NA	NA	NA
Q9H6U6	Q9H6U6	BCAS3	S869	Breast carcinoma-amplified sequence 3	-0.16611	NA	0.0252638	NA	0.131947	NA	-0.412793	NA	-0.655573	NA	0.0124983	NA	NegInf	0	-0.291866	NA	-0.677091	NA	-1.43159	NA
P12694	P12694	BCKDHA	S337	2-oxoisovalerate dehydrogenase subunit alpha, mitochondrial	-0.473903	0.999939	0.888207	0.999	-0.166972	0.998947	0.667137	0.999682	-0.305898	0.999505	0.617358	0.999875	-0.0398498	0.99947	1.10643	0.999683	0.712539	0.991988	1.35298	0.999703
P12694	P12694	BCKDHA	S343	2-oxoisovalerate dehydrogenase subunit alpha, mitochondrial	Inf	0	Inf	0	Inf	0	Inf	0	Inf	0	Inf	0	Inf	0	Inf	0	NA	NA	NA	NA
P12694	P12694	BCKDHA	S347	2-oxoisovalerate dehydrogenase subunit alpha, mitochondrial	-1.48223	0.999939	2.04522	0.999	-0.389347	0.998947	NegInf	0	NegInf	0	NegInf	0	NegInf	0	-1.10674	0.999683	0.172328	0.997959	0.778796	0.999703
P12694	P12694	BCKDHA	T338	2-oxoisovalerate dehydrogenase subunit alpha, mitochondrial	-0.349616	0.999939	-0.577429	0.999	-2.39681	0.990369	NegInf	0	NegInf	0	-1.1215	0.999875	NegInf	0	NegInf	0	NegInf	0	NegInf	0
P12694	P12694	BCKDHA	Y345	2-oxoisovalerate dehydrogenase subunit alpha, mitochondrial	NegInf	0	NegInf	0	-1.51319	0.754843	-0.0934653	0.999682	NegInf	0	NegInf	0	NegInf	0	NegInf	0	NegInf	0	NegInf	0
O14874	O14874	BCKDK	S31	[3-methyl-2-oxobutanoate dehydrogenase [lipoamide]] kinase, mitochondrial	Inf	0	Inf	0	NA	NA	NA	NA	NA	NA	Inf	0	NA	NA	NA	NA	NA	NA	NA	NA
O14874	O14874	BCKDK	S33	[3-methyl-2-oxobutanoate dehydrogenase [lipoamide]] kinase, mitochondrial	NA	NA	NA	NA	NA	NA	NA	NA	Inf	0	NA	NA	NA	NA	Inf	0	NA	NA	NA	NA
O14874	O14874	BCKDK	T32	[3-methyl-2-oxobutanoate dehydrogenase [lipoamide]] kinase, mitochondrial	NegInf	0	0.00341266	0.999244	-0.157347	0.997821	0.0177042	0.999682	NegInf	0	NegInf	0	0.0919995	0.99947	NegInf	0	-0.532778	0.981176	NegInf	0
Q9HB09	Q9HB09	BCL2L12	S242	Bcl-2-like protein 12	-0.944497	0.999939	-0.626923	0.999	-0.275831	0.97353	-0.366754	0.999682	-0.600567	0.988002	-0.585647	0.999875	-0.692906	0.99947	-0.426438	0.999683	-0.399676	0.981176	-0.708243	0.976081
Q9BXK5	Q9BXK5	BCL2L13	S370	Bcl-2-like protein 13	NA	NA	NA	NA	Inf	0	Inf	0	Inf	0	NA	NA	Inf	0	NA	NA	Inf	0	Inf	0
Q9BXK5	Q9BXK5	BCL2L13	S371	Bcl-2-like protein 13	NA	NA	NA	NA	Inf	0	Inf	0	Inf	0	NA	NA	Inf	0	NA	NA	Inf	0	Inf	0
Q9BXK5	Q9BXK5	BCL2L13	S441	Bcl-2-like protein 13	NegInf	0	NegInf	0	NegInf	0	NegInf	0	NegInf	0	NegInf	0	NegInf	0	NegInf	0	-0.304656	NA	NegInf	0
Q9BXK5	Q9BXK5	BCL2L13	S444	Bcl-2-like protein 13	Inf	0	Inf	0	NA	NA	Inf	0	NA	NA	Inf	0	Inf	0	NA	NA	NA	NA	NA	NA
P20749	P20749	BCL3	S374	B-cell lymphoma 3 protein	NA	NA	NA	NA	NA	NA	NA	NA	NA	NA	Inf	0	NA	NA	Inf	0	Inf	0	NA	NA
P20749	P20749	BCL3	S41	B-cell lymphoma 3 protein	Inf	0	Inf	0	NA	NA	Inf	0	Inf	0	Inf	0	Inf	0	Inf	0	Inf	0	Inf	0
P41182	P41182	BCL6	S333	B-cell lymphoma 6 protein	NA	NA	Inf	0	NA	NA	NA	NA	NA	NA	NA	NA	NA	NA	NA	NA	Inf	0	NA	NA
Q8WUZ0	Q8WUZ0	BCL7C	S114	B-cell CLL/lymphoma 7 protein family member C	0.741714	0.999939	0.102561	0.999	0.59269	0.926587	0.449296	0.999682	0.134057	0.999505	NegInf	0	-0.297104	0.99947	0.266069	0.999683	-0.113752	0.997959	0.128227	0.999703
Q8WUZ0	Q8WUZ0	BCL7C	S122	B-cell CLL/lymphoma 7 protein family member C	2.73249	0.126054	3.22049	0.169557	2.20205	0.32831	1.74645	0.999682	2.59014	0.379826	2.41166	0.903452	2.21126	0.554294	2.91261	0.996198	2.485	0.460946	1.92771	0.785356
Q8WUZ0	Q8WUZ0	BCL7C	S126	B-cell CLL/lymphoma 7 protein family member C	0.54456	0.999939	0.321845	0.999	0.0942284	0.998947	-0.0491659	0.999682	0.284011	0.999505	NegInf	0	-1.28895	0.99947	-0.00139057	0.999857	0.0748802	0.997959	-0.981124	0.999703
Q8WUZ0	Q8WUZ0	BCL7C	S97	B-cell CLL/lymphoma 7 protein family member C	Inf	0	Inf	0	Inf	0	NA	NA	Inf	0	Inf	0	Inf	0	NA	NA	NA	NA	NA	NA
Q8WUZ0	Q8WUZ0	BCL7C	T118	B-cell CLL/lymphoma 7 protein family member C	NA	NA	Inf	0	Inf	0	NA	NA	Inf	0	NA	NA	Inf	0	Inf	0	Inf	0	Inf	0
O00512	O00512	BCL9	S278	B-cell CLL/lymphoma 9 protein	1.24281	NA	NegInf	0	NegInf	0	NegInf	0	0.436955	NA	NegInf	0	NegInf	0	NegInf	0	2.51644	NA	0.817205	NA
O00512	O00512	BCL9	S687	B-cell CLL/lymphoma 9 protein	-0.0362142	0.999939	0.279601	0.999	0.473525	0.990369	-0.122224	0.999682	0.20071	0.999505	0.588617	0.999875	0.187975	0.99947	NegInf	0	0.257732	0.995605	0.497538	0.999703
O00512	O00512	BCL9	T115	B-cell CLL/lymphoma 9 protein	NegInf	0	NegInf	0	NegInf	0	NegInf	0	0.109987	NA	NegInf	0	NegInf	0	NegInf	0	NegInf	0	NegInf	0
O00512	O00512	BCL9	T155	B-cell CLL/lymphoma 9 protein	NegInf	0	0.409662	0.999	NegInf	0	-0.132379	0.999682	NegInf	0	0.449442	0.999875	NegInf	0	NegInf	0	0.552857	0.981176	NegInf	0
O00512	O00512	BCL9	T315	B-cell CLL/lymphoma 9 protein	0.043378	0.999939	0.120047	0.999	0.151991	0.997821	-0.0380716	0.999682	-0.174698	0.999505	-0.12351	0.999875	-0.152893	0.99947	0.21507	0.999683	0.21137	0.991988	0.149885	0.999703
Q86UU0	Q86UU0	BCL9L	S116	B-cell CLL/lymphoma 9-like protein	Inf	0	Inf	0	Inf	0	Inf	0	Inf	0	Inf	0	Inf	0	Inf	0	Inf	0	Inf	0
Q86UU0	Q86UU0	BCL9L	S118	B-cell CLL/lymphoma 9-like protein	-0.216897	0.999939	-0.584302	0.999	-0.12244	0.997821	-0.632695	0.999682	0.178341	0.999505	-0.255508	0.999875	-0.118763	0.99947	-0.360659	0.999683	-0.108261	0.995605	-0.204085	0.999703
Q86UU0	Q86UU0	BCL9L	S21	B-cell CLL/lymphoma 9-like protein	0.212033	0.999939	0.163923	0.999	0.901675	0.844218	0.473593	0.999682	0.536361	0.999505	-0.864737	0.999875	0.351318	0.99947	0.261243	0.999683	0.433493	0.991988	0.290117	0.999703
Q86UU0	Q86UU0	BCL9L	S25	B-cell CLL/lymphoma 9-like protein	0.154009	0.999939	0.350767	0.999	0.240606	0.997821	0.473593	0.999682	-0.0977647	0.999505	NegInf	0	0.762011	0.99947	0.261243	0.999683	0.32573	0.991988	-0.110562	0.999703
Q86UU0	Q86UU0	BCL9L	S750	B-cell CLL/lymphoma 9-like protein	-0.304714	0.999939	0.422189	0.999	0.559208	0.958348	0.839155	0.999682	0.747594	0.999505	0.79946	0.999875	NegInf	0	0.669862	0.999683	1.00797	0.929553	0.586402	0.999703
Q86UU0	Q86UU0	BCL9L	S88	B-cell CLL/lymphoma 9-like protein	-0.968121	0.999939	-1.01369	0.999	-0.232113	0.997821	-1.52188	0.999682	-0.888048	0.990195	-1.42311	0.999875	-1.33545	0.802808	-0.934507	0.999683	-0.252991	0.991988	-1.14912	0.94535
Q86UU0	Q86UU0	BCL9L	S915	B-cell CLL/lymphoma 9-like protein	NA	NA	NA	NA	Inf	0	NA	NA	NA	NA	NA	NA	NA	NA	Inf	0	Inf	0	NA	NA
Q86UU0	Q86UU0	BCL9L	S947	B-cell CLL/lymphoma 9-like protein	-0.142179	0.999939	NegInf	0	0.399777	0.997821	NegInf	0	NegInf	0	-0.163745	0.999875	NegInf	0	-0.762627	0.999683	0.481847	0.991988	-0.884596	0.999703
Q9NYF8	Q9NYF8	BCLAF1	S177	Bcl-2-associated transcription factor 1	-0.548064	0.999939	-0.220926	0.999	-0.414002	0.992185	-0.0795269	0.999682	-0.313356	0.999505	-0.8121	0.999875	-0.429019	0.99947	-0.927484	0.999683	0.137625	0.997959	0.000947884	0.999703
Q9NYF8	Q9NYF8	BCLAF1	S183	Bcl-2-associated transcription factor 1	0.689421	0.999939	0.584127	0.999	0.577136	0.962264	-1.08164	0.999682	0.134678	0.999505	NegInf	0	-1.14031	0.99947	-0.100101	0.999683	0.379221	0.991988	0.20429	0.999703
Q9NYF8	Q9NYF8	BCLAF1	S196	Bcl-2-associated transcription factor 1	NegInf	0	-0.367901	0.894457	NegInf	0	NegInf	0	NegInf	0	-0.227251	0.999875	0.0155797	0.99947	NegInf	0	0.42584	0.813236	-0.284979	0.979587
Q9NYF8	Q9NYF8	BCLAF1	S198	Bcl-2-associated transcription factor 1	0.05182	0.999939	-0.108171	0.999	0.538158	0.937534	-0.247509	0.999682	0.0178267	0.999505	-1.595	0.999875	-0.384056	0.99947	-0.499312	0.999683	-0.0809179	0.997959	-0.62633	0.999703
Q9NYF8	Q9NYF8	BCLAF1	S259	Bcl-2-associated transcription factor 1	-1.75508	0.663881	0.0183285	0.999	-1.38297	0.640162	-1.61739	0.999682	-1.27419	0.827196	-0.435403	0.999875	-0.585491	0.99947	-0.725228	0.999683	-0.288082	0.991988	NegInf	0
Q9NYF8	Q9NYF8	BCLAF1	S262	Bcl-2-associated transcription factor 1	NA	NA	Inf	0	Inf	0	Inf	0	NA	NA	NA	NA	NA	NA	NA	NA	NA	NA	NA	NA
Q9NYF8	Q9NYF8	BCLAF1	S264	Bcl-2-associated transcription factor 1	NA	NA	Inf	0	NA	NA	NA	NA	Inf	0	NA	NA	Inf	0	Inf	0	Inf	0	NA	NA
Q9NYF8	Q9NYF8	BCLAF1	S268	Bcl-2-associated transcription factor 1	-0.0279359	0.999939	-0.252358	0.999	-1.22755	0.929746	-0.544115	0.999682	-0.32948	0.999505	-0.39443	0.999875	-0.555235	0.99947	-0.578605	0.999683	-1.21774	0.981176	-0.261154	0.999703
Q9NYF8	Q9NYF8	BCLAF1	S285	Bcl-2-associated transcription factor 1	0.0595318	0.999939	-0.478882	0.999	-0.286618	0.990369	0.0305491	0.999682	-0.187034	0.999505	-0.126483	0.999875	-0.240566	0.99947	-0.344634	0.999683	0.536292	0.988367	0.0368659	0.999703
Q9NYF8	Q9NYF8	BCLAF1	S287	Bcl-2-associated transcription factor 1	-0.893208	0.999939	-0.631473	0.999	0.58266	0.997821	0.85071	0.999682	0.179927	0.999505	0.0355688	0.999875	-0.00988264	0.99947	0.461847	0.999683	0.149413	0.997959	-0.48631	0.999703
Q9NYF8	Q9NYF8	BCLAF1	S290	Bcl-2-associated transcription factor 1	-0.574769	0.999939	0.0839915	0.999	-0.35761	0.990086	-0.929437	0.999682	-0.518382	0.999505	0.260692	0.999875	0.0278644	0.99947	-0.502616	0.999683	-0.133638	0.996401	-0.160159	0.999703
Q9NYF8	Q9NYF8	BCLAF1	S297	Bcl-2-associated transcription factor 1	-0.726251	0.999939	0.0368966	0.999	0.0208504	0.998947	-0.00664463	0.999682	-0.0803097	0.999505	-0.105146	0.999875	-0.00210008	0.99947	-0.0467287	0.999683	-0.266831	0.991988	-0.279928	0.999703
Q9NYF8	Q9NYF8	BCLAF1	S300	Bcl-2-associated transcription factor 1	1.00887	0.999939	-0.0202416	0.999	-0.240421	0.997821	-0.515832	0.999682	-0.268735	0.999505	NegInf	0	-0.557298	0.99947	-0.2647	0.999683	1.01497	0.917133	-0.263203	0.999703
Q9NYF8	Q9NYF8	BCLAF1	S315	Bcl-2-associated transcription factor 1	0.311665	0.999939	-0.101792	0.999	-0.233777	0.997821	-0.610379	0.999682	0.697348	0.999505	-0.100236	0.999875	-0.0591377	0.99947	-0.0485934	0.999683	0.122324	0.995605	-0.391727	0.999703
Q9NYF8	Q9NYF8	BCLAF1	S385	Bcl-2-associated transcription factor 1	-0.330935	0.999939	-0.0375304	0.999	0.385897	0.974642	0.136632	0.999682	-0.324752	0.999505	-0.227393	0.999875	-0.549415	0.99947	-0.171508	0.999683	-0.0652373	0.997959	0.325589	0.999703
Q9NYF8	Q9NYF8	BCLAF1	S389	Bcl-2-associated transcription factor 1	Inf	0	Inf	0	NA	NA	Inf	0	Inf	0	NA	NA	Inf	0	NA	NA	NA	NA	Inf	0
Q9NYF8	Q9NYF8	BCLAF1	S397	Bcl-2-associated transcription factor 1	-0.218881	0.999939	-0.911278	0.999	-0.404222	0.958348	0.21778	0.999682	-0.263516	0.999505	-0.459231	0.999875	-0.465901	0.99947	-0.598181	0.999683	-0.427744	0.988367	0.0126145	0.999703
Q9NYF8	Q9NYF8	BCLAF1	S450	Bcl-2-associated transcription factor 1	-1.02016	NA	NegInf	0	0.805259	NA	-0.847057	NA	NegInf	0	-2.85045	NA	NegInf	0	NegInf	0	NegInf	0	NegInf	0
Q9NYF8	Q9NYF8	BCLAF1	S496	Bcl-2-associated transcription factor 1	0.477815	0.999939	0.25761	0.999	0.297792	0.990086	-0.385513	0.999682	0.314013	0.999505	-0.0475675	0.999875	0.173861	0.99947	-0.0552839	0.999683	0.493609	0.982405	-0.272139	0.999703
Q9NYF8	Q9NYF8	BCLAF1	S512	Bcl-2-associated transcription factor 1	0.0809018	0.999939	0.142293	0.999	0.551559	0.958348	0.0306977	0.999682	0.145487	0.999505	-0.421723	0.999875	-0.271806	0.99947	-0.169897	0.999683	0.729905	0.981176	0.228427	0.999703
Q9NYF8	Q9NYF8	BCLAF1	S531	Bcl-2-associated transcription factor 1	0.0411316	0.999939	-0.535859	0.999	-0.283423	0.974642	-0.168143	0.999682	-0.259956	0.999505	-0.341751	0.999875	-0.118928	0.99947	-0.4107	0.999683	-0.0835887	0.996401	-0.0663836	0.999703
Q9NYF8	Q9NYF8	BCLAF1	S648	Bcl-2-associated transcription factor 1	-0.974937	0.999939	-0.518283	0.999	-0.205043	0.998947	-0.045602	0.999682	-0.589382	0.999505	0.00545128	0.999875	-0.362763	0.99947	-0.570672	0.999683	-0.23886	0.995605	-0.318861	0.999703
Q9NYF8	Q9NYF8	BCLAF1	S658	Bcl-2-associated transcription factor 1	-0.167709	0.999939	-0.228493	0.999	-0.266044	0.974642	-0.17735	0.999682	-0.572183	0.988002	0.00606046	0.999875	-0.593378	0.99947	-0.018173	0.999683	0.0745624	0.997242	-0.637982	0.9969
Q9NYF8	Q9NYF8	BCLAF1	S690	Bcl-2-associated transcription factor 1	-0.254909	0.999939	-0.0523869	0.999	-0.114114	0.996463	-0.452563	0.999682	-0.403276	0.988002	0.105047	0.999875	-0.104156	0.99947	-0.169173	0.999683	0.0992323	0.991988	-0.31643	0.999703
Q9NYF8	Q9NYF8	BCLAF1	S760	Bcl-2-associated transcription factor 1	-1.28423	0.663881	NegInf	0	-0.921776	0.638235	NegInf	0	NegInf	0	0.270383	0.999875	NegInf	0	-1.25724	0.999683	0.240197	0.981176	-0.824519	0.94535
Q9NYF8	Q9NYF8	BCLAF1	S883	Bcl-2-associated transcription factor 1	NA	NA	Inf	0	NA	NA	Inf	0	NA	NA	NA	NA	Inf	0	NA	NA	Inf	0	NA	NA
Q9NYF8	Q9NYF8	BCLAF1	S884	Bcl-2-associated transcription factor 1	-0.0206458	0.999939	0.41582	0.999	0.112709	0.998947	-1.29843	0.999682	-1.27078	0.999505	0.820087	0.999875	-0.708844	0.99947	0.120525	0.999683	0.19196	0.997959	1.06652	0.999703
Q9NYF8	Q9NYF8	BCLAF1	T257	Bcl-2-associated transcription factor 1	Inf	0	Inf	0	Inf	0	Inf	0	Inf	0	Inf	0	Inf	0	Inf	0	Inf	0	Inf	0
Q9NYF8	Q9NYF8	BCLAF1	T402	Bcl-2-associated transcription factor 1	Inf	0	NA	NA	Inf	0	Inf	0	NA	NA	Inf	0	Inf	0	Inf	0	Inf	0	Inf	0
Q9NYF8	Q9NYF8	BCLAF1	T494	Bcl-2-associated transcription factor 1	NA	NA	Inf	0	NA	NA	Inf	0	NA	NA	NA	NA	NA	NA	Inf	0	NA	NA	NA	NA
Q9NYF8	Q9NYF8	BCLAF1	Y284	Bcl-2-associated transcription factor 1	0.881437	0.999939	-0.404044	0.999	0.652349	0.958348	0.0485688	0.999682	0.390004	0.999505	-1.21906	0.999875	0.049166	0.99947	0.869726	0.999683	1.11078	0.959344	0.733522	0.999703
Q6W2J9	Q6W2J9	BCOR	S422	BCL-6 corepressor	-0.132216	0.999939	-0.052862	0.999	NegInf	0	NegInf	0	-0.595441	0.999505	-0.0678421	0.999875	NegInf	0	0.101081	0.999683	-0.135534	0.997959	NegInf	0
Q6W2J9	Q6W2J9	BCOR	S423	BCL-6 corepressor	-0.181964	0.999939	-0.147082	0.999	NegInf	0	-0.895562	0.999682	-0.64519	0.999505	-0.117591	0.999875	NegInf	0	-0.206232	0.999683	-0.185283	0.996401	NegInf	0
P11274	P11274	BCR	S122	Breakpoint cluster region protein	-0.195452	0.999939	-0.456219	0.999	0.760278	0.8144	-0.51997	0.999682	-0.0998737	0.999505	-0.64331	0.999875	-0.421426	0.99947	-0.257696	0.999683	-0.199222	0.991988	0.112498	0.999703
P11274	P11274	BCR	S459	Breakpoint cluster region protein	-0.0654135	0.999939	-0.313005	0.999	0.0127747	0.998947	0.0929063	0.999682	-0.198293	0.999505	-0.0252667	0.999875	-0.659209	0.789374	-0.152086	0.999683	-0.108529	0.991988	-0.177697	0.999703
O15155	O15155	BET1	S50	BET1 homolog	0.518711	0.999939	-0.147854	0.999	0.801179	0.958348	0.372702	0.999682	1.1073	0.999505	0.0486227	0.999875	0.867892	0.99947	0.595601	0.999683	0.207561	0.995605	0.849779	0.999703
Q9NYM9	Q9NYM9	BET1L	S9	BET1-like protein	0.494492	0.999939	0.0203875	0.999	0.545867	0.88499	0.111104	0.999682	0.195123	0.999505	0.120674	0.999875	0.214323	0.99947	0.391046	0.999683	0.218747	0.991988	0.389536	0.999703
Q9C0J9	Q9C0J9	BHLHE41	S122	Class E basic helix-loop-helix protein 41	Inf	0	Inf	0	Inf	0	Inf	0	Inf	0	Inf	0	Inf	0	NA	NA	Inf	0	Inf	0
Q9H694	Q9H694	BICC1	S612	Protein bicaudal C homolog 1	-0.241436	0.999939	0.0104166	0.999244	0.552399	0.986165	0.293618	0.999682	-0.0425968	0.999505	-0.145637	0.999875	NegInf	0	-0.7005	0.999683	-0.0038983	0.998648	0.480138	0.999703
Q9H694	Q9H694	BICC1	S633	Protein bicaudal C homolog 1	NA	NA	NA	NA	Inf	0	NA	NA	Inf	0	NA	NA	NA	NA	NA	NA	NA	NA	NA	NA
Q9H694	Q9H694	BICC1	S679	Protein bicaudal C homolog 1	Inf	0	NA	NA	Inf	0	Inf	0	NA	NA	Inf	0	NA	NA	Inf	0	Inf	0	Inf	0
Q9H694	Q9H694	BICC1	S766	Protein bicaudal C homolog 1	-0.0618369	0.999939	-0.271809	0.999	-0.00780367	0.999264	-0.210434	0.999682	-0.134078	0.999505	-0.910738	0.999875	-0.128352	0.99947	-0.385594	0.999683	0.0406147	0.997959	-0.0999327	0.999703
Q9H694	Q9H694	BICC1	S801	Protein bicaudal C homolog 1	NA	NA	NA	NA	NA	NA	NA	NA	NA	NA	NA	NA	Inf	0	NA	NA	Inf	0	Inf	0
Q96G01	Q96G01	BICD1	S546	Protein bicaudal D homolog 1	NA	NA	Inf	0	Inf	0	NA	NA	Inf	0	NA	NA	NA	NA	NA	NA	Inf	0	NA	NA
Q96G01	Q96G01	BICD1	S548	Protein bicaudal D homolog 1	NA	NA	Inf	0	Inf	0	NA	NA	Inf	0	NA	NA	NA	NA	NA	NA	Inf	0	NA	NA
Q8TD16	Q8TD16	BICD2	S568	Protein bicaudal D homolog 2	-1.3447	0.999939	-1.33684	0.999	-2.16384	0.912581	-0.371277	0.999682	-1.89521	0.999505	-1.39087	0.999875	-1.00654	0.99947	-0.948561	0.999683	-2.16868	0.981176	NegInf	0
Q8TD16	Q8TD16	BICD2	S582	Protein bicaudal D homolog 2	-0.101592	0.999939	-0.247686	0.999	-0.0936127	0.997821	-0.326287	0.999682	-0.225478	0.999505	-0.190436	0.999875	-0.0761304	0.99947	-0.302496	0.999683	0.0824306	0.991988	-0.247725	0.999703
Q8TD16	Q8TD16	BICD2	T573	Protein bicaudal D homolog 2	-1.3447	0.999939	-1.33684	0.999	-2.16384	0.912581	-0.371277	0.999682	-1.89521	0.999505	-1.39087	0.999875	-1.00654	0.99947	-0.948561	0.999683	-2.16868	0.981176	NegInf	0
O00499	O00499	BIN1	S296	Myc box-dependent-interacting protein 1	0.110951	0.999939	-0.539402	0.999	-0.441485	0.99079	0.235692	0.999682	0.575537	0.999505	-0.29463	0.999875	-0.584295	0.99947	0.0424862	0.999683	0.254393	0.995605	0.269788	0.999703
O00499	O00499	BIN1	S298	Myc box-dependent-interacting protein 1	0.469864	0.999939	-0.334473	0.999	0.0524519	0.998947	-0.00465256	0.999682	-0.682552	0.999505	0.0312594	0.999875	0.119789	0.99947	-0.0119831	0.999683	0.0408178	0.997959	-0.324864	0.999703
O00499	O00499	BIN1	S303	Myc box-dependent-interacting protein 1	-0.140682	0.999939	-0.817325	0.579848	-0.0624778	0.998947	0.0104698	0.999682	-0.129205	0.999505	-0.210447	0.999875	-0.154186	0.99947	-0.27619	0.999683	-0.00401005	0.998648	0.167619	0.999703
O00499	O00499	BIN1	S331	Myc box-dependent-interacting protein 1	-0.218372	0.999939	-0.172689	0.999	-0.462257	0.903816	0.0649301	0.999682	-0.463899	0.999505	0.155647	0.999875	0.0461656	0.99947	0.0143521	0.999683	-0.145179	0.991988	-0.193609	0.999703
O00499	O00499	BIN1	T327	Myc box-dependent-interacting protein 1	Inf	0	NA	NA	Inf	0	Inf	0	Inf	0	NA	NA	NA	NA	NA	NA	NA	NA	Inf	0
Q6QNY0	Q6QNY0	BLOC1S3	S65	Biogenesis of lysosome-related organelles complex 1 subunit 3	NA	NA	NA	NA	NA	NA	Inf	0	Inf	0	Inf	0	NA	NA	NA	NA	Inf	0	Inf	0
Q6QNY0	Q6QNY0	BLOC1S3	T63	Biogenesis of lysosome-related organelles complex 1 subunit 3	NA	NA	NA	NA	NA	NA	Inf	0	Inf	0	Inf	0	NA	NA	NA	NA	Inf	0	Inf	0
Q9NSY1;Q5H9B9	Q9NSY1	BMP2K	T1011	BMP-2-inducible protein kinase	NA	NA	NA	NA	Inf	0	NA	NA	NA	NA	Inf	0	Inf	0	Inf	0	Inf	0	Inf	0
Q9NSY1	Q9NSY1	BMP2K	S947	BMP-2-inducible protein kinase	NA	NA	NA	NA	Inf	0	Inf	0	Inf	0	NA	NA	NA	NA	NA	NA	NA	NA	NA	NA
Q9NSY1	Q9NSY1	BMP2K	S949	BMP-2-inducible protein kinase	NA	NA	NA	NA	Inf	0	Inf	0	Inf	0	NA	NA	NA	NA	NA	NA	NA	NA	NA	NA
Q13873	Q13873	BMPR2	S940	Bone morphogenetic protein receptor type-2	NegInf	0	NegInf	0	NegInf	0	NegInf	0	NegInf	0	NegInf	0	NegInf	0	NegInf	0	0.203203	NA	-0.162215	NA
Q6ZN30	Q6ZN30	BNC2	S367	Zinc finger protein basonuclin-2	NegInf	0	NegInf	0	-0.616635	0.990086	-0.182639	0.999682	NegInf	0	-0.675726	0.999875	NegInf	0	-0.707166	0.999683	-0.00869005	0.998648	-1.11869	0.999703
Q6ZN30	Q6ZN30	BNC2	S403	Zinc finger protein basonuclin-2	0.0628929	0.999939	0.0773439	0.999	0.0704491	0.998947	0.272747	0.999682	0.0669956	0.999505	0.246765	0.999875	-0.243021	0.99947	0.260748	0.999683	0.316168	0.981176	-0.0648962	0.999703
Q12982	Q12982	BNIP2	S114	BCL2/adenovirus E1B 19 kDa protein-interacting protein 2	-0.155463	0.999939	-0.260128	0.999	0.578434	0.958348	-0.541338	0.999682	0.32023	0.999505	-0.450838	0.999875	-0.560998	0.99947	-0.0316415	0.999683	0.430723	0.991988	0.26547	0.999703
Q12983	Q12983	BNIP3	S131	BCL2/adenovirus E1B 19 kDa protein-interacting protein 3	1.21985	0.999939	1.19755	0.999	0.4142	0.997821	1.8733	0.999682	0.7765	0.999505	-0.604717	0.999875	0.320198	0.99947	0.457534	0.999683	0.717207	0.991988	1.75365	0.999703
Q12983	Q12983	BNIP3	S151	BCL2/adenovirus E1B 19 kDa protein-interacting protein 3	Inf	0	Inf	0	Inf	0	NA	NA	Inf	0	NA	NA	NA	NA	Inf	0	NA	NA	NA	NA
O60238	O60238	BNIP3L	S118	BCL2/adenovirus E1B 19 kDa protein-interacting protein 3-like	0.878528	0.999939	NegInf	0	2.51662	0.958348	NegInf	0	1.91196	0.999505	1.24856	0.999875	0.153375	0.99947	-0.460642	0.999683	0.921473	0.991988	2.8075	0.999703
O60238	O60238	BNIP3L	S120	BCL2/adenovirus E1B 19 kDa protein-interacting protein 3-like	-0.116138	0.999939	0.234728	0.999	-0.854169	0.958348	-0.102814	0.999682	-0.362726	0.999505	0.112532	0.999875	0.467929	0.99947	0.206624	0.999683	-0.422933	0.991988	-1.43421	0.979587
Q8NFC6	Q8NFC6	BOD1L1	S1077	Biorientation of chromosomes in cell division protein 1-like 1	NegInf	0	NegInf	0	NegInf	0	NegInf	0	0.287384	NA	NegInf	0	NegInf	0	NegInf	0	NegInf	0	NegInf	0
Q8NFC6	Q8NFC6	BOD1L1	S1531	Biorientation of chromosomes in cell division protein 1-like 1	-0.141023	0.999939	0.00301745	0.999244	0.0322918	0.998947	-0.416207	0.999682	0.000157229	0.999914	0.109349	0.999875	-0.00785554	0.99947	0.145706	0.999683	-0.411797	0.981176	-0.345055	0.999703
Q8NFC6	Q8NFC6	BOD1L1	S2954	Biorientation of chromosomes in cell division protein 1-like 1	NA	NA	NA	NA	Inf	0	NA	NA	NA	NA	NA	NA	NA	NA	NA	NA	Inf	0	NA	NA
Q8NFC6	Q8NFC6	BOD1L1	S2963	Biorientation of chromosomes in cell division protein 1-like 1	Inf	0	NA	NA	Inf	0	Inf	0	Inf	0	NA	NA	Inf	0	NA	NA	Inf	0	NA	NA
Q8NFC6	Q8NFC6	BOD1L1	S2975	Biorientation of chromosomes in cell division protein 1-like 1	NA	NA	NA	NA	Inf	0	NA	NA	Inf	0	NA	NA	Inf	0	Inf	0	Inf	0	Inf	0
Q8NFC6	Q8NFC6	BOD1L1	S2986	Biorientation of chromosomes in cell division protein 1-like 1	-0.617873	0.999939	-0.00919908	0.999244	0.471746	0.967288	-0.459673	0.999682	-0.504057	0.999505	-0.218679	0.999875	-0.691127	0.99947	-0.367639	0.999683	0.204561	0.991988	-0.286119	0.999703
Q8NFC6	Q8NFC6	BOD1L1	S3019	Biorientation of chromosomes in cell division protein 1-like 1	-0.82956	0.999939	0.35586	0.999	0.466341	0.997821	-0.590598	0.999682	-0.158445	0.999505	0.269733	0.999875	0.283621	0.99947	0.55774	0.999683	-0.44068	0.991988	0.330823	0.999703
Q8NFC6	Q8NFC6	BOD1L1	S635	Biorientation of chromosomes in cell division protein 1-like 1	0.223867	0.999939	-0.0997312	0.999	-0.175344	0.958348	-0.427503	0.999682	0.351752	0.952553	-0.0348748	0.999875	0.150614	0.99947	-0.235789	0.999683	0.384744	0.901678	0.361586	0.999703
Q8NFC6	Q8NFC6	BOD1L1	S637	Biorientation of chromosomes in cell division protein 1-like 1	-0.0139186	0.999939	-0.126899	0.999	NegInf	0	NegInf	0	0.264356	0.999505	NegInf	0	NegInf	0	NegInf	0	NegInf	0	0.310631	0.999703
Q8NFC6	Q8NFC6	BOD1L1	T1529	Biorientation of chromosomes in cell division protein 1-like 1	-0.180891	0.999939	0.674959	0.999	0.367255	0.997821	NegInf	0	NegInf	0	NegInf	0	NegInf	0	0.628577	0.999683	NegInf	0	NegInf	0
Q12830	Q12830	BPTF	S1300	Nucleosome-remodeling factor subunit BPTF	Inf	0	Inf	0	Inf	0	Inf	0	Inf	0	Inf	0	Inf	0	Inf	0	Inf	0	NA	NA
Q12830	Q12830	BPTF	S216	Nucleosome-remodeling factor subunit BPTF	0.0894834	0.999939	0.026438	0.999	0.681454	0.836364	-0.360309	0.999682	0.128618	0.999505	-0.516315	0.999875	-0.0844577	0.99947	-0.218008	0.999683	-0.090342	0.997959	0.374621	0.999703
P15056	P15056	BRAF	S147	Serine/threonine-protein kinase B-raf	NegInf	0	NegInf	0	NegInf	0	0.0261236	0.999682	NegInf	0	0.128059	0.999875	NegInf	0	0.0449498	0.999683	NegInf	0	-0.0210909	0.999703
P15056	P15056	BRAF	S151	Serine/threonine-protein kinase B-raf	0.161628	0.999939	-0.683688	0.999	0.56798	0.990086	-0.28633	0.999682	-0.111423	0.999505	-0.284903	0.999875	-0.39203	0.99947	-0.138724	0.999683	-1.12127	0.914272	-0.101795	0.999703
P15056	P15056	BRAF	S446	Serine/threonine-protein kinase B-raf	NA	NA	NA	NA	Inf	0	Inf	0	NA	NA	Inf	0	Inf	0	Inf	0	Inf	0	NA	NA
P15056	P15056	BRAF	S447	Serine/threonine-protein kinase B-raf	-0.769109	0.999939	0.038393	0.99915	-0.230344	0.998947	NegInf	0	NegInf	0	0.303112	0.999875	NegInf	0	NegInf	0	0.114823	0.997959	0.203208	0.999703
P15056	P15056	BRAF	S729	Serine/threonine-protein kinase B-raf	-0.507684	0.999939	-0.380179	0.999	-0.611473	0.724738	-0.394873	0.999682	-0.323376	0.999505	-0.23568	0.999875	-0.361318	0.99947	-0.280894	0.999683	-0.355049	0.981176	-0.304237	0.999703
Q7Z569	Q7Z569	BRAP	S117	BRCA1-associated protein	-0.236554	0.999939	-0.456595	0.999	-0.332044	0.967288	-0.341992	0.999682	-0.309284	0.999505	-0.576041	0.999875	-0.326433	0.99947	-0.413043	0.999683	-0.096106	0.996401	-0.0404914	0.999703
Q7Z569	Q7Z569	BRAP	S93	BRCA1-associated protein	Inf	0	Inf	0	Inf	0	Inf	0	Inf	0	Inf	0	NA	NA	Inf	0	Inf	0	Inf	0
Q7Z569	Q7Z569	BRAP	S97	BRCA1-associated protein	Inf	0	Inf	0	Inf	0	Inf	0	Inf	0	Inf	0	NA	NA	Inf	0	Inf	0	Inf	0
P25440	P25440	BRD2	S298	Bromodomain-containing protein 2	0.215901	0.999939	0.497827	0.999	0.331156	0.990142	0.413987	0.999682	-0.289369	0.999505	-0.211845	0.999875	-0.107196	0.99947	0.471334	0.999683	-0.103608	0.995605	0.12727	0.999703
P25440	P25440	BRD2	S301	Bromodomain-containing protein 2	0.215901	0.999939	0.497827	0.999	0.331156	0.990142	0.413987	0.999682	-0.289369	0.999505	-0.211845	0.999875	-0.107196	0.99947	0.471334	0.999683	-0.103608	0.995605	0.12727	0.999703
P25440	P25440	BRD2	S633	Bromodomain-containing protein 2	0.304803	0.999939	0.409541	0.999	0.241842	0.997821	-0.450146	0.999682	0.597873	0.999505	0.212974	0.999875	-0.0520465	0.99947	0.174276	0.999683	-0.218972	0.991988	0.232236	0.999703
Q15059	Q15059	BRD3	S263	Bromodomain-containing protein 3	0.0842635	0.999939	-0.0560827	0.999	0.121526	0.997821	0.00910574	0.999682	-0.0821283	0.999505	0.0318551	0.999875	-0.203137	0.99947	-0.440785	0.999683	0.166115	0.991988	-0.250241	0.999703
O60885	O60885	BRD4	S1051	Bromodomain-containing protein 4	-0.553017	0.999939	0.407219	0.999	0.276194	0.997821	NegInf	0	0.788295	0.999505	0.511485	0.999875	0.506697	0.99947	0.256849	0.999683	1.62113	0.914272	NegInf	0
O60885	O60885	BRD4	S1064	Bromodomain-containing protein 4	-0.628467	NA	-0.891802	NA	NegInf	0	NegInf	0	NegInf	0	-0.656502	NA	NegInf	0	NegInf	0	NegInf	0	NegInf	0
O60885	O60885	BRD4	S1070	Bromodomain-containing protein 4	-1.65086	0.71298	-1.91419	0.693346	-2.01548	0.402959	-1.50461	0.999682	NegInf	0	-1.57489	0.999875	NegInf	0	NegInf	0	-2.33371	0.596825	-1.08415	0.94535
O60885	O60885	BRD4	S1083	Bromodomain-containing protein 4	-1.65086	0.999939	-0.21859	0.999	-1.13442	0.912581	-1.31275	0.999682	-0.76913	0.999505	-1.57489	0.999875	NegInf	0	-1.19935	0.999683	-1.82698	0.904346	-1.21406	0.999703
O60885	O60885	BRD4	S1117	Bromodomain-containing protein 4	-0.236034	0.999939	0.113614	0.999	0.651084	0.844218	-0.242744	0.999682	0.105024	0.999505	-0.233935	0.999875	0.0729549	0.99947	-0.0373515	0.999683	0.635139	0.959344	-0.008074	0.999703
O60885	O60885	BRD4	S1126	Bromodomain-containing protein 4	NA	NA	Inf	0	Inf	0	NA	NA	NA	NA	NA	NA	NA	NA	NA	NA	Inf	0	NA	NA
O60885	O60885	BRD4	S469	Bromodomain-containing protein 4	NA	NA	NA	NA	NA	NA	NA	NA	NA	NA	Inf	0	Inf	0	NA	NA	NA	NA	NA	NA
O60885	O60885	BRD4	S601	Bromodomain-containing protein 4	0.520488	0.999939	0.282262	0.999	1.43006	0.622566	0.317545	0.999682	0.781687	0.999505	0.0538073	0.999875	0.17547	0.99947	-0.146019	0.999683	1.09431	0.973543	1.22159	0.999703
Q9NPI1	Q9NPI1	BRD7	S279	Bromodomain-containing protein 7	0.0858133	0.999939	0.0598557	0.999	0.236289	0.992185	0.16843	0.999682	0.412005	0.999505	-0.57705	0.999875	-0.288639	0.99947	-0.325403	0.999683	0.440702	0.982405	0.153141	0.999703
Q9H8M2	Q9H8M2	BRD9	S56	Bromodomain-containing protein 9	0.0994646	0.999939	-0.300638	0.999	0.010284	0.998947	-0.211079	0.999682	0.129921	0.999505	0.189258	0.999875	-0.223028	0.99947	0.0721957	0.999683	-0.0709489	0.995605	0.153527	0.999703
Q9H8M2	Q9H8M2	BRD9	S566	Bromodomain-containing protein 9	-0.43058	0.999939	-0.398782	0.999	0.0108325	0.999264	0.144572	0.999682	-0.530688	0.999505	-0.90614	0.999875	-0.782001	0.963641	-0.245442	0.999683	-0.0529674	0.997959	0.201979	0.999703
Q58F21	Q58F21	BRDT	S277	Bromodomain testis-specific protein	NA	NA	NA	NA	NA	NA	NA	NA	Inf	0	NA	NA	NA	NA	Inf	0	NA	NA	Inf	0
Q92994	Q92994	BRF1	S553	Transcription factor IIIB 90 kDa subunit	-0.577622	0.999939	0.36367	0.999	-0.096933	0.998947	-0.553271	0.999682	0.330802	0.999505	-0.471087	0.999875	-0.8131	0.99947	-0.255088	0.999683	0.0888981	0.997959	-0.683844	0.999703
Q92994	Q92994	BRF1	T365	Transcription factor IIIB 90 kDa subunit	Inf	0	NA	NA	NA	NA	Inf	0	NA	NA	NA	NA	NA	NA	NA	NA	Inf	0	NA	NA
P55201	P55201	BRPF1	S460	Peregrin	Inf	0	Inf	0	Inf	0	Inf	0	Inf	0	Inf	0	NA	NA	NA	NA	Inf	0	Inf	0
P55201	P55201	BRPF1	S462	Peregrin	Inf	0	Inf	0	Inf	0	Inf	0	Inf	0	Inf	0	NA	NA	NA	NA	Inf	0	Inf	0
P55201	P55201	BRPF1	S860	Peregrin	0.00390435	0.999939	-0.213323	0.999	0.834207	0.95819	0.248852	0.999682	NegInf	0	0.00457336	0.999875	-0.148545	0.99947	NegInf	0	-0.259049	0.991988	0.224022	0.999703
P55201	P55201	BRPF1	T858	Peregrin	NA	NA	NA	NA	NA	NA	Inf	0	NA	NA	NA	NA	NA	NA	NA	NA	Inf	0	NA	NA
O14981	O14981	BTAF1	S234	TATA-binding protein-associated factor 172	NegInf	0	NegInf	0	-0.757923	0.996586	NegInf	0	-2.30899	0.999505	NegInf	0	-3.17544	0.99947	NegInf	0	-2.66263	0.978481	NegInf	0
Q9H0C5	Q9H0C5	BTBD1	S30	BTB/POZ domain-containing protein 1	NA	NA	NA	NA	Inf	0	NA	NA	NA	NA	NA	NA	NA	NA	NA	NA	Inf	0	Inf	0
Q9BSF8	Q9BSF8	BTBD10	S92	BTB/POZ domain-containing protein 10	-0.0739365	0.999939	-1.618	0.999	0.581449	0.998947	-1.34142	0.999682	-2.89433	0.999505	0.111839	0.999875	0.152999	0.99947	0.340751	0.999683	0.49545	0.995605	NegInf	0
Q9BSF8	Q9BSF8	BTBD10	T91	BTB/POZ domain-containing protein 10	NA	NA	NA	NA	Inf	0	NA	NA	NA	NA	NA	NA	Inf	0	NA	NA	NA	NA	NA	NA
P62324	P62324	BTG1	T158	Protein BTG1	0.537045	0.999939	0.727389	0.999	0.719368	0.958348	1.0905	0.999682	NegInf	0	NegInf	0	NegInf	0	0.51956	0.999683	NegInf	0	NegInf	0
Q9BRD0	Q9BRD0	BUD13	S126	BUD13 homolog	0.751422	0.999939	1.07123	0.999	1.14233	0.974642	-1.16428	0.999682	1.71062	0.999505	-0.996003	0.999875	1.21452	0.99947	0.239346	0.999683	1.4478	0.981176	2.19501	0.999703
Q9BRD0	Q9BRD0	BUD13	S127	BUD13 homolog	0.389148	0.999939	-0.0407067	0.999	0.614191	0.990086	NegInf	0	0.545842	0.999505	NegInf	0	NegInf	0	-0.638304	0.999683	-0.908559	0.991988	0.118387	0.999703
Q9BRD0	Q9BRD0	BUD13	S163	BUD13 homolog	0.02015	0.999939	-0.351108	0.999	0.0982236	0.998947	0.117284	0.999682	0.0559462	0.999505	0.202047	0.999875	-0.151048	0.99947	-0.198517	0.999683	-0.360793	0.982405	-0.010024	0.999703
Q9BRD0	Q9BRD0	BUD13	S197	BUD13 homolog	-0.547061	0.999939	0.228765	0.999	-0.640621	0.991288	-0.0605952	0.999682	0.150264	0.999505	-1.05492	0.999875	-1.66639	0.99947	-0.0777734	0.999683	-2.33491	0.914272	-0.777218	0.999703
Q9BRD0	Q9BRD0	BUD13	S201	BUD13 homolog	-0.547061	0.999939	0.228765	0.999	-0.640621	0.991288	-0.0605952	0.999682	0.150264	0.999505	-1.05492	0.999875	-1.66639	0.99947	-0.0777734	0.999683	-2.33491	0.914272	-0.777218	0.999703
Q9BRD0	Q9BRD0	BUD13	S222	BUD13 homolog	Inf	0	Inf	0	Inf	0	Inf	0	NA	NA	Inf	0	NA	NA	NA	NA	Inf	0	NA	NA
Q9BRD0	Q9BRD0	BUD13	S226	BUD13 homolog	Inf	0	Inf	0	Inf	0	Inf	0	NA	NA	Inf	0	NA	NA	NA	NA	Inf	0	NA	NA
Q9BRD0	Q9BRD0	BUD13	S271	BUD13 homolog	0.00867353	0.999939	0.203874	0.999	0.0595288	0.998947	0.00635572	0.999682	-0.0714027	0.999505	-0.0705279	0.999875	0.0246543	0.99947	-0.148376	0.999683	0.216401	0.991988	-0.0664472	0.999703
Q9BRD0	Q9BRD0	BUD13	S325	BUD13 homolog	0.650768	0.999939	0.426931	0.999	0.85186	0.863271	0.0659763	0.999682	0.263892	0.999505	0.414931	0.999875	NegInf	0	0.301008	0.999683	0.0147732	0.998648	0.22679	0.999703
Q9BRD0	Q9BRD0	BUD13	T123	BUD13 homolog	0.751422	0.999939	1.07123	0.999	1.14233	0.974642	-1.16428	0.999682	1.71062	0.999505	-0.996003	0.999875	1.21452	0.99947	0.239346	0.999683	1.4478	0.981176	2.19501	0.999703
Q9BRD0	Q9BRD0	BUD13	T159	BUD13 homolog	-0.464311	0.999939	-0.930935	0.999	0.0568142	0.998947	0.16409	0.999682	-0.809207	0.999505	-0.539077	0.999875	-0.192457	0.99947	-0.667359	0.999683	-0.606128	0.989618	-0.0514335	0.999703
Q13895	Q13895	BYSL	S98	Bystin	-0.885976	0.927463	0.0467398	0.999	0.00406601	0.999264	0.0429381	0.999682	-0.140454	0.999505	0.204361	0.999875	-0.433564	0.99947	0.106781	0.999683	0.141017	0.993444	0.176865	0.999703
Q9BUA3	Q9BUA3	C11orf84	S148	Uncharacterized protein C11orf84	0.00204012	0.999939	0.499865	0.999	0.893079	0.660146	0.142378	0.999682	-0.258879	0.999505	0.56601	0.999875	NegInf	0	0.408466	0.999683	0.352531	0.991988	0.356819	0.999703
Q9BUA3	Q9BUA3	C11orf84	S152	Uncharacterized protein C11orf84	0.00204012	0.999939	0.499865	0.999	0.893079	0.660146	0.142378	0.999682	-0.258879	0.999505	0.56601	0.999875	NegInf	0	0.408466	0.999683	0.352531	0.991988	0.356819	0.999703
Q9BUA3	Q9BUA3	C11orf84	S308	Uncharacterized protein C11orf84	Inf	0	Inf	0	Inf	0	Inf	0	Inf	0	Inf	0	Inf	0	Inf	0	Inf	0	Inf	0
Q9BUA3	Q9BUA3	C11orf84	S310	Uncharacterized protein C11orf84	NegInf	0	-0.139436	NA	NegInf	0	NegInf	0	NegInf	0	NegInf	0	NegInf	0	NegInf	0	NegInf	0	0.149972	NA
Q7Z7L8	Q7Z7L8	C11orf96	S406	Uncharacterized protein C11orf96	NegInf	0	NegInf	0	-0.0133149	0.999197	-0.260383	0.999682	NegInf	0	0.164913	0.999875	NegInf	0	0.164254	0.999683	-0.0386182	0.997959	NegInf	0
Q7Z7L8	Q7Z7L8	C11orf96	T407	Uncharacterized protein C11orf96	NegInf	0	NegInf	0	-0.0133149	0.999197	-0.260383	0.999682	NegInf	0	0.164913	0.999875	NegInf	0	0.164254	0.999683	NegInf	0	NegInf	0
Q96C57	Q96C57	C12orf43	S179	Uncharacterized protein C12orf43	-0.271882	0.999939	0.24931	0.999	-0.0808891	0.998947	0.0905709	0.999682	0.020025	0.999505	-0.106323	0.999875	-0.0473524	0.99947	-0.317665	0.999683	-0.14116	0.991988	0.16158	0.999703
Q8N5I9	Q8N5I9	C12orf45	S15	Uncharacterized protein C12orf45	Inf	0	NA	NA	Inf	0	Inf	0	NA	NA	Inf	0	NA	NA	NA	NA	NA	NA	NA	NA
Q8N5I9	Q8N5I9	C12orf45	S178	Uncharacterized protein C12orf45	-0.3308	0.999939	NegInf	0	-0.156764	0.998947	NegInf	0	NegInf	0	NegInf	0	-0.275487	0.99947	0.103323	0.999683	0.513703	0.991988	NegInf	0
Q6ZUT6	Q6ZUT6	C15orf52	S201	Uncharacterized protein C15orf52	-0.120168	0.999939	-0.124715	0.999	-0.136859	0.958348	-0.308006	0.999682	-0.114402	0.999505	-0.0168152	0.999875	0.0129167	0.99947	-0.146131	0.999683	0.00888038	0.998506	-0.373454	0.765812
Q6ZUT6	Q6ZUT6	C15orf52	T199	Uncharacterized protein C15orf52	NA	NA	NA	NA	Inf	0	Inf	0	NA	NA	NA	NA	Inf	0	Inf	0	NA	NA	Inf	0
Q6ZUT6	Q6ZUT6	C15orf52	T204	Uncharacterized protein C15orf52	NegInf	0	-0.107604	0.999	NegInf	0	-0.447352	0.999682	-0.023147	0.999505	-0.884572	0.999875	0.154752	0.99947	-0.511407	0.999683	0.603804	0.981176	0.451247	0.999703
Q6PH81	Q6PH81	C16orf87	S50	UPF0547 protein C16orf87	2.62672	0.999939	NegInf	0	-2.03212	0.926587	1.44775	0.999682	2.57515	0.952553	0.935029	0.999875	1.75486	0.99947	-1.01138	0.999683	-1.42669	0.991988	NegInf	0
A8MU93	A8MU93	C17orf100	S54	Uncharacterized protein C17orf100	-0.287712	0.999939	NegInf	0	1.02908	0.948747	-0.623609	0.999682	0.77606	0.999505	-0.879123	0.999875	-0.127982	0.99947	-1.35038	0.999683	-0.136613	0.997959	-0.218172	0.999703
Q9HAS0	Q9HAS0	C17orf75	S18	Protein Njmu-R1	NA	NA	NA	NA	NA	NA	Inf	0	NA	NA	Inf	0	NA	NA	Inf	0	Inf	0	NA	NA
Q53F19	Q53F19	C17orf85	S25	Uncharacterized protein C17orf85	0.196536	0.999939	-0.188671	0.999	0.575848	0.958348	0.282018	0.999682	0.172951	0.999505	0.903678	0.999875	-0.182308	0.99947	-0.156282	0.999683	0.0738462	0.997959	-0.00782974	0.999703
Q53F19	Q53F19	C17orf85	S500	Uncharacterized protein C17orf85	-0.16143	0.999939	-0.234693	0.999	0.535171	0.997821	-1.73233	0.999682	-0.132465	0.999505	-0.428361	0.999875	-0.186991	0.99947	-0.0401318	0.999683	-1.35366	0.991988	-0.919799	0.999703
Q96B23	Q96B23	C18orf25	S145	Uncharacterized protein C18orf25	0.41225	0.999939	-0.413333	0.999	-0.950572	0.958348	-0.608313	0.999682	-0.0160438	0.999505	-0.909091	0.999875	0.204443	0.99947	-1.21174	0.999683	0.165841	0.997959	-0.203379	0.999703
Q96B23	Q96B23	C18orf25	S66	Uncharacterized protein C18orf25	0.0606498	0.999939	-0.43744	0.999	0.330641	0.962264	-0.113003	0.999682	0.0301499	0.999505	-0.404675	0.999875	0.122034	0.99947	-0.196339	0.999683	-0.203204	0.991988	0.138001	0.999703
Q96B23	Q96B23	C18orf25	S67	Uncharacterized protein C18orf25	1.08023	0.999939	NegInf	0	0.623617	0.990086	0.321459	0.999682	0.295504	0.999505	1.01983	0.999875	-0.377334	0.99947	1.15504	0.999683	0.25419	0.995605	0.342446	0.999703
Q96B23	Q96B23	C18orf25	S69	Uncharacterized protein C18orf25	0.181544	0.999939	0.716236	0.999	0.466867	0.997821	0.982776	0.999682	-0.338387	0.999505	-0.962739	0.999875	0.911241	0.99947	0.453479	0.999683	0.701465	0.991988	-0.00359933	0.999703
Q9H246	Q9H246	C1orf21	S115	Uncharacterized protein C1orf21	0.203416	0.999939	-0.515054	0.999	0.134949	0.998947	0.176437	0.999682	-0.307834	0.999505	0.0182031	0.999875	NegInf	0	-0.26004	0.999683	-0.494875	0.991988	-0.0308786	0.999703
Q9H246	Q9H246	C1orf21	S95	Uncharacterized protein C1orf21	NA	NA	Inf	0	Inf	0	Inf	0	Inf	0	Inf	0	NA	NA	Inf	0	Inf	0	NA	NA
Q8N6N3	Q8N6N3	C1orf52	S158	UPF0690 protein C1orf52	-0.181845	0.999939	0.0958351	0.999	-0.692275	0.947203	0.284798	0.999682	0.0570125	0.999505	-0.182784	0.999875	0.226632	0.99947	0.231861	0.999683	-0.815515	0.980399	0.0039408	0.999703
Q9Y426	Q9Y426	C2CD2	S647	C2 domain-containing protein 2	0.394583	0.999939	0.484591	0.999	0.956887	0.513887	0.447256	0.999682	NegInf	0	0.458251	0.999875	NegInf	0	0.180309	0.999683	-0.288766	0.982405	0.36474	0.999703
Q9Y426	Q9Y426	C2CD2	S649	C2 domain-containing protein 2	0.394583	0.999939	0.713101	0.670687	0.956887	0.421108	0.447256	0.999682	NegInf	0	0.458251	0.999875	NegInf	0	0.180309	0.999683	-0.288766	0.981176	0.36474	0.999703
O14523	O14523	C2CD2L	S660	C2 domain-containing protein 2-like	NA	NA	NA	NA	NA	NA	Inf	0	NA	NA	Inf	0	NA	NA	NA	NA	NA	NA	NA	NA
O14523	O14523	C2CD2L	S662	C2 domain-containing protein 2-like	-0.0491568	0.999939	NegInf	0	-0.855336	0.844218	-0.582127	0.999682	-0.242118	0.999505	-0.497523	0.999875	0.00538246	0.99947	0.430458	0.999683	-0.0514797	0.997959	-0.35048	0.999703
Q4AC94	Q4AC94	C2CD3	S2131	C2 domain-containing protein 3	-0.541525	0.999939	-0.0386047	0.999	NegInf	0	-0.558412	0.999682	NegInf	0	-0.253883	0.999875	-0.647551	0.99947	-0.258055	0.999683	-1.31122	0.917133	NegInf	0
Q86YS7	Q86YS7	C2CD5	S260	C2 domain-containing protein 5	0.2276	0.999939	0.0292238	0.999	0.0339406	0.998947	0.134839	0.999682	0.399831	0.999505	0.188905	0.999875	0.0492543	0.99947	0.225824	0.999683	0.259187	0.991988	-0.12473	0.999703
Q86YS7	Q86YS7	C2CD5	S262	C2 domain-containing protein 5	NegInf	0	NegInf	0	0.541835	0.990086	0.904344	0.999682	0.184677	0.999505	NegInf	0	1.28319	0.99947	0.471035	0.999683	0.025824	0.998648	NegInf	0
Q86YS7	Q86YS7	C2CD5	S295	C2 domain-containing protein 5	0.201616	0.999939	-0.43359	0.999	0.451204	0.95819	-0.345509	0.999682	-0.0435809	0.999505	-0.535207	0.999875	0.142135	0.99947	-0.161127	0.999683	0.498007	0.981176	0.0848759	0.999703
Q86YS7	Q86YS7	C2CD5	S323	C2 domain-containing protein 5	NegInf	0	NegInf	0	0.137425	NA	-0.475539	NA	NegInf	0	0.3843	NA	0.469215	NA	NegInf	0	NegInf	0	-0.339819	NA
Q86YS7	Q86YS7	C2CD5	S659	C2 domain-containing protein 5	0.33316	0.999939	-0.187576	0.999	0.717987	0.820209	0.318735	0.999682	0.33456	0.999505	0.577619	0.999875	-0.801533	0.99947	0.0666022	0.999683	0.0984566	0.997242	0.120835	0.999703
Q86YS7	Q86YS7	C2CD5	S661	C2 domain-containing protein 5	0.175632	0.999939	-0.0149649	0.999244	-0.258582	0.997821	-0.375533	0.999682	-0.299927	0.999505	NegInf	0	-0.32108	0.99947	-0.0759908	0.999683	-0.578263	0.991988	0.153804	0.999703
Q86YS7	Q86YS7	C2CD5	S662	C2 domain-containing protein 5	Inf	0	Inf	0	Inf	0	Inf	0	Inf	0	Inf	0	Inf	0	Inf	0	Inf	0	Inf	0
Q86YS7	Q86YS7	C2CD5	S852	C2 domain-containing protein 5	-0.649119	0.999939	0.672475	0.999	-0.758342	0.958348	-0.720468	0.999682	-0.0142663	0.999505	0.35749	0.999875	0.407378	0.99947	NegInf	0	-0.310028	0.991988	-0.476753	0.999703
Q9H6R7	Q9H6R7	C2orf44	S690	WD repeat and coiled-coil-containing protein C2orf44	-0.780324	0.748624	-0.630905	0.999	-0.945404	0.332919	-0.382096	0.999682	-0.962581	0.517788	-0.2973	0.999875	-0.856103	0.702103	-0.49461	0.999683	-0.581905	0.904346	-0.689142	0.899187
Q9BVC5	Q9BVC5	C2orf49	S184	Ashwin	NA	NA	Inf	0	Inf	0	NA	NA	NA	NA	NA	NA	NA	NA	NA	NA	NA	NA	NA	NA
Q9BVC5	Q9BVC5	C2orf49	S189	Ashwin	0.415599	0.999939	-0.0100592	0.999244	0.338209	0.967288	0.498867	0.999682	0.413702	0.999505	-0.477121	0.999875	0.280677	0.99947	-0.12654	0.999683	0.598116	0.959344	0.0545524	0.999703
Q9BVC5	Q9BVC5	C2orf49	S193	Ashwin	-0.0174093	0.999939	-0.540406	0.999	-0.602795	0.912581	0.635948	0.999682	-0.331963	0.999505	-0.513062	0.999875	-0.0027808	0.99947	-0.422084	0.999683	0.253924	0.991988	-0.104768	0.999703
Q7Z4U5	Q7Z4U5	C6orf201	Y18	Uncharacterized protein C6orf201	NA	NA	Inf	0	NA	NA	NA	NA	NA	NA	NA	NA	Inf	0	NA	NA	NA	NA	NA	NA
Q9P0P8	Q9P0P8	C6orf203	S106	Uncharacterized protein C6orf203	-0.612135	0.999939	-0.608323	0.999	-0.893499	0.974642	-0.427824	0.999682	-0.325826	0.999505	-1.58634	0.999875	-0.812089	0.99947	NegInf	0	-0.262365	0.995605	-0.349367	0.999703
Q9P0P8	Q9P0P8	C6orf203	S110	Uncharacterized protein C6orf203	NegInf	0	2.16105	0.999	1.86721	0.760339	0.989389	0.999682	1.96859	0.988002	NegInf	0	2.37269	0.963641	1.17121	0.999683	0.930323	0.991988	1.63796	0.999703
Q9P0P8	Q9P0P8	C6orf203	S116	Uncharacterized protein C6orf203	0.339784	0.999939	-0.0489523	0.999	-0.0238048	0.999264	-0.121507	0.999682	0.0288306	0.999505	-0.637217	0.999875	-0.624244	0.99947	-1.17082	0.999683	0.231477	0.995276	0.210918	0.999703
Q9P0P8	Q9P0P8	C6orf203	S97	Uncharacterized protein C6orf203	Inf	0	NA	NA	NA	NA	NA	NA	NA	NA	NA	NA	Inf	0	NA	NA	NA	NA	NA	NA
Q8WVR3	Q8WVR3	C7orf43	S517	Uncharacterized protein C7orf43	Inf	0	Inf	0	NA	NA	NA	NA	Inf	0	Inf	0	Inf	0	Inf	0	NA	NA	Inf	0
Q9BRJ6	Q9BRJ6	C7orf50	S175	Uncharacterized protein C7orf50	-0.252585	0.999939	0.0488915	0.999	-0.235446	0.958348	-0.111201	0.999682	-0.220207	0.999505	-0.0223583	0.999875	-0.248635	0.99947	-0.0874303	0.999683	0.10815	0.991988	-0.0640357	0.999703
Q1RMZ1	Q1RMZ1	C7orf60	S18	Probable methyltransferase BTM2 homolog	NA	NA	NA	NA	Inf	0	NA	NA	Inf	0	Inf	0	Inf	0	Inf	0	Inf	0	Inf	0
Q9BUH6	Q9BUH6	C9orf142	S148	Protein PAXX	0.586426	0.999939	0.0560073	0.999	0.51267	0.971336	-0.928518	0.999682	0.79044	0.999505	NegInf	0	-0.247124	0.99947	0.54549	0.999683	1.33562	0.906193	-0.00351966	0.999703
Q9BUH6	Q9BUH6	C9orf142	S152	Protein PAXX	-0.0294	0.999939	-0.454287	0.999	-0.135723	0.997821	-0.27888	0.999682	-0.479025	0.999505	-0.544823	0.999875	-0.281192	0.99947	-0.398058	0.999683	0.0858291	0.995605	-0.394858	0.999703
Q9NZ63	Q9NZ63	C9orf78	S261	Uncharacterized protein C9orf78	-0.00148542	0.999939	0.319775	0.999	0.314931	0.928735	0.140355	0.999682	0.0779531	0.999505	-0.0356425	0.999875	-0.0318464	0.99947	-0.0303065	0.999683	0.501259	0.906193	0.121721	0.999703
Q9H8G2	Q9H8G2	CAAP1	S203	Caspase activity and apoptosis inhibitor 1	0.354408	0.999939	0.824329	0.999	1.03847	0.863038	-0.20458	0.999682	0.373533	0.999505	NegInf	0	0.0244213	0.99947	-0.0331049	0.999683	-0.304026	0.991988	0.550915	0.999703
Q9H8G2	Q9H8G2	CAAP1	S311	Caspase activity and apoptosis inhibitor 1	NA	NA	NA	NA	Inf	0	NA	NA	NA	NA	Inf	0	Inf	0	NA	NA	NA	NA	Inf	0
Q9H8G2	Q9H8G2	CAAP1	S312	Caspase activity and apoptosis inhibitor 1	0.159316	0.999939	0.200635	0.999	0.396994	0.958348	-0.0299816	0.999682	0.145046	0.999505	0.259507	0.999875	0.0955841	0.99947	0.21787	0.999683	0.555562	0.972733	0.395203	0.999703
P54284	P54284	CACNB3	S145	Voltage-dependent L-type calcium channel subunit beta-3	0.00158266	0.999939	0.0295751	0.999	-0.130755	0.998947	0.0155126	0.999682	0.12661	0.999505	NegInf	0	NegInf	0	-0.468761	0.999683	NegInf	0	0.512748	0.999703
P54284	P54284	CACNB3	S152	Voltage-dependent L-type calcium channel subunit beta-3	-0.119836	0.999939	-0.561476	0.999	0.185105	0.974642	NegInf	0	-0.213836	0.999505	0.0105924	0.999875	0.181178	0.99947	-1.08416	0.999683	0.088539	0.991988	-0.0629225	0.999703
P27708	P27708	CAD	S1859	CAD protein;Glutamine-dependent carbamoyl-phosphate synthase;Aspartate carbamoyltransferase;Dihydroorotase	0.27871	0.999939	0.157042	0.999	0.65785	0.863271	-0.452297	0.999682	0.317956	0.999505	-0.0531227	0.999875	0.0175211	0.99947	-0.00522406	0.999683	0.453221	0.984154	0.218881	0.999703
Q05682	Q05682	CALD1	S518	Caldesmon	0.478148	0.999939	1.42335	0.999	1.57846	0.863038	NegInf	0	NegInf	0	NegInf	0	1.4147	0.99947	1.48272	0.999683	0.765465	0.987704	2.16469	0.999703
Q05682	Q05682	CALD1	S789	Caldesmon	-0.528967	0.999939	0.535099	0.999	0.338199	0.990086	0.281698	0.999682	0.0956769	0.999505	0.192297	0.999875	0.0624914	0.99947	0.0981942	0.999683	0.284814	0.991988	-0.249615	0.999703
Q05682	Q05682	CALD1	T788	Caldesmon	-0.311724	0.999939	-0.2107	0.999	-0.0831957	0.998947	-0.647541	0.999682	-0.322607	0.999505	-0.574856	0.999875	-0.297426	0.99947	-0.512697	0.999683	0.221214	0.991988	-0.820288	0.94535
O43852	O43852	CALU	S44	Calumenin	0.136914	0.999939	0.250987	0.999	0.171868	0.998947	-0.913751	0.999682	0.378046	0.999505	-0.104611	0.999875	NegInf	0	0.581298	0.999683	0.157737	0.997959	-0.146707	0.999703
Q13557;Q9UQM7	Q13557	CAMK2D	T287	Calcium/calmodulin-dependent protein kinase type II subunit delta	2.17525	0.999939	1.41147	0.999	1.75607	0.958348	NegInf	0	NegInf	0	2.35639	0.999875	NegInf	0	2.5822	0.999683	2.07199	0.981176	2.86712	0.999703
Q13557	Q13557	CAMK2D	S280	Calcium/calmodulin-dependent protein kinase type II subunit delta	NA	NA	NA	NA	NA	NA	NA	NA	NA	NA	Inf	0	Inf	0	NA	NA	NA	NA	NA	NA
Q13557	Q13557	CAMK2D	S319	Calcium/calmodulin-dependent protein kinase type II subunit delta	0.721623	0.999939	0.857698	0.999	0.464996	0.969112	0.414279	0.999682	0.664932	0.999505	0.730746	0.999875	0.812138	0.99947	0.697343	0.999683	0.670617	0.981176	0.584724	0.999703
Q13557	Q13557	CAMK2D	S472	Calcium/calmodulin-dependent protein kinase type II subunit delta	-0.0100696	0.999939	-0.283411	0.999	0.0126039	0.998947	-0.134203	0.999682	0.0665889	0.999505	-0.142322	0.999875	-0.297665	0.99947	0.114221	0.999683	0.267515	0.982405	0.278358	0.999703
Q13557	Q13557	CAMK2D	T337	Calcium/calmodulin-dependent protein kinase type II subunit delta	-0.124627	0.999939	-0.260701	0.999	-0.427218	0.958348	-0.0845105	0.999682	0.265345	0.999505	-0.21829	0.999875	-0.0205152	0.99947	0.348608	0.999683	-0.110286	0.995605	-0.166743	0.999703
Q13555	Q13555	CAMK2G	S280	Calcium/calmodulin-dependent protein kinase type II subunit gamma	NA	NA	NA	NA	NA	NA	Inf	0	NA	NA	NA	NA	Inf	0	NA	NA	NA	NA	NA	NA
Q13555	Q13555	CAMK2G	T287	Calcium/calmodulin-dependent protein kinase type II subunit gamma	0.923897	0.605061	0.80547	0.818144	1.35043	0.173289	0.996212	0.999682	0.681422	0.952553	0.683731	0.999875	0.679891	0.99947	0.588813	0.999683	0.7479	0.901678	0.132931	0.999703
Q16566	Q16566	CAMK4	S356	Calcium/calmodulin-dependent protein kinase type IV	0.578014	0.999939	0.177602	0.999	0.17702	0.992185	0.65523	0.999682	-0.121321	0.999505	0.233977	0.999875	0.144578	0.99947	-0.195895	0.999683	0.602567	0.813236	1.04923	0.578607
Q16566	Q16566	CAMK4	S360	Calcium/calmodulin-dependent protein kinase type IV	0.215067	0.999939	0.177602	0.999	0.17702	0.996586	0.65523	0.999682	-0.121321	0.999505	0.233977	0.999875	0.144578	0.99947	-0.195895	0.999683	0.602567	0.86013	1.04923	0.623459
Q96RR4;Q8N5S9	Q96RR4	CAMKK2	S100	Calcium/calmodulin-dependent protein kinase kinase 2	-0.19068	0.999939	0.119126	0.999	0.291229	0.990369	-0.223371	0.999682	-0.69973	0.999505	-0.096998	0.999875	-0.356653	0.99947	-0.0510308	0.999683	-0.0306998	0.998506	0.213153	0.999703
Q96RR4	Q96RR4	CAMKK2	S495	Calcium/calmodulin-dependent protein kinase kinase 2	-0.344281	0.999939	-0.418529	0.999	0.0424431	0.998947	-0.0891099	0.999682	-0.180663	0.999505	-0.351651	0.999875	-0.0104951	0.99947	0.0984876	0.999683	0.189081	0.995605	NegInf	0
Q5T5Y3	Q5T5Y3	CAMSAP1	S1080	Calmodulin-regulated spectrin-associated protein 1	-0.230205	0.999939	-0.210435	0.999	-0.2726	0.990086	-0.324871	0.999682	-0.579479	0.988002	-0.231198	0.999875	0.0341428	0.99947	-0.278919	0.999683	0.141337	0.991988	-0.826047	0.979587
Q5T5Y3	Q5T5Y3	CAMSAP1	S563	Calmodulin-regulated spectrin-associated protein 1	-0.00172271	0.999939	-0.167799	0.999	-0.349206	0.753142	0.00636368	0.999682	-0.135037	0.999505	0.0105852	0.999875	-0.190169	0.99947	-0.191042	0.999683	-0.00935494	0.998506	-0.14056	0.999703
Q5T5Y3	Q5T5Y3	CAMSAP1	S862	Calmodulin-regulated spectrin-associated protein 1	-0.547648	0.999939	-1.14903	0.999	NegInf	0	-2.63217	0.999682	0.60681	0.999505	0.961928	0.999875	NegInf	0	-0.905476	0.999683	-1.21664	0.991988	NegInf	0
Q08AD1	Q08AD1	CAMSAP2	S1148	Calmodulin-regulated spectrin-associated protein 2	-0.0875899	0.999939	-0.569763	0.999	0.657181	0.95819	-0.156829	0.999682	0.139559	0.999505	-0.658826	0.999875	-0.109871	0.99947	0.477116	0.999683	-0.456165	0.991988	0.725017	0.999703
Q08AD1	Q08AD1	CAMSAP2	S464	Calmodulin-regulated spectrin-associated protein 2	-0.0263145	0.999939	-0.214772	0.999	-0.0338701	0.998947	-0.0139926	0.999682	-0.160289	0.999505	0.196982	0.999875	-0.0984993	0.99947	0.00128201	0.999683	0.0140025	0.997959	-0.0866425	0.999703
Q08AD1	Q08AD1	CAMSAP2	S599	Calmodulin-regulated spectrin-associated protein 2	-0.222292	0.999939	NegInf	0	-0.239231	0.990086	-0.149847	0.999682	-0.342296	0.999505	0.0886951	0.999875	-0.00960153	0.99947	NegInf	0	-0.120156	0.995605	-0.103259	0.999703
Q08AD1	Q08AD1	CAMSAP2	S673	Calmodulin-regulated spectrin-associated protein 2	-0.00285721	0.999939	0.020679	0.999	NegInf	0	NegInf	0	NegInf	0	0.456003	0.999875	NegInf	0	NegInf	0	-0.238136	0.991988	NegInf	0
P27824	P27824	CANX	S554	Calnexin	-0.193412	0.999939	NegInf	0	-0.326923	0.998947	-0.115086	0.999682	-0.724032	0.999505	-0.241139	0.999875	-0.120756	0.99947	-0.870645	0.999683	-0.703355	0.991988	0.162286	0.999703
P27824	P27824	CANX	S564	Calnexin	-0.0253186	0.999939	-1.22453	0.999	0.536575	0.997821	2.7192e-05	0.999983	0.227088	0.999505	-1.28076	0.999875	-0.162463	0.99947	-0.417632	0.999683	0.267168	0.997959	-0.888897	0.999703
P27824	P27824	CANX	S583	Calnexin	-0.083701	0.999939	-0.337527	0.999	-0.111124	0.998947	-0.0567322	0.999682	-0.117098	0.999505	-0.076403	0.999875	-0.0685897	0.99947	-0.281912	0.999683	0.0184033	0.998648	0.0302376	0.999703
Q01518	Q01518	CAP1	S308	Adenylyl cyclase-associated protein 1	-0.145312	0.999939	-0.149923	0.999	0.105173	0.998947	-0.149099	0.999682	-0.077693	0.999505	-0.9462	0.999875	0.088081	0.99947	-1.36423	0.999683	0.518356	0.991988	0.203591	0.999703
Q01518	Q01518	CAP1	S310	Adenylyl cyclase-associated protein 1	-0.0323771	0.999939	-1.09279	0.999	-0.581422	0.994596	0.393763	0.999682	0.163633	0.999505	-1.12975	0.999875	-0.341084	0.99947	-0.145799	0.999683	-1.07973	0.989618	0.306921	0.999703
Q01518	Q01518	CAP1	T307	Adenylyl cyclase-associated protein 1	0.318042	0.999939	-0.543131	0.999	-1.37453	0.622566	-0.19901	0.999682	-0.601059	0.999505	-0.306742	0.999875	-0.0047765	0.99947	-0.297788	0.999683	-0.418689	0.991988	0.437787	0.999703
P40123	P40123	CAP2	S309	Adenylyl cyclase-associated protein 2	-1.26324	0.999939	NegInf	0	NegInf	0	NegInf	0	NegInf	0	-1.35355	0.999875	NegInf	0	-2.17301	0.999683	-0.319239	0.997959	NegInf	0
P40123	P40123	CAP2	S312	Adenylyl cyclase-associated protein 2	0.544174	0.999939	1.69518	0.999	0.0895829	0.998947	-0.757918	0.999682	-0.869998	0.999505	-1.08876	0.999875	-1.49613	0.99947	-0.310862	0.999683	1.70467	0.991988	-0.242599	0.999703
P40123	P40123	CAP2	T311	Adenylyl cyclase-associated protein 2	NegInf	0	NegInf	0	NegInf	0	NegInf	0	NegInf	0	NegInf	0	NegInf	0	-2.55454	NA	NegInf	0	NegInf	0
P47755	P47755	CAPZA2	S9	F-actin-capping protein subunit alpha-2	Inf	0	NA	NA	NA	NA	Inf	0	Inf	0	Inf	0	Inf	0	NA	NA	NA	NA	Inf	0
Q9Y2V2	Q9Y2V2	CARHSP1	S30	Calcium-regulated heat stable protein 1	-0.958979	0.999939	-0.484611	0.999	-0.680792	0.958348	-0.095162	0.999682	-1.54059	0.645562	-0.475993	0.999875	-0.765631	0.99947	-0.697102	0.999683	-0.435974	0.991988	-0.205159	0.999703
Q9Y2V2	Q9Y2V2	CARHSP1	S32	Calcium-regulated heat stable protein 1	0.251481	0.999939	0.0676774	0.999	-0.200542	0.998947	-0.0533668	0.999682	-0.914003	0.999505	-0.0891408	0.999875	-0.801121	0.99947	-0.382809	0.999683	-1.23933	0.904346	-0.21053	0.999703
Q9Y2V2	Q9Y2V2	CARHSP1	S41	Calcium-regulated heat stable protein 1	-0.688036	0.999939	-0.730189	0.999	-1.05895	0.844218	0.0382246	0.999682	-1.00973	0.999505	-0.360584	0.999875	-0.390616	0.99947	-0.552121	0.999683	-0.431524	0.991988	-0.157325	0.999703
Q9Y2V2	Q9Y2V2	CARHSP1	S52	Calcium-regulated heat stable protein 1	0.216198	0.999939	0.0181559	0.999	0.249881	0.806061	-0.185206	0.999682	0.131108	0.999505	0.149757	0.999875	0.00938839	0.99947	-0.054584	0.999683	0.388325	0.707085	-0.215716	0.999703
Q9Y2V2	Q9Y2V2	CARHSP1	T23	Calcium-regulated heat stable protein 1	NegInf	0	NegInf	0	1.59213	0.704958	1.9724	0.999682	1.47989	0.952553	NegInf	0	NegInf	0	0.903087	0.999683	NegInf	0	0.97436	0.999703
Q9Y2V2	Q9Y2V2	CARHSP1	T50	Calcium-regulated heat stable protein 1	-0.385706	NA	NegInf	0	NegInf	0	NegInf	0	NegInf	0	NegInf	0	NegInf	0	NegInf	0	NegInf	0	NegInf	0
O15234	O15234	CASC3	S148	Protein CASC3	-0.238828	0.999939	-0.465853	0.999	0.115507	0.998947	-0.672584	0.999682	0.0430491	0.999505	-0.528505	0.999875	-0.224519	0.99947	-0.267818	0.999683	0.184262	0.991988	-0.0341407	0.999703
O15234	O15234	CASC3	S265	Protein CASC3	0.282129	0.999939	0.120358	0.999	0.274378	0.971336	0.322227	0.999682	-0.403531	0.999505	0.0181992	0.999875	-0.315922	0.99947	0.905378	0.999683	0.303405	0.991988	-0.351026	0.999703
O15234	O15234	CASC3	S363	Protein CASC3	NA	NA	NA	NA	Inf	0	NA	NA	NA	NA	NA	NA	NA	NA	NA	NA	Inf	0	NA	NA
Q6P4E1	Q6P4E1	CASC4	S233	Protein CASC4	0.0142734	0.999939	-0.197541	0.999	-0.020989	0.998947	-0.437872	0.999682	-0.618481	0.990195	0.346562	0.999875	-0.000881698	0.99947	0.788601	0.999683	0.402651	0.981176	0.227499	0.999703
Q6P4E1	Q6P4E1	CASC4	S328	Protein CASC4	NegInf	0	NegInf	0	NegInf	0	NegInf	0	NegInf	0	NegInf	0	NegInf	0	-0.319149	NA	NegInf	0	0.226915	NA
Q6P4E1	Q6P4E1	CASC4	S366	Protein CASC4	-0.348816	0.999939	-0.217131	0.999	-0.43488	0.962264	0.0884409	0.999682	-0.0476357	0.999505	0.350332	0.999875	-0.321405	0.99947	-0.248227	0.999683	-0.417173	0.991988	0.522747	0.999703
Q8WXE0	Q8WXE0	CASKIN2	S403	Caskin-2	-0.416514	0.927463	-0.636445	0.415963	-0.45242	0.566289	-0.452502	0.999682	-0.341717	0.988002	-0.294007	0.999875	-0.530293	0.789374	-0.347172	0.999683	-0.0516613	0.995605	-0.448648	0.854797
Q8WXE0	Q8WXE0	CASKIN2	S800	Caskin-2	0.18794	0.999939	0.117859	0.999	0.932521	0.820209	-0.0374899	0.999682	0.463436	0.999505	0.538546	0.999875	-0.0255569	0.99947	0.442259	0.999683	0.681885	0.959344	NegInf	0
Q8WXE0	Q8WXE0	CASKIN2	S858	Caskin-2	0.239259	0.999939	0.687391	0.624362	0.46835	0.749379	0.241981	0.999682	0.206637	0.999505	0.555261	0.999875	0.260402	0.99947	0.408549	0.999683	0.479371	0.914272	0.0894457	0.999703
P20810	P20810	CASP7	S16	Caspase-7;Caspase-7 subunit p20;Caspase-7 subunit p11	-0.178574	0.999939	-0.359654	0.999	0.179014	0.996586	0.0147557	0.999682	0.0654746	0.999505	0.16264	0.999875	-0.186483	0.99947	0.0414252	0.999683	0.207897	0.991988	-0.224287	0.999703
P20810	P20810	CAST	S243	Calpastatin	-0.0424411	0.999939	0.442056	0.999	-0.116375	0.998947	-0.12415	0.999682	-0.119193	0.999505	0.21472	0.999875	-0.356974	0.99947	-0.0139122	0.999683	0.0479375	0.997959	-0.500292	0.999703
P20810	P20810	CAST	S366	Calpastatin	Inf	0	Inf	0	NA	NA	Inf	0	NA	NA	Inf	0	NA	NA	NA	NA	NA	NA	Inf	0
P20810	P20810	CAST	T240	Calpastatin	NegInf	0	NegInf	0	NegInf	0	NegInf	0	NegInf	0	NegInf	0	1.55761	NA	NegInf	0	1.24005	NA	NegInf	0
Q03135	Q03135	CAV1	S2	Caveolin-1	-0.0153197	0.999939	-0.336763	0.999	-0.195106	0.99108	0.00902169	0.999682	-0.110112	0.999505	0.244571	0.999875	-0.18159	0.99947	-0.0620202	0.999683	-0.147149	0.991988	-0.00267544	0.999703
Q03135	Q03135	CAV1	S37	Caveolin-1	-0.198288	0.999939	-0.551354	0.999	-0.897052	0.388197	-0.0149485	0.999682	-0.73907	0.72984	0.0708057	0.999875	-0.203903	0.99947	-0.163711	0.999683	-0.0198756	0.998506	-0.533512	0.999703
P51636	P51636	CAV2	S23	Caveolin-2	-0.485342	NA	0.389322	NA	0.633681	NA	NegInf	0	NegInf	0	NegInf	0	NegInf	0	0.114517	NA	-0.510371	NA	0.800794	NA
P22681	P22681	CBL	T615	E3 ubiquitin-protein ligase CBL	0.335698	NA	-0.385016	NA	1.12142	NA	0.500583	NA	NegInf	0	NegInf	0	NegInf	0	NegInf	0	NegInf	0	NegInf	0
Q13185	Q13185	CBX3	S176	Chromobox protein homolog 3	0.10652	0.999939	0.237017	0.999	0.321859	0.990369	NegInf	0	-0.559976	0.999505	-0.129384	0.999875	0.059262	0.99947	-0.416848	0.999683	0.317753	0.991988	-0.32017	0.999703
Q13185	Q13185	CBX3	S93	Chromobox protein homolog 3	0.00638805	0.999939	NegInf	0	1.32374	0.995804	-2.26405	0.999682	1.01983	0.999505	-1.27652	0.999875	NegInf	0	NegInf	0	-0.780309	0.991988	NegInf	0
Q13185	Q13185	CBX3	T173	Chromobox protein homolog 3	NegInf	0	NegInf	0	NegInf	0	-0.217211	0.999682	-0.182051	0.999505	NegInf	0	NegInf	0	-0.558118	0.999683	0.374286	0.996401	NegInf	0
O00257	O00257	CBX4	S291	E3 SUMO-protein ligase CBX4	-0.737401	0.999939	-0.711472	0.999	NegInf	0	-3.80692	0.999682	0.399632	0.999505	NegInf	0	0.236368	0.99947	-0.362993	0.999683	0.213305	0.997959	NegInf	0
O00257	O00257	CBX4	S415	E3 SUMO-protein ligase CBX4	NegInf	0	NegInf	0	NegInf	0	NegInf	0	1.16717	0.999505	NegInf	0	NegInf	0	NegInf	0	0.0396571	0.998506	1.38544	0.999703
P45973	P45973	CBX5	S14	Chromobox protein homolog 5	-0.235879	0.999939	-0.486231	0.999	-0.102539	0.998947	-0.359369	0.999682	-0.424733	0.999505	-0.780929	0.999875	0.143563	0.99947	0.510894	0.999683	-0.139648	0.996401	-0.0580991	0.999703
P45973	P45973	CBX5	S92	Chromobox protein homolog 5	-0.854133	0.999939	-0.0986063	0.999	-0.631294	0.971336	-0.671227	0.999682	-0.566412	0.999505	-0.773131	0.999875	-0.302282	0.99947	-0.402422	0.999683	0.540057	0.991988	0.420788	0.999703
O95503	O95503	CBX6	S106	Chromobox protein homolog 6	NegInf	0	-0.0444549	NA	NegInf	0	NegInf	0	NegInf	0	NegInf	0	NegInf	0	NegInf	0	0.421159	NA	NegInf	0
O95503	O95503	CBX6	S107	Chromobox protein homolog 6	0.902904	0.999939	-0.661869	0.999	NegInf	0	0.332853	0.999682	0.0210621	0.999505	-0.333167	0.999875	NegInf	0	NegInf	0	0.833187	0.991988	0.775338	0.999703
O95503	O95503	CBX6	S280	Chromobox protein homolog 6	NA	NA	NA	NA	Inf	0	NA	NA	Inf	0	NA	NA	Inf	0	NA	NA	NA	NA	Inf	0
Q9HC52	Q9HC52	CBX8	S311	Chromobox protein homolog 8	1.19662	0.999939	0.414483	0.999	0.496134	0.990086	NegInf	0	0.484968	0.999505	0.356128	0.999875	0.0785072	0.99947	-0.121536	0.999683	0.908676	0.985547	NegInf	0
Q9Y3M2	Q9Y3M2	CBY1	S20	Protein chibby homolog 1	-0.360136	0.999939	0.206276	0.999	-0.00101505	0.999264	-0.370667	0.999682	-0.480114	0.999505	-0.195126	0.999875	-0.565834	0.99947	-0.28993	0.999683	0.222946	0.991988	-0.46159	0.999703
Q6P1N0	Q6P1N0	CC2D1A	S455	Coiled-coil and C2 domain-containing protein 1A	-0.790653	0.906927	-0.791244	0.746891	-0.0620185	0.998947	0.311682	0.999682	-0.0822596	0.999505	-0.616817	0.999875	-0.315853	0.99947	-0.212691	0.999683	-0.473067	0.959204	-0.0928222	0.999703
Q6P1N0	Q6P1N0	CC2D1A	T120	Coiled-coil and C2 domain-containing protein 1A	NA	NA	NA	NA	Inf	0	NA	NA	Inf	0	NA	NA	NA	NA	NA	NA	Inf	0	Inf	0
Q5T0F9	Q5T0F9	CC2D1B	S528	Coiled-coil and C2 domain-containing protein 1B	0.194211	0.999939	-0.880271	0.999	NegInf	0	-1.72198	0.999682	0.190011	0.999505	NegInf	0	-0.631266	0.99947	-0.579663	0.999683	NegInf	0	NegInf	0
Q8N163	Q8N163	CCAR2	S671	Cell cycle and apoptosis regulator protein 2	NA	NA	NA	NA	NA	NA	Inf	0	NA	NA	NA	NA	Inf	0	NA	NA	Inf	0	NA	NA
Q8N163	Q8N163	CCAR2	S675	Cell cycle and apoptosis regulator protein 2	Inf	0	Inf	0	Inf	0	Inf	0	Inf	0	Inf	0	Inf	0	Inf	0	Inf	0	Inf	0
Q8N163	Q8N163	CCAR2	S678	Cell cycle and apoptosis regulator protein 2	Inf	0	Inf	0	Inf	0	Inf	0	Inf	0	Inf	0	Inf	0	NA	NA	Inf	0	Inf	0
Q8N163	Q8N163	CCAR2	S681	Cell cycle and apoptosis regulator protein 2	Inf	0	Inf	0	NA	NA	Inf	0	NA	NA	NA	NA	Inf	0	Inf	0	Inf	0	Inf	0
Q96A19	Q96A19	CCDC102A	S12	Coiled-coil domain-containing protein 102A	Inf	0	Inf	0	Inf	0	Inf	0	Inf	0	Inf	0	Inf	0	Inf	0	Inf	0	Inf	0
P1399	P13994	CCDC130	S332	Coiled-coil domain-containing protein 130	0.175362	0.999939	NegInf	0	NegInf	0	NegInf	0	NegInf	0	NegInf	0	NegInf	0	NegInf	0	0.154683	0.995605	NegInf	0
Q96JG6	Q96JG6	CCDC132	S492	Coiled-coil domain-containing protein 132	NA	NA	NA	NA	NA	NA	NA	NA	Inf	0	NA	NA	Inf	0	Inf	0	Inf	0	NA	NA
Q96JG6	Q96JG6	CCDC132	S494	Coiled-coil domain-containing protein 132	0.178501	NA	NegInf	0	NegInf	0	0.614279	NA	NegInf	0	NegInf	0	NegInf	0	-0.497393	NA	NegInf	0	NegInf	0
Q96JG6	Q96JG6	CCDC132	S498	Coiled-coil domain-containing protein 132	0.426372	0.999939	0.355199	0.999	-0.408424	0.990086	0.179945	0.999682	NegInf	0	-0.273128	0.999875	-0.680626	0.99947	-0.249522	0.999683	-0.447561	0.991988	0.0464888	0.999703
Q96JG6	Q96JG6	CCDC132	S559	Coiled-coil domain-containing protein 132	-0.460192	0.999939	-0.33456	0.999	0.628396	0.965644	-0.234828	0.999682	-0.044734	0.999505	-0.500656	0.999875	NegInf	0	0.288677	0.999683	0.174051	0.997959	0.34296	0.999703
Q8NDH2	Q8NDH2	CCDC168	S259	Coiled-coil domain-containing protein 168	-0.0369695	0.999939	NegInf	0	-0.698116	0.997821	NegInf	0	NegInf	0	-0.370588	0.999875	0.42448	0.99947	0.456955	0.999683	0.260278	0.997959	NegInf	0
Q96MW1	Q96MW1	CCDC43	T139	Coiled-coil domain-containing protein 43	-0.0692959	0.999939	-0.105511	0.999	-0.290755	0.990086	0.301844	0.999682	-0.0417171	0.999505	0.0934124	0.999875	-0.147712	0.99947	0.111002	0.999683	0.275681	0.985866	0.146445	0.999703
Q16204	Q16204	CCDC6	S240	Coiled-coil domain-containing protein 6	-0.375924	0.999939	0.053456	0.999	-0.0781271	0.998947	-0.298518	0.999682	NegInf	0	0.241228	0.999875	-1.10307	0.99947	-0.15427	0.999683	NegInf	0	0.657251	0.999703
Q16204	Q16204	CCDC6	S244	Coiled-coil domain-containing protein 6	-0.375924	0.999939	0.053456	0.999	-0.0781271	0.998947	-0.851606	0.999682	NegInf	0	0.241228	0.999875	-1.10307	0.99947	-0.15427	0.999683	NegInf	0	0.657251	0.999703
Q16204	Q16204	CCDC6	S352	Coiled-coil domain-containing protein 6	-0.131777	0.999939	-0.894232	0.999	-1.13808	0.553448	-0.482888	0.999682	-1.03558	0.923568	-0.403038	0.999875	-1.0852	0.802808	-0.354231	0.999683	-0.315496	0.991988	-0.855807	0.999703
Q16204	Q16204	CCDC6	S359	Coiled-coil domain-containing protein 6	-0.563569	0.999939	0.455293	0.999	-0.542442	0.944597	0.70635	0.999682	-0.108988	0.999505	-0.296912	0.999875	-1.03922	0.963641	-1.32959	0.999683	-0.283458	0.991988	-0.114287	0.999703
Q16204	Q16204	CCDC6	S367	Coiled-coil domain-containing protein 6	NA	NA	Inf	0	Inf	0	Inf	0	Inf	0	Inf	0	NA	NA	Inf	0	Inf	0	Inf	0
Q16204	Q16204	CCDC6	S52	Coiled-coil domain-containing protein 6	-0.234664	0.999939	0.065304	0.999	-0.131789	0.997821	-0.0458126	0.999682	-0.302402	0.999505	0.177831	0.999875	-0.112085	0.99947	0.336388	0.999683	-0.441276	0.981176	-0.0648446	0.999703
Q6ZN84	Q6ZN84	CCDC81	S342	Coiled-coil domain-containing protein 81	0.347451	NA	NegInf	0	NegInf	0	1.92912	NA	NegInf	0	-0.47916	NA	NegInf	0	NegInf	0	1.47021	NA	0.488685	NA
Q8N4S0	Q8N4S0	CCDC82	S219	Coiled-coil domain-containing protein 82	NegInf	0	NegInf	0	NegInf	0	NegInf	0	1.11892	0.999505	1.09518	0.999875	NegInf	0	0.256452	0.999683	NegInf	0	NegInf	0
Q96PX6	Q96PX6	CCDC85A	S233	Coiled-coil domain-containing protein 85A	0.870998	0.999939	1.06256	0.999	1.46696	0.958348	NegInf	0	NegInf	0	NegInf	0	NegInf	0	NegInf	0	0.937885	0.991988	NegInf	0
Q96PX6	Q96PX6	CCDC85A	S253	Coiled-coil domain-containing protein 85A	-0.780708	0.999939	-0.465991	0.999	0.426566	0.997821	-0.0821806	0.999682	-0.756375	0.999505	-1.14401	0.999875	-0.599165	0.99947	-1.29491	0.999683	-2.06754	0.927088	0.321545	0.999703
Q96PX6	Q96PX6	CCDC85A	S255	Coiled-coil domain-containing protein 85A	-0.226525	0.999939	-0.125442	0.999	0.550365	0.997821	NegInf	0	-0.632575	0.999505	-2.08959	0.999875	-0.676001	0.99947	-1.17111	0.999683	-1.94374	0.981176	NegInf	0
Q96PX6	Q96PX6	CCDC85A	S289	Coiled-coil domain-containing protein 85A	Inf	0	NA	NA	Inf	0	Inf	0	NA	NA	NA	NA	NA	NA	NA	NA	Inf	0	NA	NA
Q96PX6	Q96PX6	CCDC85A	S313	Coiled-coil domain-containing protein 85A	-0.106815	0.999939	-0.0880771	0.999	0.116295	0.997821	-0.135234	0.999682	-0.160479	0.999505	-0.0701694	0.999875	-0.246837	0.99947	-0.0771831	0.999683	0.0367721	0.997959	-0.138425	0.999703
Q96PX6	Q96PX6	CCDC85A	S347	Coiled-coil domain-containing protein 85A	-0.250654	0.999939	-0.0310872	0.999	0.186332	0.997821	-0.370143	0.999682	-0.356825	0.999505	-0.215347	0.999875	-0.248668	0.99947	-0.163587	0.999683	-0.0636808	0.997959	-0.368698	0.999703
A6NKD9	A6NKD9	CCDC85C	S246	Coiled-coil domain-containing protein 85C	-0.0528235	0.999939	0.291332	0.999	1.65928	0.8144	-0.190183	0.999682	0.139775	0.999505	0.731254	0.999875	0.543727	0.99947	-0.113618	0.999683	0.408023	0.991988	-1.31779	0.999703
A6NKD9	A6NKD9	CCDC85C	T243	Coiled-coil domain-containing protein 85C	0.0719593	0.999939	0.175935	0.999	1.99688	0.91434	-0.507864	0.999682	0.477382	0.999505	1.63598	0.999875	NegInf	0	NegInf	0	0.74563	0.991988	-0.980178	0.999703
Q9H6F5	Q9H6F5	CCDC86	S110	Coiled-coil domain-containing protein 86	NA	NA	NA	NA	NA	NA	NA	NA	Inf	0	NA	NA	NA	NA	NA	NA	Inf	0	Inf	0
Q9H6F5	Q9H6F5	CCDC86	S113	Coiled-coil domain-containing protein 86	Inf	0	Inf	0	Inf	0	Inf	0	NA	NA	Inf	0	NA	NA	NA	NA	Inf	0	NA	NA
Q9H6F5	Q9H6F5	CCDC86	S18	Coiled-coil domain-containing protein 86	-0.339366	0.999939	-0.341284	0.999	-0.156041	0.974642	-0.350302	0.999682	-0.261759	0.999505	-0.00662604	0.999875	-0.152119	0.99947	-0.167463	0.999683	-0.0214044	0.997959	-0.191472	0.999703
Q9H6F5	Q9H6F5	CCDC86	S188	Coiled-coil domain-containing protein 86	NegInf	0	-0.0199667	0.999	NegInf	0	NegInf	0	NegInf	0	-0.611547	0.999875	NegInf	0	-0.292757	0.999683	NegInf	0	-1.19112	0.999703
Q9H6F5	Q9H6F5	CCDC86	S47	Coiled-coil domain-containing protein 86	-0.0339773	0.999939	0.105529	0.999	-0.0795663	0.990369	0.0135789	0.999682	-0.149035	0.999505	0.00406852	0.999875	-0.261707	0.99947	-0.0738827	0.999683	0.194604	0.967315	-0.167161	0.999703
Q9H6F5	Q9H6F5	CCDC86	S58	Coiled-coil domain-containing protein 86	-0.628057	0.999939	-0.169472	0.999	-0.334215	0.971336	-0.388199	0.999682	-0.360996	0.999505	-0.0378806	0.999875	-0.347519	0.99947	-0.448408	0.999683	0.205092	0.991988	-0.275887	0.999703
Q9H6F5	Q9H6F5	CCDC86	S66	Coiled-coil domain-containing protein 86	-0.342969	0.999939	-0.208656	0.999	-1.77976	0.566289	NegInf	0	0.405615	0.999505	0.450445	0.999875	-0.426518	0.99947	-0.770583	0.999683	0.452536	0.991988	0.142902	0.999703
Q9H6F5	Q9H6F5	CCDC86	S69	Coiled-coil domain-containing protein 86	-0.293382	0.999939	-1.32691	0.999	-1.03591	0.926587	-0.00695056	0.999682	-1.23297	0.990195	-0.633764	0.999875	-0.0230832	0.99947	-1.30632	0.999683	-1.11202	0.981176	-0.980939	0.999703
Q9H6F5	Q9H6F5	CCDC86	S91	Coiled-coil domain-containing protein 86	-0.212324	0.999939	0.0547025	0.999	-0.270434	0.990086	-0.218268	0.999682	-0.46367	0.999505	-0.0861363	0.999875	-0.498859	0.99947	-0.0434209	0.999683	0.330952	0.991988	0.0135003	0.999703
Q9H6F5	Q9H6F5	CCDC86	T42	Coiled-coil domain-containing protein 86	0.743303	0.999939	-0.397586	0.999	-0.113095	0.998947	0.490547	0.999682	0.143034	0.999505	-0.482971	0.999875	0.730406	0.99947	0.0271553	0.999683	0.678279	0.991988	0.428624	0.999703
Q9H6F5	Q9H6F5	CCDC86	T65	Coiled-coil domain-containing protein 86	NegInf	0	-0.987296	0.999	-0.857021	0.932658	-0.113985	0.999682	NegInf	0	NegInf	0	-0.660234	0.99947	-2.64232	0.999683	1.33411	0.978481	0.036832	0.999703
Q3V6T2	Q3V6T2	CCDC88A	S1417	Girdin	NA	NA	Inf	0	NA	NA	NA	NA	Inf	0	NA	NA	NA	NA	NA	NA	NA	NA	NA	NA
Q3V6T2	Q3V6T2	CCDC88A	S1583	Girdin	1.04217	0.335793	1.14143	0.744872	0.392094	0.958348	-0.0264113	0.999682	1.08358	0.652995	0.600868	0.999875	-0.0858668	0.99947	0.451783	0.999683	0.303911	0.981176	0.221634	0.999703
Q3V6T2	Q3V6T2	CCDC88A	S1587	Girdin	NA	NA	NA	NA	Inf	0	Inf	0	NA	NA	NA	NA	NA	NA	NA	NA	NA	NA	NA	NA
Q3V6T2	Q3V6T2	CCDC88A	S1702	Girdin	0.663071	0.999939	0.205743	0.999	-0.0396163	0.998947	-0.166144	0.999682	0.384755	0.999505	0.201793	0.999875	-0.243349	0.99947	0.184251	0.999683	0.335099	0.991988	-0.348748	0.999703
Q3V6T2	Q3V6T2	CCDC88A	S1717	Girdin	Inf	0	NA	NA	NA	NA	NA	NA	Inf	0	NA	NA	NA	NA	NA	NA	NA	NA	NA	NA
Q3V6T2	Q3V6T2	CCDC88A	S1736	Girdin	0.559982	0.999939	0.317913	0.999	0.43338	0.95819	0.0986455	0.999682	0.418786	0.999505	0.511939	0.999875	0.433893	0.99947	0.501299	0.999683	0.315627	0.991988	-0.118167	0.999703
Q3V6T2	Q3V6T2	CCDC88A	S1820	Girdin	Inf	0	Inf	0	Inf	0	Inf	0	Inf	0	Inf	0	NA	NA	Inf	0	Inf	0	NA	NA
Q3V6T2	Q3V6T2	CCDC88A	T1419	Girdin	Inf	0	NA	NA	Inf	0	NA	NA	NA	NA	Inf	0	NA	NA	NA	NA	Inf	0	Inf	0
Q3V6T2	Q3V6T2	CCDC88A	T1819	Girdin	0.368371	0.999939	0.186647	0.999	0.220463	0.996586	-0.467989	0.999682	0.125083	0.999505	0.591949	0.999875	-0.184141	0.99947	0.690723	0.999683	0.887738	0.974033	-0.301893	0.999703
Q9Y3X0	Q9Y3X0	CCDC9	S376	Coiled-coil domain-containing protein 9	-0.292095	0.999939	-0.829158	0.999	0.264328	0.998947	0.0154617	0.999682	-0.579248	0.999505	-1.03785	0.999875	-0.498211	0.99947	-0.147958	0.999683	0.368939	0.991988	-0.139836	0.999703
Q9Y3X0	Q9Y3X0	CCDC9	S80	Coiled-coil domain-containing protein 9	0.164809	0.999939	-0.301006	0.999	-0.191537	0.997821	-0.331865	0.999682	0.333976	0.999505	-0.184497	0.999875	-0.548496	0.99947	0.184706	0.999683	-0.0938075	0.997959	-0.0317903	0.999703
Q9BW85	Q9BW85	CCDC94	S211	Coiled-coil domain-containing protein 94	0.237473	0.999939	-0.214602	0.999	-1.17038	0.958348	-0.156367	0.999682	-0.330434	0.999505	0.53046	0.999875	1.07421	0.99947	NegInf	0	-0.0622754	0.998506	0.154955	0.999703
Q9BW85	Q9BW85	CCDC94	S213	Coiled-coil domain-containing protein 94	0.237473	0.999939	-0.214602	0.999	-1.17038	0.958348	-0.156367	0.999682	-0.330434	0.999505	0.53046	0.999875	1.07421	0.99947	NegInf	0	-0.0622754	0.998506	0.154955	0.999703
Q96F63	Q96F63	CCDC97	S212	Coiled-coil domain-containing protein 97	0.0218002	0.999939	0.418374	0.999	0.184726	0.996463	-0.0136455	0.999682	-0.0441074	0.999505	0.151014	0.999875	0.133626	0.99947	0.078449	0.999683	0.362011	0.988367	-0.0799856	0.999703
Q9BSQ5	Q9BSQ5	CCM2	S384	Cerebral cavernous malformations 2 protein	-0.192189	0.999939	-0.370453	0.999	-0.387666	0.724738	-0.136533	0.999682	-0.373236	0.952553	-0.0429074	0.999875	-0.522475	0.691226	-0.320777	0.999683	-0.464358	0.782339	-0.332319	0.999703
P51946	P51946	CCNH	T315	Cyclin-H	0.271594	0.999939	0.505493	0.999	-0.0135137	0.998947	0.539449	0.999682	0.0644932	0.999505	0.620259	0.999875	0.258563	0.99947	0.342464	0.999683	0.843053	0.596825	0.513254	0.99615
O75909	O75909	CCNK	S340	Cyclin-K	0.456977	0.999939	0.489396	0.999	1.07485	0.692571	0.285225	0.999682	0.45093	0.999505	-0.380499	0.999875	0.456221	0.99947	0.0497452	0.999683	0.88446	0.917133	0.809901	0.999703
Q9UK58	Q9UK58	CCNL1	S335	Cyclin-L1	NegInf	0	-0.139218	0.999	0.0693147	0.998947	0.0417652	0.999682	-0.0559944	0.999505	0.284111	0.999875	-0.477585	0.99947	NegInf	0	-0.29263	0.994704	0.0915793	0.999703
Q9UK58	Q9UK58	CCNL1	S341	Cyclin-L1	NA	NA	NA	NA	Inf	0	NA	NA	Inf	0	Inf	0	Inf	0	NA	NA	NA	NA	Inf	0
Q9UK58	Q9UK58	CCNL1	S352	Cyclin-L1	0.116203	0.999939	-0.346583	0.999	0.0605317	0.998947	-0.138323	0.999682	-0.106225	0.999505	-0.254506	0.999875	-0.0751491	0.99947	0.000255634	0.999857	-0.109031	0.995605	0.00788246	0.999703
Q9UK58	Q9UK58	CCNL1	S372	Cyclin-L1	NA	NA	NA	NA	NA	NA	NA	NA	NA	NA	Inf	0	NA	NA	Inf	0	NA	NA	NA	NA
Q9UK58	Q9UK58	CCNL1	S374	Cyclin-L1	Inf	0	NA	NA	NA	NA	Inf	0	NA	NA	NA	NA	NA	NA	NA	NA	Inf	0	NA	NA
Q96S94	Q96S94	CCNL2	S330	Cyclin-L2	0.536111	0.999939	0.684742	0.999	0.578537	0.863271	-0.412748	0.999682	0.348864	0.999505	0.649542	0.999875	0.142762	0.99947	0.814663	0.999683	0.725533	0.981176	-0.388065	0.999703
Q96S94	Q96S94	CCNL2	S338	Cyclin-L2	1.53753	0.999939	0.2217	0.999	-0.644128	0.992185	-0.108169	0.999682	-0.380378	0.999505	-0.0555528	0.999875	-0.491944	0.99947	0.684586	0.999683	0.478154	0.991988	0.258378	0.999703
Q96S94	Q96S94	CCNL2	S345	Cyclin-L2	Inf	0	NA	NA	NA	NA	NA	NA	Inf	0	NA	NA	Inf	0	NA	NA	Inf	0	NA	NA
Q96S94	Q96S94	CCNL2	S348	Cyclin-L2	0.292618	0.999939	0.228207	0.999	0.523597	0.926587	-0.303026	0.999682	0.0238604	0.999505	-0.204945	0.999875	0.166829	0.99947	0.226562	0.999683	0.393504	0.989407	0.116711	0.999703
O60583	O60583	CCNT2	S480	Cyclin-T2	-0.245329	0.999939	0.488323	0.999	0.280173	0.980151	-0.28691	0.999682	NegInf	0	0.0256006	0.999875	0.364189	0.99947	-0.0802649	0.999683	0.187381	0.991988	0.453788	0.999703
O60583	O60583	CCNT2	S545	Cyclin-T2	NA	NA	NA	NA	NA	NA	Inf	0	Inf	0	NA	NA	NA	NA	NA	NA	NA	NA	NA	NA
O60583	O60583	CCNT2	S549	Cyclin-T2	Inf	0	NA	NA	NA	NA	NA	NA	Inf	0	Inf	0	Inf	0	NA	NA	Inf	0	Inf	0
Q8ND76	Q8ND76	CCNY	S21	Cyclin-Y	-0.25584	0.999939	NegInf	0	NegInf	0	0.550096	0.999682	NegInf	0	0.0114155	0.999875	NegInf	0	NegInf	0	0.104088	0.997959	0.994699	0.999703
Q8ND76	Q8ND76	CCNY	S324	Cyclin-Y	1.04147	0.999939	0.0246084	0.999	0.924102	0.955294	0.79841	0.999682	0.977173	0.999505	0.554776	0.999875	1.59922	0.99947	-0.418906	0.999683	NegInf	0	-0.298524	0.999703
Q8ND76	Q8ND76	CCNY	S326	Cyclin-Y	0.00487617	0.999939	-0.334684	0.999	-0.489108	0.926587	0.0171737	0.999682	-0.428125	0.999505	0.0958059	0.999875	-0.220588	0.99947	-0.129119	0.999683	-0.603801	0.917133	-0.329777	0.999703
Q8ND76	Q8ND76	CCNY	S83	Cyclin-Y	-0.435603	0.999939	-0.273515	0.999	-0.550649	0.782762	-0.198675	0.999682	-0.714703	0.79131	-0.442406	0.999875	-0.268875	0.99947	-0.422107	0.999683	-0.314493	0.981176	-0.845628	0.750979
Q8N7R7;Q8ND76	Q8N7R7	CCNYL1	S93	Cyclin-Y-like protein 1	NegInf	0	-0.650703	0.999	NegInf	0	-0.435703	0.999682	NegInf	0	NegInf	0	NegInf	0	-0.242111	0.999683	-0.416517	0.991988	-0.160225	0.999703
Q8N7R7;Q8ND76	Q8N7R7	CCNYL1	S95	Cyclin-Y-like protein 1	0.225189	0.999939	-0.24893	0.999	0.0438635	0.998947	0.140061	0.999682	-0.213599	0.999505	0.243281	0.999875	0.0904398	0.99947	0.0258499	0.999683	0.207023	0.991988	-0.153737	0.999703
Q8N7R7;Q8ND76	Q8N7R7	CCNYL1	T97	Cyclin-Y-like protein 1;Cyclin-Y	NA	NA	NA	NA	Inf	0	NA	NA	NA	NA	NA	NA	NA	NA	Inf	0	NA	NA	NA	NA
Q8N7R7	Q8N7R7	CCNYL1	S105	Cyclin-Y-like protein 1	0.418826	0.999939	-0.240587	0.999	0.0260908	0.998947	0.0678855	0.999682	0.152227	0.999505	-0.0233454	0.999875	0.137042	0.99947	-0.0342079	0.999683	0.258643	0.982405	-0.112449	0.999703
Q8N7R7	Q8N7R7	CCNYL1	S112	Cyclin-Y-like protein 1	NegInf	0	NegInf	0	NegInf	0	NegInf	0	NegInf	0	0.0775318	0.999875	0.308264	0.99947	NegInf	0	NegInf	0	0.248965	0.999703
Q8N7R7	Q8N7R7	CCNYL1	S342	Cyclin-Y-like protein 1	NA	NA	Inf	0	NA	NA	Inf	0	Inf	0	Inf	0	NA	NA	Inf	0	Inf	0	Inf	0
Q8N7R7	Q8N7R7	CCNYL1	S344	Cyclin-Y-like protein 1	-0.144456	0.999939	-0.353409	0.999	-0.0998549	0.997821	-0.140323	0.999682	-0.425208	0.988002	-0.0250295	0.999875	-0.386939	0.99947	-0.411825	0.999683	-0.0782266	0.995605	-0.18838	0.999703
O43303	O43303	CCP110	S370	Centriolar coiled-coil protein of 110 kDa	NegInf	0	-0.668296	0.999	-0.27015	0.941355	NegInf	0	NegInf	0	NegInf	0	NegInf	0	-0.67142	0.999683	NegInf	0	NegInf	0
Q9ULG6	Q9ULG6	CCPG1	S186	Cell cycle progression protein 1	0.251228	0.999939	0.143206	0.999	-0.00125442	0.999264	-0.0145118	0.999682	0.0817415	0.999505	0.13285	0.999875	-0.00775878	0.99947	0.339998	0.999683	-0.0518267	0.997959	0.102873	0.999703
Q6IQ19	Q6IQ19	CCSAP	S145	Centriole, cilia and spindle-associated protein	NegInf	0	NegInf	0	NegInf	0	-0.81618	NA	NegInf	0	-1.71945	NA	NegInf	0	NegInf	0	NegInf	0	NegInf	0
P78371	P78371	CCT2	S260	T-complex protein 1 subunit beta	NA	NA	NA	NA	NA	NA	Inf	0	NA	NA	Inf	0	NA	NA	Inf	0	NA	NA	NA	NA
P78371	P78371	CCT2	T261	T-complex protein 1 subunit beta	Inf	0	Inf	0	NA	NA	Inf	0	Inf	0	Inf	0	NA	NA	Inf	0	NA	NA	NA	NA
P49368	P49368	CCT3	S380	T-complex protein 1 subunit gamma	Inf	0	NA	NA	Inf	0	Inf	0	Inf	0	Inf	0	Inf	0	Inf	0	Inf	0	NA	NA
P40227	P40227	CCT6A	S205	T-complex protein 1 subunit zeta	NegInf	0	NegInf	0	NegInf	0	NegInf	0	NegInf	0	NegInf	0	0.00148134	NA	NegInf	0	NegInf	0	NegInf	0
P86791;P86790	P86791	CCZ1	S266	Vacuolar fusion protein CCZ1 homolog	-0.491927	0.999939	-0.16247	0.999	-0.130046	0.997821	0.180709	0.999682	-0.684023	0.988002	-0.12355	0.999875	-0.394393	0.99947	-0.229675	0.999683	-0.0354865	0.997959	-0.177375	0.999703
Q5ZPR3	Q5ZPR3	CD276	S525	CD276 antigen	-1.48648	0.964195	NegInf	0	1.58564	0.660146	NegInf	0	-1.47726	0.988002	-1.26887	0.999875	-0.565277	0.99947	-0.539745	0.999683	NegInf	0	-0.254055	0.999703
Q9Y5K6	Q9Y5K6	CD2AP	S256	CD2-associated protein	NA	NA	NA	NA	NA	NA	NA	NA	Inf	0	NA	NA	NA	NA	NA	NA	NA	NA	Inf	0
Q9Y5K6	Q9Y5K6	CD2AP	S458	CD2-associated protein	0.542473	0.999939	0.319006	0.999	0.530041	0.926587	-0.0280884	0.999682	0.965889	0.748446	-0.618363	0.999875	0.0664211	0.99947	0.374665	0.999683	0.483025	0.981176	0.239581	0.999703
Q9Y5K6	Q9Y5K6	CD2AP	S510	CD2-associated protein	0.709615	0.999939	1.82113	0.999	2.35238	0.773019	1.48038	0.999682	0.304197	0.999505	1.09873	0.999875	1.40998	0.99947	0.633726	0.999683	1.98469	0.959344	1.36132	0.999703
O95400	O95400	CD2BP2	S194	CD2 antigen cytoplasmic tail-binding protein 2	0.728282	0.999939	0.639357	0.999	1.69238	0.729381	-0.52036	0.999682	1.24879	0.999505	-0.0509282	0.999875	0.350761	0.99947	NegInf	0	0.0117907	0.998648	0.495113	0.999703
O95400	O95400	CD2BP2	S195	CD2 antigen cytoplasmic tail-binding protein 2	0.237583	0.999939	-0.223659	0.999	0.412929	0.990086	-0.297416	0.999682	0.328134	0.999505	-0.447641	0.999875	-0.156292	0.99947	-0.344009	0.999683	0.578375	0.991988	0.346795	0.999703
O95400	O95400	CD2BP2	S49	CD2 antigen cytoplasmic tail-binding protein 2	-0.0420582	0.999939	0.542247	0.999	-0.266714	0.997821	-0.0046252	0.999682	-0.373612	0.999505	NegInf	0	NegInf	0	0.0559462	0.999683	0.16766	0.997959	0.69361	0.999703
O15446	O15446	CD3EAP	S490	DNA-directed RNA polymerase I subunit RPA34	Inf	0	Inf	0	Inf	0	NA	NA	NA	NA	NA	NA	NA	NA	NA	NA	Inf	0	NA	NA
P16070	P16070	CD44	S183	CD44 antigen	Inf	0	NA	NA	NA	NA	NA	NA	NA	NA	Inf	0	NA	NA	NA	NA	NA	NA	NA	NA
P16070	P16070	CD44	S706	CD44 antigen	0.492217	0.999939	-0.163632	0.999	0.965982	0.782762	-0.0152483	0.999682	0.347006	0.999505	-0.0507229	0.999875	0.525596	0.99947	-0.0225832	0.999683	0.530412	0.988367	0.389176	0.999703
P16070	P16070	CD44	T720	CD44 antigen	Inf	0	Inf	0	Inf	0	NA	NA	NA	NA	NA	NA	NA	NA	Inf	0	Inf	0	Inf	0
P14209	P14209	CD99	S168	CD99 antigen	-0.834558	0.948908	-0.828265	0.624964	-1.23931	0.388197	-0.329996	0.999682	-0.971252	0.388893	-0.619738	0.999875	-0.803365	0.948658	-0.659088	0.999683	-0.814568	0.904346	-0.807641	0.94535
Q9UJX2	Q9UJX2	CDC23	S588	Cell division cycle protein 23 homolog	0.0820688	0.999939	-0.181996	0.999	0.0324934	0.998947	-0.0603286	0.999682	-0.336799	0.999505	0.218365	0.999875	-0.0486417	0.99947	0.0970388	0.999683	0.154086	0.991988	-0.25102	0.999703
Q8NHZ8	Q8NHZ8	CDC26	S42	Anaphase-promoting complex subunit CDC26	-0.145468	0.999939	-0.592746	0.999	-0.249575	0.990369	-0.273389	0.999682	-0.381704	0.999505	-0.420574	0.999875	-0.469971	0.99947	-0.200036	0.999683	-0.436288	0.989618	-0.466345	0.999703
Q16543	Q16543	CDC37	S13	Hsp90 co-chaperone Cdc37;Hsp90 co-chaperone Cdc37, N-terminally processed	-0.96155	0.999939	-0.174229	0.999	0.531841	0.990369	-1.07343	0.999682	-0.430893	0.999505	0.789656	0.999875	0.809232	0.99947	-0.127511	0.999683	1.13467	0.981176	-0.572939	0.999703
Q5VT25	Q5VT25	CDC42BPA	S1545	Serine/threonine-protein kinase MRCK alpha	-0.223886	0.999939	-0.419472	0.999	0.817747	0.958348	-0.219066	0.999682	NegInf	0	-0.396828	0.999875	NegInf	0	-0.25954	0.999683	-0.360126	0.991988	0.0238723	0.999703
Q9Y5S2	Q9Y5S2	CDC42BPB	S1683	Serine/threonine-protein kinase MRCK beta	NegInf	0	NegInf	0	NegInf	0	NegInf	0	NegInf	0	NegInf	0	NegInf	0	NegInf	0	NegInf	0	-0.682831	NA
Q9Y5S2	Q9Y5S2	CDC42BPB	S1686	Serine/threonine-protein kinase MRCK beta	-0.737481	0.999939	-1.15552	0.899146	-0.746696	0.883059	-0.516754	0.999682	-0.584693	0.999505	-0.748463	0.999875	-1.00053	0.974155	-0.929322	0.999683	-0.905892	0.917133	0.236641	0.999703
Q9Y5S2	Q9Y5S2	CDC42BPB	S1690	Serine/threonine-protein kinase MRCK beta	-0.424741	0.999939	-0.243078	0.999	0.458228	0.980151	-0.755286	0.999682	-0.570896	0.999505	-0.261869	0.999875	-0.246153	0.99947	0.101173	0.999683	-0.330886	0.991988	-0.912211	0.999703
Q9Y5S2	Q9Y5S2	CDC42BPB	S481	Serine/threonine-protein kinase MRCK beta	2.11069	NA	NegInf	0	0.969711	NA	NegInf	0	NegInf	0	NegInf	0	NegInf	0	NegInf	0	NegInf	0	0.872274	NA
Q00587	Q00587	CDC42EP1	S121	Cdc42 effector protein 1	-0.54827	0.999939	0.321566	0.999	-0.94994	0.8144	0.320612	0.999682	-0.749083	0.999505	-0.401289	0.999875	-0.532628	0.99947	-0.418718	0.999683	0.115231	0.997959	-1.17828	0.94535
Q00587	Q00587	CDC42EP1	S192	Cdc42 effector protein 1	0.212681	0.999939	0.217334	0.999	0.274496	0.996463	0.00127817	0.999682	-0.481222	0.999505	-0.0582578	0.999875	-0.629465	0.99947	0.0218089	0.999683	0.153309	0.994704	-0.169476	0.999703
Q00587	Q00587	CDC42EP1	S350	Cdc42 effector protein 1	0.71423	0.999939	1.66104	0.999	0.269859	0.997821	1.01116	0.999682	1.6095	0.952553	-0.0276234	0.999875	1.46596	0.99947	0.516564	0.999683	1.01419	0.980399	0.564949	0.999703
Q00587	Q00587	CDC42EP1	S353	Cdc42 effector protein 1	0.196732	0.999939	0.467398	0.999	-0.290503	0.995343	0.419026	0.999682	0.621545	0.999505	0.378099	0.999875	0.492216	0.99947	0.502266	0.999683	0.697099	0.981176	0.735592	0.999703
Q00587	Q00587	CDC42EP1	S65	Cdc42 effector protein 1	NA	NA	Inf	0	Inf	0	NA	NA	NA	NA	Inf	0	NA	NA	Inf	0	Inf	0	NA	NA
Q00587	Q00587	CDC42EP1	S77	Cdc42 effector protein 1	NA	NA	NA	NA	NA	NA	NA	NA	NA	NA	Inf	0	Inf	0	NA	NA	Inf	0	NA	NA
O14613	O14613	CDC42EP2	S109	Cdc42 effector protein 2	0.189032	0.999939	-0.289567	0.999	-0.651545	0.971336	-0.125027	0.999682	-0.160865	0.999505	-0.0899136	0.999875	-0.513332	0.99947	-0.469702	0.999683	-0.428859	0.991988	-0.41471	0.999703
Q9UKI2	Q9UKI2	CDC42EP3	S100	Cdc42 effector protein 3	-0.411267	0.999939	-1.0001	0.999	-0.000831991	0.999264	-0.262959	0.999682	-0.245114	0.999505	-0.291314	0.999875	-0.270566	0.99947	-0.735907	0.999683	0.0742913	0.997959	-0.176332	0.999703
Q9UKI2	Q9UKI2	CDC42EP3	S144	Cdc42 effector protein 3	0.0591702	0.999939	0.049055	0.999	0.0671454	0.998947	0.0703813	0.999682	-0.45876	0.999505	0.126518	0.999875	-0.426616	0.99947	-0.425751	0.999683	0.253503	0.991988	-0.107106	0.999703
Q9UKI2	Q9UKI2	CDC42EP3	S89	Cdc42 effector protein 3	Inf	0	NA	NA	NA	NA	Inf	0	Inf	0	NA	NA	NA	NA	NA	NA	Inf	0	NA	NA
Q9UKI2	Q9UKI2	CDC42EP3	T90	Cdc42 effector protein 3	NegInf	0	NegInf	0	-0.598451	0.958348	NegInf	0	NegInf	0	NegInf	0	-0.141138	0.99947	NegInf	0	0.332029	0.991988	0.0437614	0.999703
Q9H3Q1	Q9H3Q1	CDC42EP4	S118	Cdc42 effector protein 4	0.141922	NA	-0.605695	NA	NegInf	0	NegInf	0	-0.951062	NA	NegInf	0	-4.44967	NA	NegInf	0	-0.146819	NA	NegInf	0
Q9H3Q1	Q9H3Q1	CDC42EP4	S292	Cdc42 effector protein 4	0.35001	0.999939	0.0198043	0.999	0.191849	0.97353	-0.073139	0.999682	0.157099	0.999505	0.0657866	0.999875	0.0121417	0.99947	-0.288596	0.999683	0.226925	0.982405	0.0913015	0.999703
Q9H3Q1	Q9H3Q1	CDC42EP4	S64	Cdc42 effector protein 4	-0.230672	0.999939	0.151292	0.999	-0.272565	0.996564	-0.0589153	0.999682	0.387567	0.999505	-0.579393	0.999875	-0.222404	0.99947	-0.306005	0.999683	0.160477	0.995605	0.222223	0.999703
Q99459	Q99459	CDC5L	T227	Cell division cycle 5-like protein	Inf	0	NA	NA	Inf	0	Inf	0	Inf	0	Inf	0	Inf	0	NA	NA	Inf	0	NA	NA
Q99618	Q99618	CDCA3	S29	Cell division cycle-associated protein 3	-0.562798	0.999939	0.236516	0.999	NegInf	0	0.882133	0.999682	0.156485	0.999505	NegInf	0	NegInf	0	0.789274	0.999683	NegInf	0	0.178573	0.999703
Q99618	Q99618	CDCA3	S68	Cell division cycle-associated protein 3	NegInf	0	0.711657	0.999	0.370144	0.997821	0.0773847	0.999682	0.279583	0.999505	-0.508592	0.999875	0.187422	0.99947	0.275741	0.999683	0.615602	0.991988	-0.026945	0.999703
Q96FF9	Q96FF9	CDCA5	S21	Sororin	0.925563	NA	NegInf	0	1.2675	NA	NegInf	0	1.68117	NA	NegInf	0	1.03047	NA	NegInf	0	0.434486	NA	NegInf	0
P55285	P55285	CDH6	S786	Cadherin-6	-0.0741833	0.999939	-0.0272769	0.999	-0.261214	0.990086	-0.0522243	0.999682	-0.172928	0.999505	0.134649	0.999875	0.204871	0.99947	-0.198689	0.999683	0.0441666	0.997959	-0.279423	0.999703
P55285	P55285	CDH6	S790	Cadherin-6	NA	NA	NA	NA	Inf	0	NA	NA	NA	NA	NA	NA	NA	NA	NA	NA	Inf	0	Inf	0
P06493;P24941;Q00526	P06493	CDK1	Y15	Cyclin-dependent kinase 1	0.0259376	0.999939	-0.472244	0.999	-0.604384	0.937534	-0.523684	0.999682	0.0146595	0.999505	-0.243835	0.999875	-0.345426	0.99947	-0.174183	0.999683	0.124021	0.995605	-0.199762	0.999703
Q9UQ88	Q9UQ88	CDK11A	S577	Cyclin-dependent kinase 11A	0.610239	0.999939	0.23193	0.999	0.797125	0.926587	0.504483	0.999682	0.455128	0.999505	-0.278151	0.999875	0.361018	0.99947	0.292321	0.999683	-0.0973163	0.997959	0.995731	0.999703
Q9UQ88	Q9UQ88	CDK11A	T583	Cyclin-dependent kinase 11A	NegInf	0	1.10349	0.873395	0.828	0.660146	1.20767	0.999682	0.510055	0.952553	NegInf	0	0.701311	0.90121	0.737813	0.999683	0.351694	0.917133	NegInf	0
Q9UQ88	Q9UQ88	CDK11A	Y582	Cyclin-dependent kinase 11A	NA	NA	NA	NA	NA	NA	Inf	0	NA	NA	NA	NA	NA	NA	Inf	0	Inf	0	NA	NA
P21127;Q9UQ88	P21127	CDK11B	S229	Cyclin-dependent kinase 11B	NegInf	0	NegInf	0	-1.19004	NA	NegInf	0	NegInf	0	-1.36168	NA	NegInf	0	-0.947831	NA	NegInf	0	-1.52407	NA
P21127;Q9UQ88	P21127	CDK11B	S232	Cyclin-dependent kinase 11B	3.53293	0.537742	3.54194	0.602461	2.64098	0.618192	1.60597	0.999682	2.76814	0.990195	3.15181	0.999875	3.54723	0.691226	2.06088	0.999683	3.66673	0.520877	3.54989	0.94535
P21127;Q9UQ88	P21127	CDK11B	S234	Cyclin-dependent kinase 11B	-0.096961	0.999939	-0.160168	0.999	-0.259934	0.990086	-0.135617	0.999682	-0.436761	0.999505	-0.399683	0.999875	-0.232001	0.99947	0.130061	0.999683	0.400369	0.989618	-0.597074	0.999703
P21127;Q9UQ88	P21127	CDK11B	S752	Cyclin-dependent kinase 11B	NegInf	0	-0.835344	0.999	-1.04777	0.990369	NegInf	0	NegInf	0	NegInf	0	-1.03109	0.99947	-0.040168	0.999683	NegInf	0	-0.84669	0.999703
P21127	P21127	CDK11B	S65	Cyclin-dependent kinase 11B	0.577618	0.999939	1.62924	0.871968	NegInf	0	1.0499	0.999682	-0.0264919	0.999505	0.904028	0.999875	0.606741	0.99947	0.614988	0.999683	0.867124	0.927694	0.846835	0.999703
P21127	P21127	CDK11B	T595	Cyclin-dependent kinase 11B	0.552087	0.999939	0.0604272	0.999	-0.512165	0.997821	1.40662	0.999682	0.116503	0.999505	1.70094	0.999875	1.70892	0.99947	1.02354	0.999683	0.069275	0.998506	0.335866	0.999703
P21127	P21127	CDK11B	T61	Cyclin-dependent kinase 11B	NegInf	0	0.719205	0.999	1.62522	0.796138	NegInf	0	-0.0264919	0.999505	1.14135	0.999875	0.354382	0.99947	NegInf	0	0.600744	0.981176	0.672241	0.999703
P21127	P21127	CDK11B	Y594	Cyclin-dependent kinase 11B	Inf	0	NA	NA	NA	NA	NA	NA	Inf	0	NA	NA	NA	NA	NA	NA	NA	NA	NA	NA
Q9NYV4	Q9NYV4	CDK12	S1082	Cyclin-dependent kinase 12	-0.845172	0.999939	-0.580636	0.999	NegInf	0	NegInf	0	NegInf	0	0.62313	0.999875	NegInf	0	-1.77358	0.999683	-0.219592	0.997959	0.498597	0.999703
Q9NYV4	Q9NYV4	CDK12	S1083	Cyclin-dependent kinase 12	NegInf	0	0.162951	0.999	NegInf	0	0.404372	0.999682	NegInf	0	NegInf	0	-0.21622	0.99947	NegInf	0	NegInf	0	NegInf	0
Q9NYV4	Q9NYV4	CDK12	S1236	Cyclin-dependent kinase 12	Inf	0	Inf	0	Inf	0	NA	NA	Inf	0	NA	NA	NA	NA	NA	NA	Inf	0	Inf	0
Q9NYV4	Q9NYV4	CDK12	S265	Cyclin-dependent kinase 12	1.11987	0.999939	1.77255	0.999	0.71713	0.974642	1.44384	0.999682	0.346315	0.999505	1.66691	0.999875	0.1866	0.99947	0.780509	0.999683	0.790703	0.991988	NegInf	0
Q9NYV4	Q9NYV4	CDK12	S382	Cyclin-dependent kinase 12	NegInf	0	NegInf	0	NegInf	0	NegInf	0	0.679627	0.999505	0.202677	0.999875	0.431371	0.99947	NegInf	0	0.188341	0.991988	0.0428011	0.999703
Q9NYV4	Q9NYV4	CDK12	S383	Cyclin-dependent kinase 12	0.562151	0.999939	0.897689	0.999	0.355629	0.992185	0.729543	0.999682	0.317774	0.999505	-0.656117	0.999875	0.299502	0.99947	0.717764	0.999683	0.190794	0.995605	1.00195	0.999703
Q9NYV4	Q9NYV4	CDK12	S385	Cyclin-dependent kinase 12	-0.168376	0.999939	0.167163	0.999	-0.374898	0.967317	-0.000983869	0.999682	0.0480956	0.999505	-0.0617778	0.999875	-0.258096	0.99947	-0.0127628	0.999683	-0.428254	0.983219	0.0318412	0.999703
Q9NYV4	Q9NYV4	CDK12	S420	Cyclin-dependent kinase 12	NegInf	0	NegInf	0	NegInf	0	NegInf	0	-0.325641	0.999505	-0.613169	0.999875	NegInf	0	NegInf	0	NegInf	0	-0.212073	0.999703
Q9NYV4	Q9NYV4	CDK12	S423	Cyclin-dependent kinase 12	-0.148283	0.999939	0.406202	0.999	-0.236419	0.990086	0.261096	0.999682	-0.6234	0.988002	0.39468	0.999875	0.471832	0.99947	0.838602	0.999683	0.463967	0.980399	0.0768685	0.999703
Q9NYV4	Q9NYV4	CDK12	S681	Cyclin-dependent kinase 12	Inf	0	Inf	0	Inf	0	Inf	0	Inf	0	Inf	0	Inf	0	Inf	0	Inf	0	Inf	0
Q9NYV4	Q9NYV4	CDK12	S685	Cyclin-dependent kinase 12	Inf	0	Inf	0	Inf	0	Inf	0	Inf	0	Inf	0	Inf	0	Inf	0	Inf	0	Inf	0
Q9NYV4	Q9NYV4	CDK12	T893	Cyclin-dependent kinase 12	-0.333855	0.999939	-0.339694	0.999	0.152456	0.998947	-0.488415	0.999682	-0.0986768	0.999505	-0.582544	0.999875	NegInf	0	-0.351302	0.999683	0.361846	0.991988	0.0543784	0.999703
Q14004	Q14004	CDK13	S1054	Cyclin-dependent kinase 13	NA	NA	NA	NA	Inf	0	Inf	0	NA	NA	NA	NA	NA	NA	Inf	0	NA	NA	Inf	0
Q14004	Q14004	CDK13	S317	Cyclin-dependent kinase 13	0.044929	0.999939	-1.01389	0.999	-0.252301	0.996586	0.0630761	0.999682	-0.465454	0.999505	0.195377	0.999875	NegInf	0	-0.51735	0.999683	-0.313198	0.991988	0.253113	0.999703
Q14004	Q14004	CDK13	S325	Cyclin-dependent kinase 13	0.044929	0.999939	-1.01389	0.999	-0.252301	0.996586	0.0630761	0.999682	-0.465454	0.999505	0.195377	0.999875	NegInf	0	-0.51735	0.999683	-0.313198	0.991988	0.253113	0.999703
Q14004	Q14004	CDK13	S358	Cyclin-dependent kinase 13	0.130902	0.999939	0.0699649	0.999	0.234931	0.958348	-0.186849	0.999682	0.0672014	0.999505	0.118112	0.999875	-0.190996	0.99947	0.0700375	0.999683	0.276525	0.981176	-0.0678335	0.999703
Q14004	Q14004	CDK13	S360	Cyclin-dependent kinase 13	0.224093	0.999939	-0.0608407	0.999	0.267751	0.958348	-0.154029	0.999682	0.237917	0.999505	0.150932	0.999875	-0.158177	0.99947	0.102857	0.999683	0.326685	0.983219	0.00571433	0.999703
Q14004	Q14004	CDK13	S383	Cyclin-dependent kinase 13	-0.316375	0.999939	-0.508449	0.999	-0.0212804	0.999264	0.134156	0.999682	-0.28831	0.999505	NegInf	0	-0.239813	0.99947	NegInf	0	0.207813	0.995605	0.298872	0.999703
Q14004	Q14004	CDK13	S525	Cyclin-dependent kinase 13	-0.190416	0.999939	-0.203994	0.999	0.266415	0.997821	-0.231936	0.999682	-1.24005	0.995439	-0.966375	0.999875	-0.606926	0.99947	-0.175874	0.999683	0.120113	0.997959	0.473612	0.999703
Q14004	Q14004	CDK13	T1056	Cyclin-dependent kinase 13	NegInf	0	1.10755	0.999	0.309129	0.998947	0.858346	0.999682	NegInf	0	NegInf	0	NegInf	0	NegInf	0	NegInf	0	0.828988	0.999703
Q14004	Q14004	CDK13	T1058	Cyclin-dependent kinase 13	0.849944	0.999939	0.880781	0.999	0.795867	0.926587	0.70262	0.999682	1.54873	0.988002	0.876856	0.999875	0.74484	0.99947	0.606796	0.999683	0.625123	0.991988	0.282903	0.999703
Q14004	Q14004	CDK13	T1147	Cyclin-dependent kinase 13	0.0902872	0.999939	-0.0204109	0.999	-0.0570724	0.998947	-0.162136	0.999682	-0.986057	0.999505	0.00574009	0.999875	NegInf	0	0.101753	0.999683	-0.412486	0.991988	-0.30383	0.999703
Q14004	Q14004	CDK13	T1246	Cyclin-dependent kinase 13	-0.398415	0.78466	-0.285612	0.999	-0.586072	0.566289	-0.182017	0.999682	NegInf	0	-0.513847	0.999875	-0.509198	0.692325	-0.300408	0.999683	-0.0382357	0.995605	-0.414844	0.899187
Q14004	Q14004	CDK13	T871	Cyclin-dependent kinase 13	-0.708497	0.999939	-0.469049	0.999	-0.908516	0.670072	-0.487232	0.999682	-1.02551	0.735921	-0.800939	0.999875	-1.16298	0.584107	-0.968957	0.999683	-0.576377	0.959344	-0.776517	0.999703
Q00536	Q00536	CDK16	S119	Cyclin-dependent kinase 16	-0.130703	0.999939	-0.595959	0.999	-0.336784	0.990086	0.0492818	0.999682	0.213637	0.999505	0.134141	0.999875	-0.186951	0.99947	0.135524	0.999683	-0.0496772	0.997959	-0.193857	0.999703
Q00536	Q00536	CDK16	S138	Cyclin-dependent kinase 16	NegInf	0	0.0562695	0.999	-0.0692648	0.998947	-0.589115	0.999682	0.687645	0.988002	-0.157858	0.999875	-0.126672	0.99947	0.571456	0.999683	NegInf	0	-0.116743	0.999703
Q00536	Q00536	CDK16	S153	Cyclin-dependent kinase 16	Inf	0	Inf	0	Inf	0	Inf	0	Inf	0	Inf	0	Inf	0	Inf	0	Inf	0	NA	NA
Q00536	Q00536	CDK16	S95	Cyclin-dependent kinase 16	-1.07898	0.999939	-0.924017	0.999	-0.768339	0.974642	NegInf	0	NegInf	0	-0.448869	0.999875	NegInf	0	-1.51941	0.999683	NegInf	0	-0.916527	0.999703
Q00537	Q00537	CDK17	S122	Cyclin-dependent kinase 17	NA	NA	NA	NA	NA	NA	Inf	0	NA	NA	NA	NA	NA	NA	Inf	0	Inf	0	NA	NA
Q00537	Q00537	CDK17	S137	Cyclin-dependent kinase 17	-0.104988	0.999939	-0.071768	0.999	-0.163941	0.990142	-0.0249567	0.999682	-0.58826	0.952553	-0.120837	0.999875	-0.0561363	0.99947	0.0119251	0.999683	-0.111913	0.991988	0.343264	0.999703
Q00537	Q00537	CDK17	S180	Cyclin-dependent kinase 17	0.0841564	0.999939	-0.0362102	0.999	-0.853083	0.714507	0.0632475	0.999682	0.0283972	0.999505	0.167895	0.999875	-0.384093	0.99947	0.201258	0.999683	-0.115668	0.995605	-0.246675	0.999703
Q00537	Q00537	CDK17	S182	Cyclin-dependent kinase 17	NA	NA	NA	NA	Inf	0	Inf	0	NA	NA	NA	NA	NA	NA	Inf	0	NA	NA	NA	NA
Q00537	Q00537	CDK17	S9	Cyclin-dependent kinase 17	NA	NA	NA	NA	NA	NA	NA	NA	Inf	0	Inf	0	NA	NA	Inf	0	Inf	0	NA	NA
Q07002	Q07002	CDK18	S117	Cyclin-dependent kinase 18	NegInf	0	-0.220278	0.999	0.802458	0.95819	NegInf	0	0.545097	0.999505	0.820827	0.999875	NegInf	0	NegInf	0	-1.03942	0.981176	NegInf	0
Q07002	Q07002	CDK18	S134	Cyclin-dependent kinase 18	NA	NA	NA	NA	NA	NA	NA	NA	NA	NA	NA	NA	NA	NA	Inf	0	NA	NA	NA	NA
Q96SN8	Q96SN8	CDK5RAP2	T1885	CDK5 regulatory subunit-associated protein 2	0.118559	0.999939	NegInf	0	NegInf	0	0.091755	0.999682	NegInf	0	0.0625959	0.999875	NegInf	0	NegInf	0	NegInf	0	0.397454	0.999703
P50613	P50613	CDK7	S164	Cyclin-dependent kinase 7	0.878602	0.999939	0.0963723	0.999	0.512697	0.971336	0.652751	0.999682	-0.0825569	0.999505	0.390666	0.999875	NegInf	0	0.325746	0.999683	0.495788	0.991988	0.637255	0.999703
P50613	P50613	CDK7	T170	Cyclin-dependent kinase 7	0.303837	0.999939	0.111872	0.999	0.3947	0.990086	-0.0537269	0.999682	0.20466	0.999505	-0.0912923	0.999875	-0.401813	0.99947	0.208947	0.999683	0.256661	0.991988	0.498636	0.999703
P50750	P50750	CDK9	S347	Cyclin-dependent kinase 9	-0.343994	0.999939	-1.91677	0.871968	-0.254535	0.997821	-0.591343	0.999682	0.0938243	0.999505	-0.176426	0.999875	-0.367206	0.99947	-0.789354	0.999683	-0.694422	0.981176	0.0369185	0.999703
P46527	P46527	CDKN1B	S10	Cyclin-dependent kinase inhibitor 1B	NA	NA	NA	NA	NA	NA	Inf	0	NA	NA	NA	NA	NA	NA	NA	NA	Inf	0	NA	NA
P46527	P46527	CDKN1B	S178	Cyclin-dependent kinase inhibitor 1B	NegInf	0	0.66164	0.999	0.682643	0.958348	NegInf	0	0.461242	0.999505	-0.234789	0.999875	0.344332	0.99947	0.693194	0.999683	0.70821	0.981176	1.28723	0.999703
Q01850	Q01850	CDR2	S145	Cerebellar degeneration-related protein 2	0.26899	0.999939	0.534034	0.999	0.266498	0.997821	0.541553	0.999682	0.438966	0.999505	0.611612	0.999875	0.989247	0.99947	-0.441996	0.999683	0.144586	0.996401	0.0381878	0.999703
Q01850	Q01850	CDR2	S311	Cerebellar degeneration-related protein 2	Inf	0	NA	NA	NA	NA	Inf	0	NA	NA	NA	NA	Inf	0	NA	NA	NA	NA	NA	NA
Q01850	Q01850	CDR2	T313	Cerebellar degeneration-related protein 2	NA	NA	NA	NA	NA	NA	NA	NA	NA	NA	NA	NA	NA	NA	Inf	0	Inf	0	Inf	0
Q86X02	Q86X02	CDR2L	S179	Cerebellar degeneration-related protein 2-like	0.543026	NA	NegInf	0	NegInf	0	-0.0737416	NA	NegInf	0	NegInf	0	NegInf	0	NegInf	0	0.375492	NA	-0.0371735	NA
O95674	O95674	CDS2	S33	Phosphatidate cytidylyltransferase 2	-0.505969	0.999939	0.0741917	0.999	0.41241	0.99108	0.840089	0.999682	-0.878038	0.999505	0.154151	0.999875	-0.643928	0.99947	-0.735931	0.999683	0.493971	0.991988	-0.540258	0.999703
O95674	O95674	CDS2	T31	Phosphatidate cytidylyltransferase 2	Inf	0	NA	NA	NA	NA	NA	NA	NA	NA	NA	NA	NA	NA	Inf	0	Inf	0	Inf	0
Q9UKY7	Q9UKY7	CDV3	S107	Protein CDV3 homolog	NegInf	0	NegInf	0	0.693506	0.928735	NegInf	0	NegInf	0	NegInf	0	NegInf	0	0.570392	0.999683	-1.5295	0.917133	0.359153	0.999703
Q9UKY7	Q9UKY7	CDV3	S30	Protein CDV3 homolog	-1.31707	0.999939	NegInf	0	NegInf	0	-0.514588	0.999682	-0.283772	0.999505	-0.275668	0.999875	NegInf	0	-1.2628	0.999683	-0.0274787	0.998648	-0.588996	0.999703
P17676	P17676	CEBPB	S231	CCAAT/enhancer-binding protein beta	NA	NA	NA	NA	Inf	0	Inf	0	Inf	0	NA	NA	NA	NA	NA	NA	NA	NA	NA	NA
Q03701	Q03701	CEBPZ	S629	CCAAT/enhancer-binding protein zeta	-0.0638129	0.999939	-0.232205	0.999	-0.112257	0.997821	0.102066	0.999682	-0.410835	0.999505	-0.02542	0.999875	-0.227502	0.99947	-0.0613651	0.999683	-0.781334	0.889789	-0.261145	0.999703
Q9NYQ6	Q9NYQ6	CELSR1	S2867	Cadherin EGF LAG seven-pass G-type receptor 1	NA	NA	NA	NA	NA	NA	Inf	0	NA	NA	NA	NA	NA	NA	NA	NA	Inf	0	NA	NA
Q9NYQ6	Q9NYQ6	CELSR1	S2871	Cadherin EGF LAG seven-pass G-type receptor 1	-0.0663762	0.999939	-0.0377247	0.999	0.532048	0.958348	0.150499	0.999682	-0.224739	0.999505	-0.019679	0.999875	0.0229994	0.99947	0.420063	0.999683	-0.269433	0.991988	0.00338724	0.999703
Q9NYQ6	Q9NYQ6	CELSR1	S2873	Cadherin EGF LAG seven-pass G-type receptor 1	NA	NA	Inf	0	NA	NA	NA	NA	Inf	0	NA	NA	NA	NA	NA	NA	NA	NA	Inf	0
Q9NYQ6	Q9NYQ6	CELSR1	S2960	Cadherin EGF LAG seven-pass G-type receptor 1	NA	NA	Inf	0	Inf	0	NA	NA	Inf	0	Inf	0	NA	NA	Inf	0	NA	NA	NA	NA
Q9HCU4	Q9HCU4	CELSR2	S2648	Cadherin EGF LAG seven-pass G-type receptor 2	NA	NA	NA	NA	Inf	0	NA	NA	Inf	0	NA	NA	NA	NA	NA	NA	NA	NA	NA	NA
P49450	P49450	CENPA	S17	Histone H3-like centromeric protein A	-0.687425	0.999939	-1.88348	0.999	-0.956839	0.971336	-0.221685	0.999682	-1.41261	0.999505	-1.35409	0.999875	-0.245358	0.99947	-1.41459	0.999683	-1.74904	0.959344	-0.00572634	0.999703
P49450	P49450	CENPA	S19	Histone H3-like centromeric protein A	-0.465536	0.999939	-1.97088	0.999	-0.68785	0.990086	0.0552197	0.999682	-0.165781	0.999505	0.44812	0.999875	-0.101678	0.99947	-1.14503	0.999683	-0.738593	0.991988	0.254453	0.999703
P49450	P49450	CENPA	T21	Histone H3-like centromeric protein A	-1.43535	0.999939	-1.5395	0.999	NegInf	0	NegInf	0	-1.74511	0.999505	NegInf	0	-1.1124	0.99947	-3.77647	0.999683	NegInf	0	NegInf	0
P07199	P07199	CENPB	S156	Major centromere autoantigen B	0.0919175	0.999939	0.127978	0.999	0.447864	0.85639	0.198596	0.999682	0.182044	0.999505	0.24753	0.999875	-0.207328	0.99947	0.0264734	0.999683	0.158395	0.991988	0.00944448	0.999703
P07199	P07199	CENPB	T150	Major centromere autoantigen B	Inf	0	Inf	0	Inf	0	NA	NA	NA	NA	Inf	0	Inf	0	NA	NA	Inf	0	Inf	0
Q03188	Q03188	CENPC	S73	Centromere protein C	Inf	0	Inf	0	Inf	0	NA	NA	Inf	0	NA	NA	NA	NA	NA	NA	NA	NA	Inf	0
Q92674	Q92674	CENPF	S550	Centromere protein F	NA	NA	NA	NA	NA	NA	NA	NA	Inf	0	NA	NA	NA	NA	NA	NA	NA	NA	NA	NA
Q92674	Q92674	CENPI	S284	Centromere protein I	0.295009	0.999939	-0.175733	0.999	-0.273498	0.995804	NegInf	0	0.0755148	0.999505	0.00182599	0.999875	NegInf	0	0.383876	0.999683	0.390908	0.991988	0.229792	0.999703
Q8N8E3	Q8N8E3	CEP112	S171	Centrosomal protein of 112 kDa	0.0981656	0.999939	NegInf	0	0.0370092	0.998947	0.413018	0.999682	0.787279	0.999505	0.0642766	0.999875	-0.116682	0.99947	0.0334599	0.999683	0.419307	0.991988	0.0126819	0.999703
Q8N8E3	Q8N8E3	CEP112	S173	Centrosomal protein of 112 kDa	0.0981656	0.999939	NegInf	0	0.0370092	0.998947	0.413018	0.999682	0.787279	0.999505	0.0642766	0.999875	-0.116682	0.99947	0.0334599	0.999683	0.419307	0.991988	0.0126819	0.999703
Q6ZU80	Q6ZU80	CEP128	S1008	Centrosomal protein of 128 kDa	-0.480993	0.999939	NegInf	0	NegInf	0	NegInf	0	NegInf	0	0.712775	0.999875	-0.236447	0.99947	0.0849094	0.999683	-0.250129	0.994704	NegInf	0
Q9UPN4	Q9UPN4	CEP131	S114	Centrosomal protein of 131 kDa	-0.144145	0.999939	0.36732	0.999	0.450919	0.954673	-0.234511	0.999682	0.123828	0.999505	-0.144507	0.999875	0.0094804	0.99947	-0.189297	0.999683	-0.83934	0.906193	-0.178306	0.999703
Q9UPN4	Q9UPN4	CEP131	S381	Centrosomal protein of 131 kDa	-0.123626	0.999939	NegInf	0	0.540653	0.971336	0.271687	0.999682	0.890377	0.999505	0.0800543	0.999875	-0.101444	0.99947	NegInf	0	-0.330115	0.991988	NegInf	0
Q9UPN4	Q9UPN4	CEP131	S47	Centrosomal protein of 131 kDa	-0.315968	0.999939	0.144912	0.999	NegInf	0	-0.299024	0.999682	NegInf	0	-0.331055	0.999875	-0.356283	0.99947	-0.165419	0.999683	-0.0333748	0.997959	0.222964	0.999703
Q9UPN4	Q9UPN4	CEP131	S76	Centrosomal protein of 131 kDa	NA	NA	Inf	0	NA	NA	NA	NA	Inf	0	Inf	0	Inf	0	NA	NA	Inf	0	NA	NA
Q9UPN4	Q9UPN4	CEP131	S87	Centrosomal protein of 131 kDa	0.892676	0.999939	0.879269	0.999	0.687569	0.997821	NegInf	0	1.49971	0.999505	1.21591	0.999875	0.247406	0.99947	NegInf	0	1.67203	0.991988	NegInf	0
Q66GS9	Q66GS9	CEP135	S439	Centrosomal protein of 135 kDa	0.102765	0.999939	0.112318	0.999	0.252158	0.926587	-0.128085	0.999682	0.785187	0.645562	0.167199	0.999875	-0.214549	0.99947	0.0894013	0.999683	0.409089	0.904346	0.0376758	0.999703
O94986	O94986	CEP152	S1461	Centrosomal protein of 152 kDa	0.120617	0.999939	-0.00353079	0.999244	-0.228852	0.958348	-0.0115295	0.999682	-0.254111	0.999505	0.184015	0.999875	-0.160417	0.99947	0.0145399	0.999683	0.014651	0.998506	-0.156022	0.999703
Q5SW79;Q96L14	Q5SW79	CEP170	S1522	Centrosomal protein of 170 kDa	-0.431209	0.999939	-0.281056	0.999	-0.157863	0.997821	-0.371233	0.999682	-0.287912	0.999505	-0.268426	0.999875	-0.920015	0.99947	-0.338543	0.999683	0.284983	0.991988	0.00978974	0.999703
Q5SW79;Q96L14	Q5SW79	CEP170	S1529	Centrosomal protein of 170 kDa	-0.499532	0.999939	-0.00852392	0.999244	0.0428729	0.998947	-0.604998	0.999682	0.00941706	0.999505	0.531256	0.999875	0.255911	0.99947	-0.105342	0.999683	0.218293	0.995605	-0.37265	0.999703
Q5SW79	Q5SW79	CEP170	S1019	Centrosomal protein of 170 kDa	NA	NA	Inf	0	NA	NA	Inf	0	NA	NA	NA	NA	NA	NA	NA	NA	NA	NA	NA	NA
Q5SW79	Q5SW79	CEP170	S1059	Centrosomal protein of 170 kDa	0.711263	0.999939	0.00187125	0.99998	-0.270164	0.997821	NegInf	0	-0.128641	0.999505	0.57634	0.999875	NegInf	0	NegInf	0	1.05203	0.985547	0.627058	0.999703
Q5SW79	Q5SW79	CEP170	S1112	Centrosomal protein of 170 kDa	-0.229827	0.999939	-0.422291	0.999	0.818761	0.91434	-0.183939	0.999682	0.143375	0.999505	-0.401858	0.999875	-0.135765	0.99947	-0.377948	0.999683	0.0820634	0.997959	0.40369	0.999703
Q5SW79	Q5SW79	CEP170	S1114	Centrosomal protein of 170 kDa	-3.35335	0.999939	-2.33815	0.999	-2.64095	0.937396	NegInf	0	0.404309	0.999505	0.00428304	0.999875	-0.256382	0.99947	-0.382374	0.999683	NegInf	0	NegInf	0
Q5SW79	Q5SW79	CEP170	S1160	Centrosomal protein of 170 kDa	0.398046	0.999939	0.263543	0.999	-0.268126	0.962585	0.0760154	0.999682	0.418651	0.999505	0.34583	0.999875	-0.121371	0.99947	0.03815	0.999683	-0.697688	0.842996	NegInf	0
Q5SW79	Q5SW79	CEP170	S1162	Centrosomal protein of 170 kDa	NA	NA	Inf	0	Inf	0	NA	NA	NA	NA	Inf	0	Inf	0	Inf	0	NA	NA	NA	NA
Q5SW79	Q5SW79	CEP170	S1165	Centrosomal protein of 170 kDa	-0.0919542	0.999939	-0.116062	0.999	0.0167283	0.998947	-0.24036	0.999682	-0.200664	0.999505	-0.0583027	0.999875	0.0897259	0.99947	-0.0764955	0.999683	0.120741	0.991988	-0.289811	0.999703
Q5SW79	Q5SW79	CEP170	S1167	Centrosomal protein of 170 kDa	NA	NA	NA	NA	Inf	0	NA	NA	NA	NA	Inf	0	NA	NA	Inf	0	NA	NA	NA	NA
Q5SW79	Q5SW79	CEP170	S1205	Centrosomal protein of 170 kDa	0.785703	0.999939	0.499108	0.999	1.04838	0.964032	1.05386	0.999682	0.3544	0.999505	1.06291	0.999875	0.130468	0.99947	-0.00628651	0.999857	2.15274	0.914272	0.43555	0.999703
Q5SW79	Q5SW79	CEP170	S168	Centrosomal protein of 170 kDa	NA	NA	NA	NA	Inf	0	NA	NA	NA	NA	NA	NA	NA	NA	NA	NA	NA	NA	NA	NA
Q5SW79	Q5SW79	CEP170	S354	Centrosomal protein of 170 kDa	NegInf	0	NegInf	0	NegInf	0	NegInf	0	NegInf	0	NegInf	0	-1.36775	0.87676	-0.443356	0.999683	NegInf	0	NegInf	0
Q5SW79	Q5SW79	CEP170	S356	Centrosomal protein of 170 kDa	0.0584982	0.999939	-0.168086	0.999	-0.432421	0.970195	0.272903	0.999682	0.119167	0.999505	-0.344231	0.999875	-0.532788	0.99947	-0.0432342	0.999683	-0.30708	0.991988	0.289211	0.999703
Q5SW79	Q5SW79	CEP170	S359	Centrosomal protein of 170 kDa	-0.343005	0.999939	-0.188758	0.999	-0.430531	0.863038	-0.108791	0.999682	-0.791465	0.597657	-0.595727	0.999875	-0.701681	0.823757	-0.321304	0.999683	-0.235649	0.991988	-0.137997	0.999703
Q5SW79	Q5SW79	CEP170	S379	Centrosomal protein of 170 kDa	0.00810519	0.999939	-3.92906	0.999	-0.555295	0.998947	-1.62163	0.999682	0.00886246	0.999709	-2.63196	0.999875	-1.63365	0.99947	-3.85635	0.999683	-1.55668	0.991988	-3.74527	0.999703
Q5SW79	Q5SW79	CEP170	S446	Centrosomal protein of 170 kDa	1.47416	0.999939	0.999162	0.999	1.58564	0.908416	1.35888	0.999682	NegInf	0	2.32584	0.999875	1.02244	0.99947	1.44018	0.999683	1.61279	0.978481	1.90281	0.999703
Q5SW79	Q5SW79	CEP170	S466	Centrosomal protein of 170 kDa	2.95747	0.000181567	1.22234	0.602461	0.245416	0.990369	NegInf	0	2.62768	0.00130424	1.11307	0.999875	1.25966	0.692325	0.283551	0.999683	-0.0592256	0.997959	-0.115846	0.999703
Q5SW79	Q5SW79	CEP170	S497	Centrosomal protein of 170 kDa	NA	NA	Inf	0	NA	NA	Inf	0	NA	NA	Inf	0	NA	NA	Inf	0	NA	NA	NA	NA
Q5SW79	Q5SW79	CEP170	S576	Centrosomal protein of 170 kDa	NegInf	0	NegInf	0	NegInf	0	-0.243823	NA	NegInf	0	NegInf	0	-1.16539	NA	-0.990699	NA	NegInf	0	-0.477288	NA
Q5SW79	Q5SW79	CEP170	S667	Centrosomal protein of 170 kDa	NA	NA	Inf	0	NA	NA	NA	NA	NA	NA	NA	NA	Inf	0	Inf	0	NA	NA	Inf	0
Q5SW79	Q5SW79	CEP170	S838	Centrosomal protein of 170 kDa	-0.137788	0.999939	-0.0220962	0.999	-0.228348	0.997821	0.377754	0.999682	-0.127416	0.999505	0.160362	0.999875	-0.59838	0.99947	-0.128883	0.999683	-0.405492	0.991988	-0.469569	0.999703
Q5SW79	Q5SW79	CEP170	S879	Centrosomal protein of 170 kDa	Inf	0	NA	NA	Inf	0	NA	NA	Inf	0	Inf	0	NA	NA	Inf	0	Inf	0	Inf	0
Q5SW79	Q5SW79	CEP170	S881	Centrosomal protein of 170 kDa	0.908497	0.999939	0.16923	0.999	0.677022	0.95819	0.24303	0.999682	0.749248	0.999505	0.28089	0.999875	0.119362	0.99947	0.660733	0.999683	0.994624	0.981176	0.628787	0.999703
Q5SW79	Q5SW79	CEP170	S958	Centrosomal protein of 170 kDa	0.241664	0.999939	0.695739	0.999	0.456297	0.967288	0.413853	0.999682	0.296821	0.999505	0.410859	0.999875	0.888801	0.99947	0.220528	0.999683	0.397017	0.991988	0.49408	0.999703
Q5SW79	Q5SW79	CEP170	S971	Centrosomal protein of 170 kDa	-0.70434	0.999939	0.0823854	0.999	-1.24483	0.955294	-0.107234	0.999682	-0.0920367	0.999505	-0.279754	0.999875	0.0325785	0.99947	-0.107247	0.999683	1.26864	0.983219	-0.16491	0.999703
Q5SW79	Q5SW79	CEP170	T174	Centrosomal protein of 170 kDa	NA	NA	NA	NA	Inf	0	NA	NA	NA	NA	NA	NA	NA	NA	NA	NA	NA	NA	NA	NA
Q5SW79	Q5SW79	CEP170	T377	Centrosomal protein of 170 kDa	NA	NA	Inf	0	Inf	0	NA	NA	Inf	0	NA	NA	Inf	0	NA	NA	NA	NA	Inf	0
Q5SW79	Q5SW79	CEP170	T503	Centrosomal protein of 170 kDa	NA	NA	Inf	0	NA	NA	Inf	0	NA	NA	Inf	0	NA	NA	NA	NA	Inf	0	NA	NA
Q5SW79	Q5SW79	CEP170	T664	Centrosomal protein of 170 kDa	NegInf	0	0.000715429	0.99998	-1.00471	0.990086	-0.614253	0.999682	-0.398271	0.999505	-0.157325	0.999875	0.420425	0.99947	0.463702	0.999683	NegInf	0	-0.0383941	0.999703
Q5SW79	Q5SW79	CEP170	T840	Centrosomal protein of 170 kDa	NA	NA	NA	NA	Inf	0	NA	NA	Inf	0	NA	NA	NA	NA	Inf	0	NA	NA	Inf	0
Q9Y4F5	Q9Y4F5	CEP170B	S1114	Centrosomal protein of 170 kDa protein B	0.556433	0.999939	0.603703	0.999	0.649694	0.640162	0.27545	0.999682	0.613408	0.845648	0.507605	0.999875	0.622067	0.862411	0.34778	0.999683	0.779433	0.68609	0.396023	0.999703
Q9Y4F5	Q9Y4F5	CEP170B	S1135	Centrosomal protein of 170 kDa protein B	-0.04639	0.999939	0.0417981	0.999	0.397444	0.926587	0.230872	0.999682	-0.0197516	0.999505	0.0310401	0.999875	0.159853	0.99947	0.18778	0.999683	-0.339652	0.989618	0.379451	0.999703
Q9Y4F5	Q9Y4F5	CEP170B	S1179	Centrosomal protein of 170 kDa protein B	Inf	0	Inf	0	NA	NA	Inf	0	Inf	0	NA	NA	NA	NA	NA	NA	NA	NA	NA	NA
Q9Y4F5	Q9Y4F5	CEP170B	S1296	Centrosomal protein of 170 kDa protein B	NA	NA	NA	NA	NA	NA	Inf	0	NA	NA	NA	NA	Inf	0	Inf	0	Inf	0	NA	NA
Q9Y4F5	Q9Y4F5	CEP170B	S1548	Centrosomal protein of 170 kDa protein B	0.0387876	0.999939	-0.3706	0.999	0.0137759	0.999264	0.216719	0.999682	0.0137817	0.999505	NegInf	0	-0.797963	0.99947	0.587005	0.999683	-0.493395	0.991988	-0.199331	0.999703
Q9Y4F5	Q9Y4F5	CEP170B	S360	Centrosomal protein of 170 kDa protein B	-0.0789512	0.999939	0.0405336	0.999	-0.0566778	0.998947	-0.01521	0.999682	0.0565392	0.999505	-0.307355	0.999875	-0.256945	0.99947	-0.276966	0.999683	-0.0970666	0.996401	-0.0804381	0.999703
Q9Y4F5	Q9Y4F5	CEP170B	S362	Centrosomal protein of 170 kDa protein B	NA	NA	NA	NA	NA	NA	Inf	0	NA	NA	NA	NA	NA	NA	NA	NA	NA	NA	Inf	0
Q9Y4F5	Q9Y4F5	CEP170B	S419	Centrosomal protein of 170 kDa protein B	1.61752	0.999939	1.77511	0.999	NegInf	0	0.106642	0.999682	1.80461	0.999505	NegInf	0	NegInf	0	0.328578	0.999683	0.73973	0.991988	-0.00766179	0.999703
Q9Y4F5	Q9Y4F5	CEP170B	S421	Centrosomal protein of 170 kDa protein B	1.63929	0.0288285	0.735857	0.999	0.302531	0.971336	-0.200145	0.999682	1.00222	0.652995	0.508314	0.999875	0.386381	0.99947	0.207184	0.999683	0.109425	0.995605	-0.246036	0.999703
Q9Y4F5	Q9Y4F5	CEP170B	S772	Centrosomal protein of 170 kDa protein B	NA	NA	Inf	0	NA	NA	NA	NA	Inf	0	NA	NA	NA	NA	NA	NA	Inf	0	Inf	0
Q9Y4F5	Q9Y4F5	CEP170B	S853	Centrosomal protein of 170 kDa protein B	Inf	0	NA	NA	Inf	0	Inf	0	NA	NA	Inf	0	Inf	0	NA	NA	Inf	0	Inf	0
Q8TEP8	Q8TEP8	CEP192	S2110	Centrosomal protein of 192 kDa	Inf	0	Inf	0	Inf	0	Inf	0	Inf	0	Inf	0	NA	NA	Inf	0	NA	NA	NA	NA
Q9BV73	Q9BV73	CEP250	S2229	Centrosome-associated protein CEP250	Inf	0	Inf	0	Inf	0	Inf	0	Inf	0	Inf	0	Inf	0	NA	NA	Inf	0	Inf	0
Q96ST8	Q96ST8	CEP89	S113	Centrosomal protein of 89 kDa	NA	NA	Inf	0	NA	NA	NA	NA	NA	NA	NA	NA	NA	NA	Inf	0	Inf	0	NA	NA
Q96ST8	Q96ST8	CEP89	S40	Centrosomal protein of 89 kDa	Inf	0	NA	NA	Inf	0	Inf	0	NA	NA	Inf	0	Inf	0	NA	NA	Inf	0	NA	NA
Q96ST8	Q96ST8	CEP89	S44	Centrosomal protein of 89 kDa	Inf	0	NA	NA	Inf	0	Inf	0	NA	NA	Inf	0	Inf	0	NA	NA	Inf	0	NA	NA
P41208	P41208	CETN2	S20	Centrin-2	NegInf	0	-0.0877185	0.999	0.930831	0.990086	0.0849861	0.999682	-0.00464875	0.999709	-0.27982	0.999875	-0.388132	0.99947	0.510298	0.999683	1.88939	0.981176	0.938458	0.999703
Q96MT7	Q96MT7	CFAP44	Y1438	Cilia- and flagella-associated protein 44	0.438276	0.999939	NegInf	0	6.70168	0.96262	NegInf	0	10.4964	0.999505	NegInf	0	NegInf	0	6.53491	0.999683	NegInf	0	3.47755	0.999703
Q9UEE9	Q9UEE9	CFDP1	S250	Craniofacial development protein 1	0.698925	0.999939	0.404928	0.999	-2.07274	0.820209	-0.274427	0.999682	0.739671	0.999505	0.0110362	0.999875	-0.883176	0.99947	-0.143082	0.999683	0.755325	0.991988	-1.46098	0.999703
P23528	P23528	CFL1	S156	Cofilin-1	-0.0762237	NA	NegInf	0	NegInf	0	NegInf	0	NegInf	0	-0.125019	NA	NegInf	0	NegInf	0	NegInf	0	NegInf	0
P23528	P23528	CFL1	S3	Cofilin-1	-0.856029	0.999939	-0.411405	0.999	-1.05894	0.566289	-0.793026	0.999682	-0.796891	0.988002	-0.343458	0.999875	-0.73031	0.99947	-0.533558	0.999683	-0.486888	0.981176	-0.734961	0.999703
P23528	P23528	CFL1	S41	Cofilin-1	0.71213	0.999939	0.0161303	0.999244	1.75431	0.882178	0.400071	0.999682	1.21091	0.999505	1.77408	0.999875	1.30591	0.99947	1.0049	0.999683	0.955452	0.991988	1.01132	0.999703
P23528	P23528	CFL1	T129	Cofilin-1	NA	NA	Inf	0	Inf	0	NA	NA	NA	NA	NA	NA	Inf	0	Inf	0	Inf	0	NA	NA
Q9Y281	Q9Y281	CFL2	S3	Cofilin-2	-1.30011	9.61823e-05	-0.581633	0.583647	-1.13032	0.00317129	-0.562567	0.999682	-0.997373	0.00554231	-0.387929	0.999875	-1.25089	0.00040778	-0.739198	0.48356	-0.544462	0.707085	-0.748827	0.402641
Q0VF96	Q0VF96	CGNL1	S283	Cingulin-like protein 1	Inf	0	Inf	0	Inf	0	NA	NA	Inf	0	Inf	0	Inf	0	Inf	0	NA	NA	Inf	0
Q13111	Q13111	CHAF1A	S772	Chromatin assembly factor 1 subunit A	NegInf	0	-0.0962264	0.999	0.328118	0.958348	-0.213184	0.999682	0.195326	0.999505	-0.234988	0.999875	0.345278	0.99947	-0.44017	0.999683	0.496694	0.917133	0.494649	0.999703
Q13111	Q13111	CHAF1A	T770	Chromatin assembly factor 1 subunit A	NA	NA	NA	NA	NA	NA	Inf	0	NA	NA	NA	NA	Inf	0	NA	NA	NA	NA	NA	NA
Q13112	Q13112	CHAF1B	S409	Chromatin assembly factor 1 subunit B	NegInf	0	-0.0960309	0.999	NegInf	0	-0.31266	0.999682	-0.0459377	0.999505	-0.103623	0.999875	0.0655194	0.99947	-0.0310504	0.999683	0.0874919	0.995605	0.16735	0.999703
Q13112	Q13112	CHAF1B	S410	Chromatin assembly factor 1 subunit B	-0.568095	0.999939	-0.426652	0.999	0.337203	0.958348	-0.406726	0.999682	-0.141941	0.999505	-0.470095	0.999875	-0.461779	0.99947	-0.147786	0.999683	-0.0943671	0.995605	-0.178051	0.999703
Q13112	Q13112	CHAF1B	S429	Chromatin assembly factor 1 subunit B	-0.265252	0.999939	-0.136568	0.999	-0.0792055	0.998947	0.0910818	0.999682	-0.2114	0.999505	-0.530221	0.999875	-1.05699	0.99947	-0.925941	0.999683	0.320491	0.991988	0.116286	0.999703
Q96JM3	Q96JM3	CHAMP1	S204	Chromosome alignment-maintaining phosphoprotein 1	0.0698853	0.999939	-0.316193	0.999	0.000727285	0.999264	-0.127069	0.999682	-0.216248	0.999505	-0.0977554	0.999875	0.0108037	0.99947	-0.291577	0.999683	-0.13668	0.991988	-0.243901	0.999703
Q96JM3	Q96JM3	CHAMP1	S214	Chromosome alignment-maintaining phosphoprotein 1	Inf	0	NA	NA	NA	NA	NA	NA	NA	NA	NA	NA	NA	NA	Inf	0	Inf	0	NA	NA
Q96JM3	Q96JM3	CHAMP1	S282	Chromosome alignment-maintaining phosphoprotein 1	0.08303	0.999939	-0.388302	0.999	-0.530721	0.969112	0.0316031	0.999682	-0.4491	0.999505	-0.624024	0.999875	-0.564995	0.99947	0.335642	0.999683	-0.15636	0.995605	-0.85717	0.999703
Q96JM3	Q96JM3	CHAMP1	S284	Chromosome alignment-maintaining phosphoprotein 1	0.199943	0.999939	0.219285	0.999	-0.055745	0.998947	0.781969	0.999682	0.111476	0.999505	0.0247595	0.999875	0.00434669	0.99947	0.377085	0.999683	0.343801	0.991988	0.0275203	0.999703
Q96JM3	Q96JM3	CHAMP1	S286	Chromosome alignment-maintaining phosphoprotein 1	-0.192344	0.999939	0.236596	0.999	0.295891	0.958348	-0.140403	0.999682	0.0329313	0.999505	0.0837235	0.999875	-1.22828	0.789374	-0.10317	0.999683	-0.0847848	0.996401	-0.300406	0.999703
Q96JM3	Q96JM3	CHAMP1	S405	Chromosome alignment-maintaining phosphoprotein 1	0.274598	0.999939	0.0661126	0.999	0.608407	0.828534	0.129508	0.999682	-0.0330823	0.999505	0.0252741	0.999875	0.29177	0.99947	0.115055	0.999683	0.562361	0.917133	0.31704	0.999703
Q96JM3	Q96JM3	CHAMP1	S427	Chromosome alignment-maintaining phosphoprotein 1	0.236818	0.999939	0.189751	0.999	0.448637	0.990086	1.51638	0.999682	0.533521	0.999505	0.316317	0.999875	0.588877	0.99947	0.528659	0.999683	1.12958	0.959344	1.01734	0.999703
Q96JM3	Q96JM3	CHAMP1	S432	Chromosome alignment-maintaining phosphoprotein 1	NA	NA	NA	NA	NA	NA	Inf	0	NA	NA	Inf	0	NA	NA	NA	NA	Inf	0	Inf	0
Q96JM3	Q96JM3	CHAMP1	S436	Chromosome alignment-maintaining phosphoprotein 1	NA	NA	NA	NA	NA	NA	Inf	0	NA	NA	Inf	0	NA	NA	NA	NA	Inf	0	Inf	0
Q96JM3	Q96JM3	CHAMP1	S443	Chromosome alignment-maintaining phosphoprotein 1	NA	NA	Inf	0	NA	NA	Inf	0	Inf	0	Inf	0	NA	NA	NA	NA	NA	NA	NA	NA
Q96JM3	Q96JM3	CHAMP1	S445	Chromosome alignment-maintaining phosphoprotein 1	0.287216	0.999939	-0.62939	0.999	0.28283	0.971336	-0.174599	0.999682	-0.140459	0.999505	-0.0814634	0.999875	-0.34689	0.99947	0.0374682	0.999683	0.486716	0.981176	0.0664461	0.999703
Q96JM3	Q96JM3	CHAMP1	S452	Chromosome alignment-maintaining phosphoprotein 1	0.957081	0.999939	0.857896	0.999	0.804578	0.95819	1.02673	0.999682	0.662287	0.999505	1.16724	0.999875	0.731358	0.99947	0.543961	0.999683	0.258182	0.991988	1.14472	0.999703
Q96JM3	Q96JM3	CHAMP1	S459	Chromosome alignment-maintaining phosphoprotein 1	-0.311256	0.999939	-0.0433713	0.999	-0.662915	0.826959	-0.240474	0.999682	0.0478323	0.999505	-0.128062	0.999875	-0.0382319	0.99947	-0.293829	0.999683	0.179737	0.991988	-0.50446	0.999703
Q96JM3	Q96JM3	CHAMP1	S462	Chromosome alignment-maintaining phosphoprotein 1	Inf	0	NA	NA	NA	NA	NA	NA	NA	NA	Inf	0	NA	NA	Inf	0	NA	NA	Inf	0
Q96JM3	Q96JM3	CHAMP1	S472	Chromosome alignment-maintaining phosphoprotein 1	-0.10821	0.999939	0.338449	0.999	NegInf	0	-0.250063	0.999682	-0.232935	0.999505	-0.576864	0.999875	NegInf	0	-0.763526	0.999683	-0.115143	0.997959	-2.26485	0.765812
Q96JM3	Q96JM3	CHAMP1	S476	Chromosome alignment-maintaining phosphoprotein 1	0.218677	0.999939	0.190754	0.999	0.154341	0.990086	0.0597718	0.999682	-0.0312074	0.999505	0.0375273	0.999875	-0.178962	0.99947	-0.108507	0.999683	0.278734	0.981176	-0.196984	0.999703
Q96JM3	Q96JM3	CHAMP1	S87	Chromosome alignment-maintaining phosphoprotein 1	0.840928	0.999939	0.733394	0.999	0.941045	0.755531	0.937714	0.999682	0.652995	0.999505	0.916727	0.999875	0.47005	0.99947	NegInf	0	1.05065	0.904346	1.24154	0.970934
Q96JM3	Q96JM3	CHAMP1	T458	Chromosome alignment-maintaining phosphoprotein 1	NA	NA	NA	NA	Inf	0	NA	NA	NA	NA	NA	NA	Inf	0	NA	NA	NA	NA	NA	NA
Q9NX63	Q9NX63	CHCHD3	S46	MICOS complex subunit MIC19	NA	NA	NA	NA	NA	NA	NA	NA	Inf	0	NA	NA	Inf	0	NA	NA	NA	NA	NA	NA
Q9NX63	Q9NX63	CHCHD3	S50	MICOS complex subunit MIC19	0.0666514	0.999939	0.263486	0.999	0.5146	0.795641	0.0329844	0.999682	-0.2317	0.999505	-0.223796	0.999875	0.157093	0.99947	0.0423939	0.999683	0.443049	0.959344	-0.101854	0.999703
O14646	O14646	CHD1	S1677	Chromodomain-helicase-DNA-binding protein 1	0.296032	0.999939	-0.298282	0.999	-1.7957	0.755531	-0.568886	0.999682	0.0814851	0.999505	0.0768767	0.999875	-1.10696	0.99947	-0.386819	0.999683	-0.109457	0.997959	0.0794749	0.999703
O14646	O14646	CHD1	S1687	Chromodomain-helicase-DNA-binding protein 1	0.109926	0.999939	-0.444364	0.999	-0.0763636	0.997821	-0.287931	0.999682	-0.153661	0.999505	0.146832	0.999875	-0.0791163	0.99947	-0.394706	0.999683	0.123356	0.991988	-0.145862	0.999703
O14646	O14646	CHD1	S1689	Chromodomain-helicase-DNA-binding protein 1	NegInf	0	NegInf	0	-0.631893	NA	NegInf	0	-0.919448	NA	NegInf	0	-1.10917	NA	NegInf	0	NegInf	0	-0.226212	NA
O14647	O14647	CHD2	S1795	Chromodomain-helicase-DNA-binding protein 2	-0.584771	0.999939	-0.253312	0.999	-0.744226	0.958348	NegInf	0	-3.07901	0.645562	-1.23495	0.999875	NegInf	0	-0.791879	0.999683	0.170811	0.995605	NegInf	0
Q12873	Q12873	CHD3	S1601	Chromodomain-helicase-DNA-binding protein 3	0.105855	0.999939	0.282368	0.999	0.738393	0.939423	0.0318309	0.999682	0.314116	0.999505	-0.180183	0.999875	0.562668	0.99947	-0.0787422	0.999683	1.11345	0.914272	0.534611	0.999703
Q12873	Q12873	CHD3	S1605	Chromodomain-helicase-DNA-binding protein 3	-0.383519	0.999939	NegInf	0	NegInf	0	0.0903305	0.999682	0.0166231	0.999505	-0.442629	0.999875	0.0698409	0.99947	NegInf	0	0.510171	0.991988	NegInf	0
Q12873	Q12873	CHD3	S324	Chromodomain-helicase-DNA-binding protein 3	-0.0620628	0.999939	0.0538409	0.999	-0.171351	0.974642	0.330699	0.999682	0.246042	0.999505	0.505405	0.999875	0.250894	0.99947	-0.258884	0.999683	NegInf	0	0.35468	0.999703
Q12873	Q12873	CHD3	S597	Chromodomain-helicase-DNA-binding protein 3	NA	NA	Inf	0	Inf	0	NA	NA	NA	NA	NA	NA	NA	NA	Inf	0	NA	NA	Inf	0
Q12873	Q12873	CHD3	S713	Chromodomain-helicase-DNA-binding protein 3	0.877791	0.999939	0.325853	0.999	1.31366	0.622566	0.255391	0.999682	0.670509	0.999505	0.815179	0.999875	0.69682	0.99947	0.565986	0.999683	0.811921	0.981176	0.385935	0.999703
Q12873	Q12873	CHD3	T715	Chromodomain-helicase-DNA-binding protein 3	-0.313007	0.999939	NegInf	0	-2.27974	0.826195	NegInf	0	-2.62871	0.988002	0.01545	0.999875	NegInf	0	NegInf	0	NegInf	0	NegInf	0
Q14839	Q14839	CHD4	S1531	Chromodomain-helicase-DNA-binding protein 4	NA	NA	Inf	0	NA	NA	Inf	0	Inf	0	NA	NA	NA	NA	NA	NA	NA	NA	Inf	0
Q14839	Q14839	CHD4	S1535	Chromodomain-helicase-DNA-binding protein 4	0.337313	0.999939	-0.138511	0.999	-0.000954927	0.999524	1.4171	0.999682	0.939928	0.999505	0.682908	0.999875	0.655486	0.99947	-0.0311244	0.999683	0.52425	0.991988	0.331814	0.999703
Q14839	Q14839	CHD4	T1553	Chromodomain-helicase-DNA-binding protein 4	-0.198852	0.999939	0.149828	0.999	0.388348	0.997821	-0.382311	0.999682	-0.360267	0.999505	-0.470662	0.999875	0.142094	0.99947	-0.319146	0.999683	-0.234981	0.994704	-0.0980866	0.999703
Q9HCK8	Q9HCK8	CHD8	S1995	Chromodomain-helicase-DNA-binding protein 8	0.26008	0.999939	-0.0849246	0.999	-0.136672	0.998947	-0.400095	0.999682	0.0015575	0.999709	-0.37277	0.999875	-0.160096	0.99947	-0.508293	0.999683	0.173641	0.991988	-0.0286426	0.999703
Q9HCK8	Q9HCK8	CHD8	S2046	Chromodomain-helicase-DNA-binding protein 8	0.0957039	0.999939	-0.365855	0.999	-0.00319651	0.999264	-0.00183435	0.999682	-0.024992	0.999505	0.373998	0.999875	NegInf	0	-0.201029	0.999683	-0.54176	0.959344	-0.210552	0.999703
Q3L8U1	Q3L8U1	CHD9	S550	Chromodomain-helicase-DNA-binding protein 9	-0.177124	0.999939	-0.0730369	0.999	0.396406	0.967288	-0.164315	0.999682	0.192074	0.999505	0.317897	0.999875	0.288952	0.99947	-0.110342	0.999683	0.520256	0.981176	NegInf	0
Q3L8U1	Q3L8U1	CHD9	Y876	Chromodomain-helicase-DNA-binding protein 9	NegInf	0	NegInf	0	NegInf	0	NegInf	0	0.396254	NA	NegInf	0	NegInf	0	NegInf	0	1.07268	NA	NegInf	0
Q9UQN3	Q9UQN3	CHMP2B	S187	Charged multivesicular body protein 2b	1.23663	0.999939	NegInf	0	NegInf	0	NegInf	0	0.890968	0.999505	0.894031	0.999875	NegInf	0	NegInf	0	NegInf	0	NegInf	0
Q9UQN3	Q9UQN3	CHMP2B	S199	Charged multivesicular body protein 2b	-0.210149	0.999939	-0.224394	0.999	-0.650324	0.926587	-0.231756	0.999682	0.0766997	0.999505	-0.277561	0.999875	-0.0206729	0.99947	-0.446851	0.999683	-0.0941516	0.997959	-0.0320495	0.999703
Q9Y3E7	Q9Y3E7	CHMP3	S200	Charged multivesicular body protein 3	0.0231969	0.999939	-0.627988	0.999	-0.165143	0.997821	0.181166	0.999682	-0.231387	0.999505	-0.22167	0.999875	-0.128805	0.99947	-0.277298	0.999683	0.237611	0.991988	0.117737	0.999703
Q96CF2	Q96CF2	CHMP4C	S215	Charged multivesicular body protein 4c	NegInf	0	NegInf	0	1.60454	0.967288	NegInf	0	NegInf	0	NegInf	0	NegInf	0	NegInf	0	NegInf	0	NegInf	0
Q8WUX9	Q8WUX9	CHMP7	S417	Charged multivesicular body protein 7	0.479642	0.999939	0.520314	0.999	-0.584906	0.997821	-0.869334	0.999682	0.319816	0.999505	0.694079	0.999875	NegInf	0	NegInf	0	0.696075	0.991988	-2.52945	0.999703
Q9NRG0	Q9NRG0	CHRAC1	S124	Chromatin accessibility complex protein 1	NegInf	0	-1.30643	0.999	2.60735	0.863038	NegInf	0	1.08533	0.999505	NegInf	0	-0.256103	0.99947	NegInf	0	-0.432459	0.995605	NegInf	0
Q9NS84	Q9NS84	CHST7	S98	Carbohydrate sulfotransferase 7	NA	NA	Inf	0	Inf	0	NA	NA	Inf	0	Inf	0	NA	NA	Inf	0	NA	NA	NA	NA
Q8WVB6	Q8WVB6	CHTF18	S63	Chromosome transmission fidelity protein 18 homolog	-0.820962	NA	NegInf	0	NegInf	0	NegInf	0	-0.390857	NA	NegInf	0	-1.26102	NA	-0.72445	NA	-1.77574	NA	NegInf	0
Q8WVB6	Q8WVB6	CHTF18	S865	Chromosome transmission fidelity protein 18 homolog	NA	NA	Inf	0	NA	NA	Inf	0	NA	NA	NA	NA	NA	NA	Inf	0	NA	NA	NA	NA
Q8WVB6	Q8WVB6	CHTF18	S871	Chromosome transmission fidelity protein 18 homolog	-0.0469058	0.999939	-0.0822367	0.999	-0.444268	0.912581	-0.282864	0.999682	-0.215296	0.999505	0.314885	0.999875	-0.11438	0.99947	-0.0201961	0.999683	-0.411761	0.981176	0.164214	0.999703
Q6FI81	Q6FI81	CIAPIN1	S182	Anamorsin	NA	NA	Inf	0	Inf	0	NA	NA	NA	NA	NA	NA	NA	NA	Inf	0	NA	NA	Inf	0
Q6FI81	Q6FI81	CIAPIN1	S183	Anamorsin	-0.311277	0.999939	0.00643614	0.999244	-0.163415	0.996586	-0.464476	0.999682	-0.366253	0.999505	0.223136	0.999875	-0.584937	0.99947	-0.537828	0.999683	0.324786	0.991988	NegInf	0
Q96RK0	Q96RK0	CIC	S1245	Protein capicua homolog	0.0946793	0.999939	-0.117244	0.999	-0.0223381	0.998947	NegInf	0	0.0109083	0.999505	-0.0107191	0.999875	0.133742	0.99947	-0.172978	0.999683	0.11793	0.995605	0.0577305	0.999703
Q96RK0	Q96RK0	CIC	S1246	Protein capicua homolog	0.0946793	0.999939	-0.117244	0.999	-0.0223381	0.998947	NegInf	0	0.0109083	0.999505	-0.0107191	0.999875	0.133742	0.99947	-0.172978	0.999683	0.11793	0.995605	0.0577305	0.999703
Q96RK0	Q96RK0	CIC	S1373	Protein capicua homolog	-0.177175	0.999939	-0.609386	0.999	-0.123682	0.998947	-0.255091	0.999682	0.281316	0.999505	0.424442	0.999875	-0.147971	0.99947	0.0931444	0.999683	0.0756037	0.997959	-0.62539	0.999703
Q96RK0	Q96RK0	CIC	S1378	Protein capicua homolog	NegInf	0	-0.310426	NA	-1.8064	NA	NegInf	0	NegInf	0	NegInf	0	NegInf	0	NegInf	0	NegInf	0	NegInf	0
Q96RK0	Q96RK0	CIC	S1382	Protein capicua homolog	Inf	0	NA	NA	NA	NA	Inf	0	Inf	0	NA	NA	Inf	0	NA	NA	NA	NA	NA	NA
Q96RK0	Q96RK0	CIC	S173	Protein capicua homolog	0.0263273	0.999939	0.0723878	0.999	0.127123	0.996586	0.172415	0.999682	-0.157257	0.999505	-0.164659	0.999875	0.0995594	0.99947	-0.190556	0.999683	0.335105	0.981176	-0.049773	0.999703
Q96RK0	Q96RK0	CIC	T1375	Protein capicua homolog	NegInf	0	NegInf	0	-1.16236	0.743269	-0.186891	0.999682	NegInf	0	-0.821252	0.999875	-0.324044	0.99947	NegInf	0	NegInf	0	-1.62557	0.94535
Q96RK0	Q96RK0	CIC	T1381	Protein capicua homolog	-1.00158	0.999939	-0.64884	0.999	-0.163136	0.998947	0.586592	0.999682	0.160579	0.999505	0.384988	0.999875	0.335334	0.99947	-1.00011	0.999683	0.232306	0.997959	-0.664844	0.999703
Q96RK0	Q96RK0	CIC	T171	Protein capicua homolog	NA	NA	NA	NA	NA	NA	NA	NA	Inf	0	NA	NA	NA	NA	NA	NA	Inf	0	NA	NA
Q86X95	Q86X95	CIR1	S202	Corepressor interacting with RBPJ 1	-0.0078111	0.999939	-0.0506328	0.999	-0.346666	0.967288	0.0708479	0.999682	-0.0993743	0.999505	0.0156768	0.999875	-0.650165	0.99947	-0.0145857	0.999683	-0.875268	0.901678	-0.354564	0.999703
Q86X95	Q86X95	CIR1	Y199	Corepressor interacting with RBPJ 1	NA	NA	NA	NA	NA	NA	NA	NA	NA	NA	NA	NA	Inf	0	Inf	0	NA	NA	NA	NA
O14578	O14578	CIT	S1971	Citron Rho-interacting kinase	3.33685	0.999939	2.18993	0.999	3.71405	0.8144	0.963043	0.999682	3.58177	0.988002	1.7426	0.999875	2.42625	0.99947	3.13058	0.999683	2.18856	0.981176	3.73392	0.999703
O14578	O14578	CIT	S1993	Citron Rho-interacting kinase	-0.36023	0.999939	-0.299293	0.999	-0.0665052	0.998947	-0.0835154	0.999682	-0.213803	0.999505	-0.204434	0.999875	-0.15376	0.99947	-0.155134	0.999683	-0.283002	0.983219	-0.263081	0.999703
Q9ULV3	Q9ULV3	CIZ1	S838	Cip1-interacting zinc finger protein	0.00995394	0.999939	0.267687	0.999	0.328711	0.975568	0.0544303	0.999682	0.494613	0.999505	0.840476	0.999875	-0.259843	0.99947	0.0656167	0.999683	1.01456	0.904346	0.429295	0.999703
Q9ULV3	Q9ULV3	CIZ1	T244	Cip1-interacting zinc finger protein	-0.304639	0.999939	0.105349	0.999	0.0357246	0.998947	-0.157567	0.999682	-0.171017	0.999505	-0.776226	0.999875	-0.577241	0.99947	-1.01646	0.996198	0.401271	0.981176	-0.0896734	0.999703
Q07065	Q07065	CKAP4	S17	Cytoskeleton-associated protein 4	NA	NA	NA	NA	NA	NA	Inf	0	Inf	0	Inf	0	Inf	0	NA	NA	Inf	0	NA	NA
Q07065	Q07065	CKAP4	S19	Cytoskeleton-associated protein 4	NegInf	0	-0.564198	0.999	-0.0403028	0.998947	NegInf	0	NegInf	0	NegInf	0	NegInf	0	-0.421633	0.999683	-0.502476	0.991988	NegInf	0
Q7Z460	Q7Z460	CLASP1	S1088	CLIP-associating protein 1	-0.710713	0.999939	NegInf	0	NegInf	0	-0.153925	0.999682	NegInf	0	NegInf	0	-1.2882	0.974155	NegInf	0	NegInf	0	NegInf	0
Q7Z460	Q7Z460	CLASP1	S1091	CLIP-associating protein 1	0.00710588	0.999939	-0.0733086	0.999	0.0955894	0.997821	0.160398	0.999682	-0.0625216	0.999505	-0.190526	0.999875	0.559264	0.99947	-0.174024	0.999683	0.278464	0.989618	0.133946	0.999703
Q7Z460	Q7Z460	CLASP1	S1193	CLIP-associating protein 1	Inf	0	NA	NA	NA	NA	NA	NA	NA	NA	Inf	0	NA	NA	Inf	0	NA	NA	Inf	0
Q7Z460	Q7Z460	CLASP1	S1196	CLIP-associating protein 1	-2.23171	0.663881	0.28516	0.999	-0.481169	0.996586	0.135532	0.999682	0.00819801	0.999505	0.132094	0.999875	-0.00325204	0.99947	-0.515878	0.999683	0.213616	0.995222	-0.159514	0.999703
Q7Z460	Q7Z460	CLASP1	S1223	CLIP-associating protein 1	0.632243	0.999939	-0.136905	0.999	NegInf	0	-0.455939	0.999682	0.180652	0.999505	0.329398	0.999875	0.348724	0.99947	0.382776	0.999683	0.514383	0.991988	NegInf	0
Q7Z460	Q7Z460	CLASP1	S559	CLIP-associating protein 1	0.0653733	0.999939	0.446334	0.999	NegInf	0	0.443636	0.999682	0.831516	0.952553	0.416647	0.999875	0.0400351	0.99947	0.370971	0.999683	0.728204	0.914272	0.659335	0.999703
Q7Z460	Q7Z460	CLASP1	S594	CLIP-associating protein 1	0.104977	0.999939	-0.943592	0.999	0.122161	0.998947	-0.458144	0.999682	-0.385927	0.999505	0.390574	0.999875	NegInf	0	0.275986	0.999683	0.349914	0.991988	-0.400164	0.999703
Q7Z460	Q7Z460	CLASP1	S598	CLIP-associating protein 1	-0.418711	0.999939	-0.929799	0.999	-0.328447	0.996586	-0.330814	0.999682	-1.33394	0.988002	-0.0901875	0.999875	-0.330562	0.99947	-0.464873	0.999683	-1.29419	0.914272	-0.311339	0.999703
Q7Z460	Q7Z460	CLASP1	S600	CLIP-associating protein 1	-0.829948	0.999939	-0.879275	0.999	-0.348944	0.990086	-0.40299	0.999682	-0.304434	0.999505	-0.931464	0.999875	-0.0614031	0.99947	-0.734543	0.999683	-1.16253	0.906193	-0.163047	0.999703
Q7Z460	Q7Z460	CLASP1	S646	CLIP-associating protein 1	0.110941	0.999939	0.556821	0.999	0.694003	0.947203	0.848181	0.999682	0.592573	0.999505	0.343141	0.999875	0.228791	0.99947	0.889968	0.999683	0.458024	0.991988	0.528696	0.999703
Q7Z460	Q7Z460	CLASP1	S797	CLIP-associating protein 1	0.228028	0.999939	NegInf	0	-0.44823	0.997821	0.326844	0.999682	0.794722	0.999505	0.801302	0.999875	0.533918	0.99947	0.757654	0.999683	-0.602544	0.991988	-0.81095	0.999703
Q7Z460	Q7Z460	CLASP1	T796	CLIP-associating protein 1	NegInf	0	NegInf	0	NegInf	0	NegInf	0	NegInf	0	NegInf	0	NegInf	0	1.2518	NA	NegInf	0	NegInf	0
Q7Z460	Q7Z460	CLASP1	T798	CLIP-associating protein 1	Inf	0	NA	NA	NA	NA	NA	NA	NA	NA	NA	NA	NA	NA	NA	NA	Inf	0	NA	NA
O75122	O75122	CLASP2	S1012	CLIP-associating protein 2	0.478006	0.999939	0.263483	0.999	0.167071	0.996586	0.0315166	0.999682	0.168596	0.999505	0.226399	0.999875	0.455771	0.99947	0.540939	0.999683	0.321341	0.981176	0.0251947	0.999703
O75122	O75122	CLASP2	S1013	CLIP-associating protein 2	NA	NA	Inf	0	Inf	0	Inf	0	NA	NA	NA	NA	Inf	0	Inf	0	Inf	0	Inf	0
O75122	O75122	CLASP2	S326	CLIP-associating protein 2	NA	NA	NA	NA	NA	NA	NA	NA	NA	NA	NA	NA	Inf	0	NA	NA	NA	NA	Inf	0
O75122	O75122	CLASP2	S327	CLIP-associating protein 2	1.0805	NA	NegInf	0	1.17313	NA	NegInf	0	NegInf	0	0.306393	NA	NegInf	0	0.300893	NA	0.513447	NA	0.269021	NA
O75122	O75122	CLASP2	S368	CLIP-associating protein 2	-0.189302	0.999939	-0.966835	0.827596	-0.459689	0.941355	-0.137818	0.999682	-0.957248	0.651151	NegInf	0	-0.8167	0.99947	0.022295	0.999683	-0.970647	0.758794	-0.0232844	0.999703
O75122	O75122	CLASP2	S370	CLIP-associating protein 2	-0.173826	0.999939	-0.190838	0.999	0.300282	0.95819	-0.244994	0.999682	-0.0828219	0.999505	-0.249305	0.999875	-0.305511	0.99947	-0.189471	0.999683	-0.167439	0.991988	0.0835047	0.999703
O75122	O75122	CLASP2	S596	CLIP-associating protein 2	-0.135819	0.999939	-0.155805	0.999	-0.595875	0.958348	-0.371395	0.999682	-0.633953	0.999505	-0.0137749	0.999875	0.0956988	0.99947	0.010529	0.999683	-0.178966	0.995605	-0.445219	0.999703
O75122	O75122	CLASP2	T594	CLIP-associating protein 2	-0.0818495	0.999939	-0.474679	0.999	-1.49823	0.624908	0.147145	0.999682	1.06774	0.990195	0.484777	0.999875	0.58158	0.99947	0.0657486	0.999683	-0.502357	0.991988	-0.752814	0.999703
Q8N2M8	Q8N2M8	CLASRP	S285	CLK4-associating serine/arginine rich protein	0.149636	0.999939	-0.130781	0.999	0.585134	0.795641	0.127244	0.999682	0.32811	0.999505	-0.0927516	0.999875	0.045719	0.99947	-0.268721	0.999683	0.437801	0.929553	0.0303932	0.999703
Q8N2M8	Q8N2M8	CLASRP	S331	CLK4-associating serine/arginine rich protein	NegInf	0	NegInf	0	NegInf	0	NegInf	0	-0.126949	NA	NegInf	0	-0.0556596	NA	NegInf	0	NegInf	0	NegInf	0
Q8N2M8	Q8N2M8	CLASRP	S335	CLK4-associating serine/arginine rich protein	-0.336776	0.999939	-0.825687	0.999	-0.00767386	0.999264	0.00272471	0.999682	-0.4309	0.999505	-1.55851	0.999875	-0.504991	0.99947	-0.61413	0.999683	0.0365431	0.998506	-1.21979	0.999703
Q8N2M8	Q8N2M8	CLASRP	S547	CLK4-associating serine/arginine rich protein	-0.0510345	0.999939	-0.127016	0.999	0.120698	0.992185	-0.282504	0.999682	-0.0387315	0.999505	0.0689562	0.999875	-0.101483	0.99947	-0.053732	0.999683	0.231275	0.983219	-0.0481171	0.999703
Q96S66	Q96S66	CLCC1	S509	Chloride channel CLIC-like protein 1	-0.0401467	0.999939	NegInf	0	NegInf	0	NegInf	0	0.308647	0.999505	-0.0749954	0.999875	0.472191	0.99947	-0.472273	0.999683	NegInf	0	NegInf	0
P51798	P51798	CLCN7	S60	H(+)/Cl(-) exchange transporter 7	0.696933	0.999939	NegInf	0	0.263852	0.99108	-0.160328	0.999682	NegInf	0	NegInf	0	NegInf	0	NegInf	0	NegInf	0	0.483897	0.999703
P51798	P51798	CLCN7	S61	H(+)/Cl(-) exchange transporter 7	NA	NA	NA	NA	Inf	0	Inf	0	NA	NA	Inf	0	Inf	0	Inf	0	Inf	0	Inf	0
P56749	P56749	CLDN12	S228	Claudin-12	0.354009	0.999939	0.537242	0.999	0.150881	0.994596	0.236766	0.999682	-0.282217	0.999505	0.867404	0.999875	-0.421123	0.99947	0.519151	0.999683	0.199477	0.991988	0.0734432	0.999703
Q14677	Q14677	CLINT1	S227	Clathrin interactor 1	-0.333223	0.999939	-1.06889	0.999	1.28538	0.990086	NegInf	0	NegInf	0	NegInf	0	NegInf	0	NegInf	0	-0.85457	0.991988	-0.952516	0.999703
Q14677	Q14677	CLINT1	S299	Clathrin interactor 1	0.0786365	0.999939	0.51537	0.818144	0.364576	0.791399	0.184416	0.999682	0.092162	0.999505	0.461229	0.999875	-0.0186477	0.99947	0.330199	0.999683	0.325266	0.942147	-0.180137	0.999703
Q14677	Q14677	CLINT1	T294	Clathrin interactor 1	Inf	0	NA	NA	Inf	0	NA	NA	NA	NA	Inf	0	NA	NA	NA	NA	NA	NA	NA	NA
Q14677	Q14677	CLINT1	T308	Clathrin interactor 1	0.0746	0.999939	0.124724	0.999	0.199216	0.997821	0.699096	0.999682	-0.0976682	0.999505	-0.185992	0.999875	-0.216762	0.99947	NegInf	0	0.244139	0.991988	0.0839863	0.999703
P30622;Q9UDT6	P30622	CLIP	S348	CAP-Gly domain-containing linker protein 1	1.17017	0.999939	0.895004	0.999	NegInf	0	0.236296	0.999682	1.6695	0.988002	1.16725	0.999875	0.328152	0.99947	2.2703	0.999683	0.837266	0.981176	0.448811	0.999703
P30622	P30622	CLIP1	S147	CAP-Gly domain-containing linker protein 1	NegInf	0	1.8301	0.999	1.05816	0.967288	NegInf	0	1.99743	0.999505	NegInf	0	NegInf	0	NegInf	0	NegInf	0	0.62942	0.999703
P30622	P30622	CLIP1	S193	CAP-Gly domain-containing linker protein 1	NA	NA	NA	NA	NA	NA	Inf	0	NA	NA	NA	NA	NA	NA	Inf	0	NA	NA	NA	NA
P30622	P30622	CLIP1	S195	CAP-Gly domain-containing linker protein 1	0.456523	0.999939	0.34767	0.999	-1.322	0.926587	-1.22	0.999682	-0.237304	0.999505	-0.372583	0.999875	NegInf	0	-0.366714	0.999683	-1.92033	0.917133	0.167662	0.999703
P30622	P30622	CLIP1	S200	CAP-Gly domain-containing linker protein 1	-0.0990192	0.999939	0.733679	0.999	-0.010454	0.999264	-0.218169	0.999682	0.0808262	0.999505	0.0763776	0.999875	-0.442699	0.99947	-0.502727	0.999683	-0.108647	0.997959	0.0817146	0.999703
P30622	P30622	CLIP1		CAP-Gly domain-containing linker protein 1	0.0144178	0.999939	-0.218261	0.999	-0.196919	0.992185	-0.132451	0.999682	0.127774	0.999505	-0.029087	0.999875	-0.682506	0.99947	-0.0875888	0.999683	-0.0364466	0.997959	-0.0147873	0.999703
Q9UDT6	Q9UDT6	CLIP2	S207	CAP-Gly domain-containing linker protein 2	-0.084619	0.999939	-1.03689	0.999	0.805493	0.958348	-0.509831	0.999682	-0.157813	0.999505	-0.624326	0.999875	-0.608428	0.99947	-0.889807	0.999683	0.169065	0.996401	-0.129408	0.999703
Q9UDT6	Q9UDT6	CLIP2	S209	CAP-Gly domain-containing linker protein 2	-0.0810416	0.999939	NegInf	0	-0.811513	0.882178	NegInf	0	-0.969688	0.999505	NegInf	0	NegInf	0	NegInf	0	-0.493947	0.981176	0.13078	0.999703
Q9UDT6	Q9UDT6	CLIP2	S294	CAP-Gly domain-containing linker protein 2	-0.31498	0.999939	-0.139858	0.999	-0.00272868	0.999264	-0.347542	0.999682	-0.170183	0.999505	-0.43606	0.999875	0.069397	0.99947	-0.00443249	0.999683	0.137543	0.991988	-0.217857	0.999703
Q9UDT6	Q9UDT6	CLIP2	S923	CAP-Gly domain-containing linker protein 2	-0.0418021	0.999939	0.106787	0.999	0.378633	0.928684	-0.120451	0.999682	-0.207587	0.999505	0.0496812	0.999875	0.362507	0.99947	-0.317136	0.999683	0.284011	0.991988	0.0834354	0.999703
P49761	P49761	CLK3	S157	Dual specificity protein kinase CLK3	-0.498178	0.999939	-0.542798	0.999	-0.0820943	0.998947	-0.496987	0.999682	0.0510469	0.999505	-0.312223	0.999875	-0.907341	0.99947	0.453355	0.999683	-0.25542	0.991988	-0.749583	0.999703
P49761	P49761	CLK3	S197	Dual specificity protein kinase CLK3	0.698804	0.999939	1.02393	0.999	0.985432	0.844218	1.22279	0.999682	0.32782	0.999505	-0.0757621	0.999875	1.2013	0.99947	0.062242	0.999683	1.38868	0.914272	0.547329	0.999703
P49761	P49761	CLK3	S199	Dual specificity protein kinase CLK3	0.698804	0.999939	1.02393	0.999	0.985432	0.844218	1.22279	0.999682	0.32782	0.999505	-0.0757621	0.999875	1.2013	0.99947	0.062242	0.999683	1.38868	0.914272	0.547329	0.999703
Q13286	Q13286	CLN3	S12	Battenin	0.0390162	0.999939	-0.500884	0.999	-0.0850214	0.998947	-0.331837	0.999682	-0.428894	0.999505	-0.347147	0.999875	-0.366264	0.99947	-0.401664	0.999683	-0.551091	0.914272	0.0622231	0.999703
Q13286	Q13286	CLN3	S14	Battenin	-0.69375	0.999939	-1.32168	0.999	-1.01517	0.836364	NegInf	0	-1.42327	0.988002	-1.00626	0.999875	-1.07181	0.99947	NegInf	0	-1.84211	0.904346	-0.439137	0.999703
Q9NWW5	Q9NWW5	CLN6	S31	Ceroid-lipofuscinosis neuronal protein 6	-0.517196	0.999939	-0.0923817	0.999	-0.869602	0.992185	-1.12466	0.999682	-1.56138	0.999505	-0.461954	0.999875	-1.1765	0.99947	-0.823888	0.999683	-1.28425	0.991988	-0.835399	0.999703
P54105	P54105	CLNS1A	S102	Methylosome subunit pICln	-0.371133	0.999939	-0.915135	0.999	-0.877877	0.948747	0.140665	0.999682	-0.58388	0.999505	-0.511239	0.999875	-0.290859	0.99947	-0.612356	0.999683	-0.960102	0.981176	-0.130779	0.999703
Q00610	Q00610	CLTC	T394	Clathrin heavy chain 1	-0.256792	0.999939	-0.290044	0.999	0.0128062	0.998947	-0.139863	0.999682	-0.420584	0.988002	-0.401903	0.999875	0.237388	0.99947	0.188532	0.999683	0.136951	0.991988	0.0127111	0.999703
Q96AJ1	Q96AJ1	CLUAP1	S409	Clusterin-associated protein 1	NegInf	0	NegInf	0	NegInf	0	-0.458262	NA	-0.861085	NA	NegInf	0	-0.863123	NA	NegInf	0	NegInf	0	NegInf	0
Q99788	Q99788	CMKLR1	T354	Chemokine-like receptor 1	NA	NA	NA	NA	Inf	0	Inf	0	NA	NA	NA	NA	NA	NA	NA	NA	NA	NA	NA	NA
Q8NE01	Q8NE01	CNNM3	S700	Metal transporter CNNM3	-0.0683368	0.999939	-0.0106287	0.999	0.0235578	0.998947	-0.21518	0.999682	-0.0533879	0.999505	-0.162031	0.999875	0.0908813	0.99947	0.019142	0.999683	0.151388	0.991988	-0.046365	0.999703
Q9NZN8	Q9NZN8	CNOT2	S165	CCR4-NOT transcription complex subunit 2	-0.145042	0.999939	-0.075914	0.999	0.083902	0.998947	0.102883	0.999682	-0.383282	0.999505	-0.0108345	0.999875	-0.0718618	0.99947	-0.367072	0.999683	0.322863	0.988367	0.0500124	0.999703
O95628	O95628	CNOT4	S432	CCR4-NOT transcription complex subunit 4	-0.00739368	0.999939	-0.224545	0.999	0.19198	0.971183	-0.184686	0.999682	-0.195588	0.999505	0.29828	0.999875	0.190929	0.99947	0.364667	0.999683	0.362527	0.906193	-0.0474204	0.999703
Q7Z7A1	Q7Z7A1	CNTRL	T1068	Centriolin	-0.904544	NA	NegInf	0	NegInf	0	-1.90079	NA	NegInf	0	-0.368582	NA	NegInf	0	0.36854	NA	0.622342	NA	NegInf	0
Q8N137	Q8N137	CNTROB	S62	Centrobin	Inf	0	Inf	0	NA	NA	NA	NA	NA	NA	NA	NA	NA	NA	Inf	0	Inf	0	NA	NA
Q53SF7	Q53SF7	COASY	S178	Bifunctional coenzyme A synthase;Phosphopantetheine adenylyltransferase;Dephospho-CoA kinase	NA	NA	NA	NA	Inf	0	NA	NA	Inf	0	NA	NA	NA	NA	Inf	0	NA	NA	NA	NA
Q53SF7	Q53SF7	COBLL1	S256	Cordon-bleu protein-like 1	-0.114956	0.999939	-0.0622471	0.999	0.148557	0.997821	0.164606	0.999682	0.237418	0.999505	0.2368	0.999875	0.329374	0.99947	1.27791	0.999683	0.38285	0.991988	0.862861	0.999703
Q53SF7	Q53SF7	COBLL1	S326	Cordon-bleu protein-like 1	0.550834	0.999939	NegInf	0	1.38136	0.786958	0.563551	0.999682	0.212988	0.999505	1.75673	0.999875	0.440666	0.99947	0.683287	0.999683	0.366887	0.991988	0.660126	0.999703
Q53SF7	Q53SF7	COBLL1	T260	Cordon-bleu protein-like 1	-1.04321	0.999939	0.1256	0.999	-0.565982	0.962264	-0.479229	0.999682	-0.288453	0.999505	-0.290572	0.999875	NegInf	0	-0.0907255	0.999683	0.526805	0.991988	0.727516	0.999703
Q9Y5P4	Q9Y5P4	COL4A3BP	S132	Collagen type IV alpha-3-binding protein	NegInf	0	NegInf	0	-0.0552052	0.998947	NegInf	0	NegInf	0	NegInf	0	NegInf	0	0.705602	0.999683	0.0814145	0.997959	NegInf	0
P53621	P53621	COPA	S173	Coatomer subunit alpha;Xenin;Proxenin	0.107394	0.999939	-0.271006	0.999	-0.00506671	0.999264	-0.0257226	0.999682	0.118044	0.999505	-0.606951	0.999875	0.194618	0.99947	-0.301923	0.999683	0.167258	0.991373	0.00759478	0.999703
P35606	P35606	COPB2	S859	Coatomer subunit beta'	0.0293307	0.999939	-0.0744805	0.999	0.0546712	0.997821	-0.144791	0.999682	-0.201613	0.999505	0.134592	0.999875	0.0118006	0.99947	-0.121867	0.999683	-0.00606262	0.998648	-0.0688918	0.999703
P35606	P35606	COPB2	T861	Coatomer subunit beta'	NegInf	0	-0.286612	0.999	0.395284	0.997821	0.290743	0.999682	1.0534	0.999505	-0.149132	0.999875	0.753396	0.99947	1.42942	0.999683	0.962907	0.991988	NegInf	0
O14579	O14579	COPE	S99	Coatomer subunit epsilon	0.939318	0.999939	0.50066	0.999	NegInf	0	0.988878	0.999682	1.40029	0.988002	-0.0841905	0.999875	-0.542242	0.99947	0.560274	0.999683	0.851081	0.981176	NegInf	0
Q9UNS2	Q9UNS2	COPS3	S423	COP9 signalosome complex subunit 3	NA	NA	NA	NA	Inf	0	Inf	0	NA	NA	NA	NA	NA	NA	NA	NA	NA	NA	Inf	0
Q9UBW8	Q9UBW8	COPS7A	T249	COP9 signalosome complex subunit 7a	Inf	0	Inf	0	Inf	0	Inf	0	Inf	0	Inf	0	NA	NA	Inf	0	Inf	0	NA	NA
O75976	O75976	CPD	T1368	Carboxypeptidase D	0.102635	0.999939	0.730133	0.999	-0.197273	0.997821	0.411379	0.999682	0.100766	0.999505	0.564298	0.999875	-0.102758	0.99947	-0.0672614	0.999683	-0.0130451	0.998648	0.238308	0.999703
O75976	O75976	CPD	T1370	Carboxypeptidase D	0.21781	0.999939	0.092914	0.999	-0.635415	0.941355	0.336924	0.999682	0.0775459	0.999505	0.619563	0.999875	-0.126785	0.99947	-0.361866	0.999683	0.597011	0.981176	0.365086	0.999703
Q17RY0	Q17RY0	CPEB4	S252	Cytoplasmic polyadenylation element-binding protein 4	0.0812013	0.999939	1.03112	0.999	-0.0454294	0.998947	0.436265	0.999682	0.566863	0.999505	0.375016	0.999875	0.543312	0.99947	0.339442	0.999683	0.901561	0.981176	NegInf	0
Q17RY0	Q17RY0	CPEB4	S255	Cytoplasmic polyadenylation element-binding protein 4	NegInf	0	0.545844	0.999	-0.196903	0.998947	0.0104335	0.999682	-0.481715	0.999505	-0.294823	0.999875	-0.486954	0.99947	0.883873	0.999683	0.067703	0.997959	-0.396371	0.999703
Q10570	Q10570	CPSF1	S765	Cleavage and polyadenylation specificity factor subunit 1	-0.00710232	0.999939	NegInf	0	0.279383	0.990086	NegInf	0	0.355742	0.999505	0.241049	0.999875	NegInf	0	0.511413	0.999683	0.32629	0.991988	1.13966	0.94535
Q16630	Q16630	CPSF6	S525	Cleavage and polyadenylation specificity factor subunit 6	0.47388	0.999939	0.770689	0.999	NegInf	0	0.0422613	0.999682	NegInf	0	0.36642	0.999875	-0.109964	0.99947	-0.750238	0.999683	1.46871	0.991988	0.785552	0.999703
Q16630	Q16630	CPSF6	T404	Cleavage and polyadenylation specificity factor subunit 6	0.410136	0.999939	0.474202	0.999	0.395722	0.990369	0.603518	0.999682	0.601981	0.999505	-0.220604	0.999875	NegInf	0	0.129449	0.999683	-0.0284239	0.998648	0.0205712	0.999703
Q16630	Q16630	CPSF6	T407	Cleavage and polyadenylation specificity factor subunit 6	NA	NA	NA	NA	NA	NA	NA	NA	NA	NA	NA	NA	NA	NA	Inf	0	Inf	0	NA	NA
Q8N684	Q8N684	CPSF7	T203	Cleavage and polyadenylation specificity factor subunit 7	-1.27582	0.000369867	-0.555486	0.746891	-1.32245	0.00205457	-0.383475	0.999682	-1.23984	0.00130424	-0.325623	0.999875	-0.981573	0.135551	-0.40868	0.999683	-0.840891	0.196237	-0.808157	0.402641
Q96SW2	Q96SW2	CRBN	S25	Protein cereblon	-0.569721	0.999939	NegInf	0	-0.061944	0.998947	NegInf	0	-0.237507	0.999505	-0.747285	0.999875	-0.533648	0.99947	NegInf	0	-0.664142	0.974711	-0.345275	0.999703
Q70SY1	Q70SY1	CREB3L2	S234	Cyclic AMP-responsive element-binding protein 3-like protein 2;Processed cyclic AMP-responsive element-binding protein 3-like protein 2	NA	NA	Inf	0	NA	NA	Inf	0	NA	NA	NA	NA	NA	NA	NA	NA	NA	NA	NA	NA
Q6UXH1	Q6UXH1	CRELD2	S70	Cysteine-rich with EGF-like domain protein 2	0.235397	0.999939	-0.0799258	0.999	-0.103843	0.998947	-0.263638	0.999682	-0.424654	0.999505	-0.0215995	0.999875	-0.225168	0.99947	-0.417459	0.999683	-0.227834	0.991988	-0.24522	0.999703
Q6UXH1	Q6UXH1	CRELD2	S71	Cysteine-rich with EGF-like domain protein 2	0.155108	0.999939	0.185746	0.999	-0.21135	0.997821	NegInf	0	NegInf	0	-0.315835	0.999875	-0.363642	0.99947	0.371172	0.999683	0.239023	0.991988	-0.198805	0.999703
P52943	P52943	CRIP2	S114	Cysteine-rich protein 2	NA	NA	Inf	0	Inf	0	Inf	0	Inf	0	NA	NA	Inf	0	Inf	0	NA	NA	NA	NA
P52943	P52943	CRIP2	S115	Cysteine-rich protein 2	Inf	0	Inf	0	Inf	0	Inf	0	Inf	0	Inf	0	Inf	0	Inf	0	Inf	0	Inf	0
Q5TZA2	Q5TZA2	CROCC	S512	Rootletin	NegInf	0	1.34062	0.999	1.59697	0.95819	0.323176	0.999682	NegInf	0	1.11424	0.999875	-0.51421	0.99947	1.33954	0.999683	NegInf	0	NegInf	0
Q6UUV9	Q6UUV9	CRTC1	S113	CREB-regulated transcription coactivator 1	NegInf	0	-0.743609	0.999	0.105733	0.998947	NegInf	0	0.00258788	0.999709	-0.30126	0.999875	-0.427832	0.99947	-0.0395632	0.999683	0.949072	0.981176	NegInf	0
Q6UUV9	Q6UUV9	CRTC1	S172	CREB-regulated transcription coactivator 1	Inf	0	NA	NA	Inf	0	NA	NA	NA	NA	NA	NA	NA	NA	NA	NA	NA	NA	NA	NA
Q6UUV9	Q6UUV9	CRTC1	T149	CREB-regulated transcription coactivator 1	-0.824486	NA	NegInf	0	-0.57761	NA	-0.136432	NA	0.146552	NA	NegInf	0	NegInf	0	0.0399983	NA	0.30689	NA	NegInf	0
Q53ET0	Q53ET0	CRTC2	S623	CREB-regulated transcription coactivator 2	NA	NA	Inf	0	Inf	0	NA	NA	NA	NA	NA	NA	NA	NA	NA	NA	NA	NA	NA	NA
Q53ET0	Q53ET0	CRTC2	S70	CREB-regulated transcription coactivator 2	-0.693333	0.999939	0.0299128	0.999	-0.352456	0.974642	-0.382053	0.999682	-0.260099	0.999505	-0.207087	0.999875	-1.07006	0.789374	-0.802387	0.999683	-0.220149	0.991988	-0.561075	0.999703
Q6UUV7	Q6UUV7	CRTC3	S329	CREB-regulated transcription coactivator 3	0.297665	0.999939	0.144615	0.999	-0.164487	0.997821	-0.0917685	0.999682	0.385126	0.999505	NegInf	0	0.774639	0.99947	-0.323555	0.999683	-0.26168	0.991988	-0.172908	0.999703
Q6UUV7	Q6UUV7	CRTC3	S370	CREB-regulated transcription coactivator 3	-0.813903	0.999939	-0.559942	0.999	-0.930191	0.753142	-0.452724	0.999682	-0.370065	0.999505	0.22968	0.999875	-0.586091	0.99947	-0.345791	0.999683	-0.40621	0.991988	-0.566123	0.999703
Q6UUV7	Q6UUV7	CRTC3	S443	CREB-regulated transcription coactivator 3	Inf	0	Inf	0	NA	NA	NA	NA	NA	NA	NA	NA	Inf	0	NA	NA	NA	NA	NA	NA
Q6UUV7	Q6UUV7	CRTC3	S62	CREB-regulated transcription coactivator 3	0.23747	0.999939	0.112006	0.999	0.0838042	0.998947	0.0242924	0.999682	0.0177256	0.999505	-0.086211	0.999875	-0.205818	0.99947	-0.432968	0.999683	0.296405	0.983219	0.450065	0.999703
Q6UUV7	Q6UUV7	CRTC3	T436	CREB-regulated transcription coactivator 3	NegInf	0	NegInf	0	NegInf	0	0.0522532	NA	0.442825	NA	NegInf	0	NegInf	0	NegInf	0	NegInf	0	NegInf	0
Q68DQ2	Q68DQ2	CRYBG3	S1934	Very large A-kinase anchor protein	-0.279039	0.999939	0.405201	0.999	0.390196	0.892642	-0.578988	0.999682	-0.248615	0.999505	-0.491375	0.999875	-0.316054	0.99947	NegInf	0	0.399497	0.981176	-0.142922	0.999703
Q68DQ2	Q68DQ2	CRYBG3	S395	Very large A-kinase anchor protein	-0.0933444	0.999939	-0.0778232	0.999	0.155921	0.996586	0.0460817	0.999682	-0.046194	0.999505	0.0611691	0.999875	-0.232832	0.99947	-0.810075	0.999683	0.138886	0.991988	-0.166298	0.999703
P48730	P48730	CSNK1D	S331	Casein kinase I isoform delta	-0.334226	0.999939	-0.253228	0.999	-0.537264	0.892642	-0.332938	0.999682	-0.160773	0.999505	0.00613551	0.999875	-0.10785	0.99947	-0.0536708	0.999683	-0.427308	0.981176	-0.0618767	0.999703
P48730	P48730	CSNK1D	T349	Casein kinase I isoform delta	NegInf	0	NegInf	0	NegInf	0	NegInf	0	0.117933	0.999505	NegInf	0	NegInf	0	0.0751714	0.999683	NegInf	0	-0.0159275	0.999703
P49674	P49674	CSNK1E	S363	Casein kinase I isoform epsilon	Inf	0	Inf	0	NA	NA	NA	NA	NA	NA	Inf	0	NA	NA	NA	NA	NA	NA	NA	NA
P67870	P67870	CSNK2B	S205	Casein kinase II subunit beta	Inf	0	NA	NA	NA	NA	Inf	0	Inf	0	NA	NA	Inf	0	NA	NA	NA	NA	NA	NA
P67870	P67870	CSNK2B	S209	Casein kinase II subunit beta	0.068077	0.999939	0.175775	0.999	-0.0348467	0.998947	0.138617	0.999682	-0.170483	0.999505	0.312285	0.999875	-0.130674	0.99947	0.00830608	0.999683	0.365472	0.981176	-0.192895	0.999703
Q1MSJ5	Q1MSJ5	CSPP1	S459	Centrosome and spindle pole-associated protein 1	-0.976668	NA	NegInf	0	NegInf	0	NegInf	0	-1.00269	NA	-0.71671	NA	0.366174	NA	NegInf	0	-1.4031	NA	NegInf	0
P21291	P21291	CSRP1	S192	Cysteine and glycine-rich protein 1	0.268341	0.999939	0.191498	0.999	0.330298	0.958348	0.165419	0.999682	0.0826517	0.999505	0.161183	0.999875	-0.0513725	0.99947	0.0328581	0.999683	0.444635	0.981176	-0.0808028	0.999703
P33240	P33240	CSTF2	S518	Cleavage stimulation factor subunit 2	NA	NA	NA	NA	Inf	0	NA	NA	Inf	0	NA	NA	NA	NA	NA	NA	Inf	0	Inf	0
P33240	P33240	CSTF2	S524	Cleavage stimulation factor subunit 2	Inf	0	NA	NA	NA	NA	NA	NA	Inf	0	NA	NA	NA	NA	Inf	0	Inf	0	Inf	0
Q9H0L4	Q9H0L4	CSTF2T	S563	Cleavage stimulation factor subunit 2 tau variant	NA	NA	NA	NA	Inf	0	NA	NA	NA	NA	NA	NA	NA	NA	NA	NA	NA	NA	Inf	0
Q12996	Q12996	CSTF3	S691	Cleavage stimulation factor subunit 3	-0.205899	0.999939	-0.655261	0.999	-1.77171	0.640162	0.475454	0.999682	-0.998662	0.999505	0.370268	0.999875	-0.125286	0.99947	-0.329427	0.999683	-0.183791	0.997959	-0.568889	0.999703
O43310	O43310	CTIF	S299	CBP80/20-dependent translation initiation factor	NA	NA	NA	NA	NA	NA	NA	NA	NA	NA	Inf	0	Inf	0	NA	NA	NA	NA	Inf	0
P35221;P26232	P35221	CTNNA1	S655	Catenin alpha-1	NA	NA	Inf	0	NA	NA	Inf	0	NA	NA	NA	NA	Inf	0	NA	NA	NA	NA	NA	NA
P35221	P35221	CTNNA1	S641	Catenin alpha-1	-0.158451	0.999939	-0.446063	0.999	-1.21908	0.744702	0.366941	0.999682	-0.244373	0.999505	0.154041	0.999875	-0.152286	0.99947	-0.0909231	0.999683	-0.878434	0.980399	0.279013	0.999703
Q9UBT7	Q9UBT7	CTNNAL1	S538	Alpha-catulin	-0.623951	NA	0.847057	NA	NegInf	0	-0.0478021	NA	0.372995	NA	1.00593	NA	NegInf	0	0.227543	NA	-0.0122373	NA	NegInf	0
P35222	P35222	CTNNB1	S191	Catenin beta-1	0.0686099	0.999939	-0.32347	0.999	-0.184972	0.990369	0.0216461	0.999682	-0.237329	0.999505	0.0225458	0.999875	-0.0682524	0.99947	0.0525406	0.999683	0.205215	0.991988	-0.167977	0.999703
P35222	P35222	CTNNB1	S552	Catenin beta-1	0.298858	0.999939	-0.165344	0.999	-0.0157601	0.998947	0.21821	0.999682	-0.171014	0.999505	-0.0619752	0.999875	-0.170484	0.99947	-0.0325262	0.999683	-0.104313	0.995605	-0.322712	0.999703
P35222	P35222	CTNNB1	S675	Catenin beta-1	0.122172	0.999939	0.112861	0.999	0.46949	0.996586	0.973115	0.999682	-0.507056	0.999505	-0.161802	0.999875	-0.807787	0.99947	1.01997	0.999683	0.0199475	0.998648	-0.630029	0.999703
P35222	P35222	CTNNB1	T551	Catenin beta-1	NegInf	0	NegInf	0	NegInf	0	NegInf	0	-0.881945	NA	NegInf	0	NegInf	0	NegInf	0	NegInf	0	NegInf	0
P35222	P35222	CTNNB1	T556	Catenin beta-1	NegInf	0	0.800124	0.999	0.535993	0.990086	NegInf	0	NegInf	0	NegInf	0	NegInf	0	-0.818446	0.999683	NegInf	0	-0.130721	0.999703
Q8WYA6	Q8WYA6	CTNNBL1	S545	Beta-catenin-like protein 1	-0.209586	0.999939	-0.457879	0.999	-0.354719	0.958348	0.704329	0.999682	-0.592683	0.952553	-0.116451	0.999875	0.787827	0.950423	-0.573159	0.999683	0.00847857	0.998648	0.0847481	0.999703
O60716	O60716	CTNND1	S171	Catenin delta-1	NA	NA	Inf	0	NA	NA	NA	NA	NA	NA	NA	NA	NA	NA	Inf	0	NA	NA	NA	NA
O60716	O60716	CTNND1	S230	Catenin delta-1	-0.302786	0.999939	0.159629	0.999	-0.3528	0.863271	-0.103498	0.999682	-0.616228	0.645562	0.163602	0.999875	-0.731767	0.584107	-0.113275	0.999683	0.0169382	0.998506	-0.353976	0.999703
O60716	O60716	CTNND1	S252	Catenin delta-1	-0.66545	0.999939	-0.212717	0.999	-0.846836	0.511965	-0.2635	0.999682	-0.702406	0.845648	-0.274136	0.999875	-0.920595	0.692325	-0.357214	0.999683	-0.575548	0.901678	-0.821088	0.769978
O60716	O60716	CTNND1	S268	Catenin delta-1	-0.481707	0.684698	-0.252749	0.999	-0.483242	0.522017	-0.381036	0.999682	-0.407432	0.876964	-0.382189	0.999875	-0.614652	0.490558	-0.427176	0.999683	-0.131138	0.991988	-0.422158	0.899187
O60716	O60716	CTNND1	S269	Catenin delta-1	0.0310227	0.999939	0.0887626	0.999	0.615067	0.654987	-0.226689	0.999682	0.115646	0.999505	-0.339369	0.999875	0.0640507	0.99947	0.0785434	0.999683	0.0447012	0.997959	-0.129379	0.999703
O60716	O60716	CTNND1	S288	Catenin delta-1	0.626584	0.999939	0.177597	0.999	0.245294	0.997821	0.187482	0.999682	0.713352	0.999505	0.128607	0.999875	-0.193623	0.99947	0.503681	0.999683	0.569654	0.991373	0.589984	0.999703
O60716	O60716	CTNND1	S320	Catenin delta-1	2.05874	NA	NegInf	0	NegInf	0	NegInf	0	NegInf	0	NegInf	0	0.76323	NA	NegInf	0	NegInf	0	NegInf	0
O60716	O60716	CTNND1	S349	Catenin delta-1	-0.711026	0.999939	-0.519755	0.999	-0.52854	0.967288	0.725858	0.999682	-0.163991	0.999505	-0.085452	0.999875	-0.647432	0.99947	0.203998	0.999683	0.0650006	0.997959	0.503745	0.999703
O60716	O60716	CTNND1	S352	Catenin delta-1	-0.799831	0.999939	-0.723716	0.999	-0.883488	0.912581	0.69012	0.999682	-0.767864	0.999505	-0.232216	0.999875	-0.749107	0.99947	-0.173944	0.999683	-0.436711	0.991988	0.509678	0.999703
O60716	O60716	CTNND1	S864	Catenin delta-1	-0.538166	0.999939	-0.184971	0.999	-0.175152	0.997821	-0.19979	0.999682	-0.263458	0.999505	-0.182462	0.999875	0.444654	0.99947	-0.30658	0.999683	-0.475558	0.991988	0.0545983	0.999703
O60716	O60716	CTNND1	S920	Catenin delta-1	0.588376	0.999939	0.705119	0.999	1.08264	0.616645	0.503103	0.999682	0.855402	0.990195	0.159169	0.999875	0.982524	0.99947	0.283936	0.999683	0.79824	0.927694	0.70702	0.999703
O60716	O60716	CTNND1	T869	Catenin delta-1	-0.248638	0.999939	-0.0248119	0.999	-0.474799	0.912581	0.00330418	0.999682	-0.5463	0.999505	-0.135048	0.999875	-0.141149	0.99947	-0.209091	0.999683	-0.348305	0.985944	0.0796085	0.999703
O60716	O60716	CTNND1	T916	Catenin delta-1	-0.261608	0.999939	-0.305752	0.999	-0.139129	0.991288	-0.0432216	0.999682	-0.32055	0.999505	-0.0766699	0.999875	-0.561745	0.862411	-0.297443	0.999683	-0.130634	0.991988	-0.411643	0.999703
O60716	O60716	CTNND1	Y280	Catenin delta-1	-0.659153	NA	-0.456676	NA	-0.640106	NA	NegInf	0	NegInf	0	0.454908	NA	-2.2809	NA	NegInf	0	-0.485541	NA	NegInf	0
P17812	P17812	CTPS1	S562	CTP synthase 1	-0.0844679	0.999939	1.1083	0.970534	NegInf	0	0.191933	0.999682	-0.0438599	0.999505	0.248607	0.999875	0.663181	0.99947	-0.477744	0.999683	0.109894	0.995605	NegInf	0
P17812	P17812	CTPS1	S571	CTP synthase 1	Inf	0	Inf	0	NA	NA	Inf	0	Inf	0	NA	NA	NA	NA	Inf	0	NA	NA	Inf	0
P17812	P17812	CTPS1	S573	CTP synthase 1	-1.20463	0.999939	-0.59272	0.999	-2.83041	0.416876	-0.283447	0.999682	NegInf	0	NegInf	0	-0.732178	0.99947	-1.02915	0.999683	NegInf	0	-0.41714	0.999703
P17812	P17812	CTPS1	S574	CTP synthase 1	-0.993496	0.999939	-0.19454	0.999	NegInf	0	-0.389044	0.999682	-0.137191	0.999505	-0.481641	0.999875	-0.521046	0.99947	-0.598532	0.999683	0.751353	0.968446	-0.146097	0.999703
P17812	P17812	CTPS1	S575	CTP synthase 1	0.424576	0.999939	0.881628	0.999	0.404676	0.996586	0.270668	0.999682	0.878631	0.999505	0.779631	0.999875	0.443835	0.99947	0.697855	0.999683	0.994767	0.981176	0.839782	0.999703
Q6PD62	Q6PD62	CTR9	S970	RNA polymerase-associated protein CTR9 homolog	0.201199	0.999939	-0.362122	0.999	-0.748631	0.990086	0.922688	0.999682	0.733532	0.999505	-0.519605	0.999875	0.757686	0.99947	0.387739	0.999683	-0.336836	0.995605	0.424549	0.999703
Q6PD62	Q6PD62	CTR9	T925	RNA polymerase-associated protein CTR9 homolog	-0.34666	0.999939	-0.761558	0.899146	-0.212669	0.990086	-0.109685	0.999682	-0.417533	0.999505	-0.413733	0.999875	-0.546469	0.99947	-0.395717	0.999683	-0.593859	0.917133	-0.0519484	0.999703
Q14247	Q14247	CTTN	S11	Src substrate cortactin	0.0771867	0.999939	0.0448122	0.999	0.439317	0.996586	-0.533517	0.999682	-0.679251	0.999505	NegInf	0	0.110204	0.99947	-0.284019	0.999683	0.139467	0.997959	-0.27638	0.999703
Q14247	Q14247	CTTN	S261	Src substrate cortactin	NegInf	0	1.25418	0.999	-0.0278655	0.999264	0.922762	0.999682	NegInf	0	-0.718655	0.999875	-1.29785	0.99947	NegInf	0	-0.691098	0.991988	1.35079	0.999703
Q14247	Q14247	CTTN	S405	Src substrate cortactin	0.0433564	0.999939	0.0696244	0.999	-0.0067187	0.999264	0.0416765	0.999682	-0.25291	0.999505	0.39112	0.999875	-0.249631	0.99947	0.274427	0.999683	0.0935039	0.997959	-0.305266	0.999703
Q14247	Q14247	CTTN	S417	Src substrate cortactin	0.697527	0.999939	1.03114	0.999	0.204346	0.998947	0.621282	0.999682	-0.672232	0.999505	0.851488	0.999875	0.528365	0.99947	0.34742	0.999683	-0.396112	0.991988	0.702395	0.999703
Q14247	Q14247	CTTN	S418	Src substrate cortactin	0.199812	0.999939	0.835603	0.999	0.122639	0.998947	0.179592	0.999682	0.0697724	0.999505	0.465861	0.999875	1.68175	0.862411	-0.115864	0.999683	1.13543	0.914272	-0.595497	0.999703
Q14247	Q14247	CTTN	T399	Src substrate cortactin	-0.257187	0.999939	0.373656	0.999	-0.961668	0.962264	-1.05027	0.999682	-0.484866	0.999505	0.727106	0.999875	-0.548763	0.99947	-0.271342	0.999683	-0.345302	0.995276	0.0584988	0.999703
Q14247	Q14247	CTTN	T401	Src substrate cortactin	0.20736	0.999939	0.194944	0.999	0.419191	0.926587	0.190726	0.999682	0.378245	0.999505	-0.0452462	0.999875	-0.168475	0.99947	0.0780393	0.999683	0.582831	0.917133	0.192194	0.999703
Q14247	Q14247	CTTN	T411	Src substrate cortactin	NegInf	0	0.928578	0.999	2.48053	0.926587	3.75579	0.999682	NegInf	0	2.52989	0.999875	NegInf	0	2.82786	0.999683	2.6743	0.959344	NegInf	0
Q9P2B4	Q9P2B4	CTTNBP2NL	S481	CTTNBP2 N-terminal-like protein	NegInf	0	0.532174	0.999	0.390779	0.95819	0.226261	0.999682	0.851263	0.990195	NegInf	0	0.0781532	0.99947	NegInf	0	0.743647	0.959344	-1.53051	0.943049
Q9P2B4	Q9P2B4	CTTNBP2NL	S560	CTTNBP2 N-terminal-like protein	-0.890132	0.999939	NegInf	0	NegInf	0	-0.496456	0.999682	NegInf	0	NegInf	0	-0.235576	0.99947	NegInf	0	NegInf	0	NegInf	0
Q9P2B4	Q9P2B4	CTTNBP2NL	S568	CTTNBP2 N-terminal-like protein	-0.813027	0.999939	0.121918	0.999	-0.374415	0.990369	0.14618	0.999682	0.0988155	0.999505	0.25058	0.999875	-0.65501	0.99947	-0.0798818	0.999683	0.638522	0.982861	-1.79067	0.623459
Q9NWM3	Q9NWM3	CUEDC1	T352	CUE domain-containing protein 1	Inf	0	Inf	0	NA	NA	Inf	0	NA	NA	Inf	0	NA	NA	Inf	0	Inf	0	Inf	0
Q13619	Q13619	CUL4A	S10	Cullin-4A	1.94581	0.0879398	0.852927	0.999	0.902317	0.863271	0.255372	0.999682	1.23093	0.652995	0.344825	0.999875	0.494907	0.99947	0.889848	0.999683	NegInf	0	0.310434	0.999703
Q13620	Q13620	CUL4B	T49	Cullin-4B	0.576748	NA	0.796399	NA	NegInf	0	NegInf	0	NegInf	0	NegInf	0	1.00178	NA	-0.0902428	NA	0.995815	NA	NegInf	0
Q93034	Q93034	CUL5	S34	Cullin-5	1.56086	0.999939	1.39205	0.999	2.09096	0.713206	1.48151	0.999682	2.47732	0.845648	1.89279	0.999875	1.74176	0.99947	2.24917	0.999683	1.81732	0.914272	2.23776	0.999703
Q9P013	Q9P013	CWC15	T47	Spliceosome-associated protein CWC15 homolog	NA	NA	NA	NA	Inf	0	NA	NA	NA	NA	NA	NA	NA	NA	NA	NA	Inf	0	Inf	0
Q9HCG8	Q9HCG8	CWC22	S61	Pre-mRNA-splicing factor CWC22 homolog	0.557171	0.999939	-0.0043179	0.999244	-0.215096	0.998947	0.258524	0.999682	0.699214	0.999505	0.695133	0.999875	0.489162	0.99947	0.178445	0.999683	-0.271266	0.991988	0.977393	0.999703
Q9HCG8	Q9HCG8	CWC22	S829	Pre-mRNA-splicing factor CWC22 homolog	-1.16004	0.999939	-0.575529	0.999	-0.380663	0.998947	-3.05373	0.999682	0.102017	0.999505	-0.00466174	0.999875	-0.828902	0.99947	-0.592147	0.999683	-1.34904	0.991988	-0.28594	0.999703
Q9NXE8	Q9NXE8	CWC25	S217	Pre-mRNA-splicing factor CWC25 homolog	NA	NA	Inf	0	NA	NA	Inf	0	NA	NA	NA	NA	NA	NA	Inf	0	NA	NA	NA	NA
Q9NXE8	Q9NXE8	CWC25	S218	Pre-mRNA-splicing factor CWC25 homolog	Inf	0	Inf	0	Inf	0	Inf	0	Inf	0	Inf	0	Inf	0	Inf	0	Inf	0	Inf	0
Q2TBE0	Q2TBE0	CWF19L2	S479	CWF19-like protein 2	0.0117781	0.999939	-0.141415	0.999	-0.133909	0.997821	-0.101585	0.999682	-0.420112	0.999505	0.0756952	0.999875	-0.433305	0.99947	-0.649359	0.999683	-0.267469	0.991988	-0.657216	0.999703
Q2TBE0	Q2TBE0	CWF19L2	S484	CWF19-like protein 2	NA	NA	Inf	0	Inf	0	NA	NA	NA	NA	NA	NA	NA	NA	Inf	0	Inf	0	NA	NA
P78310	P78310	CXADR	S332	Coxsackievirus and adenovirus receptor	1.17176	0.999939	NegInf	0	0.703732	0.978594	1.09409	0.999682	-0.386022	0.999505	1.42489	0.999875	0.258059	0.99947	1.37616	0.999683	0.608078	0.991988	NegInf	0
P78310	P78310	CXADR	T329	Coxsackievirus and adenovirus receptor	NA	NA	NA	NA	Inf	0	NA	NA	NA	NA	NA	NA	NA	NA	NA	NA	Inf	0	NA	NA
Q6ZTR5	Q6ZTR5	CXorf22	S16	Uncharacterized protein CXorf22	NA	NA	NA	NA	Inf	0	NA	NA	Inf	0	NA	NA	NA	NA	NA	NA	NA	NA	NA	NA
Q6ZTR5	Q6ZTR5	CXorf22	S20	Uncharacterized protein CXorf22	NA	NA	NA	NA	Inf	0	NA	NA	Inf	0	NA	NA	NA	NA	NA	NA	NA	NA	NA	NA
A2AJT9	A2AJT9	CXorf23	S100	Uncharacterized protein CXorf23	-0.0227376	0.999939	-0.432678	0.999	-0.224832	0.998947	0.0740742	0.999682	-0.0161663	0.999505	-0.669738	0.999875	-0.834423	0.99947	-1.43443	0.999683	-4.83203	0.596825	-0.415741	0.999703
A2AJT9	A2AJT9	CXorf23	S139	Uncharacterized protein CXorf23	-0.610951	0.999939	-0.938703	0.999	-3.35882	0.781769	0.250543	0.999682	NegInf	0	-1.62722	0.999875	-0.932197	0.99947	-2.35222	0.999683	0.276011	0.997959	-1.83415	0.999703
A2AJT9	A2AJT9	CXorf23	S73	Uncharacterized protein CXorf23	-0.247072	0.999939	0.380066	0.999	0.40771	0.955294	0.627289	0.999682	-0.101707	0.999505	-0.0698142	0.999875	-0.0883085	0.99947	0.200087	0.999683	0.399464	0.981176	-0.254203	0.999703
A2AJT9	A2AJT9	CXorf23	S78	Uncharacterized protein CXorf23	Inf	0	NA	NA	Inf	0	NA	NA	Inf	0	NA	NA	NA	NA	NA	NA	NA	NA	NA	NA
A2AJT9	A2AJT9	CXorf23	S80	Uncharacterized protein CXorf23	-0.178292	0.999939	0.380066	0.999	0.338857	0.958348	0.627289	0.999682	-0.0824234	0.999505	-0.0698142	0.999875	-0.0883085	0.99947	0.200087	0.999683	0.399464	0.981176	-0.254203	0.999703
A2AJT9	A2AJT9	CXorf23	Y74	Uncharacterized protein CXorf23	NA	NA	NA	NA	Inf	0	NA	NA	NA	NA	NA	NA	NA	NA	NA	NA	NA	NA	Inf	0
Q8TB03	Q8TB03	CXorf38	S307	Uncharacterized protein CXorf38	NA	NA	NA	NA	NA	NA	NA	NA	NA	NA	NA	NA	NA	NA	NA	NA	Inf	0	Inf	0
Q8TB03	Q8TB03	CXorf38	T314	Uncharacterized protein CXorf38	-0.0912433	0.999939	-0.0450591	0.999	-0.0220971	0.998947	-0.282898	0.999682	-0.0758733	0.999505	-0.240883	0.999875	-0.302552	0.99947	0.0834009	0.999683	-0.00273894	0.998648	0.231703	0.999703
Q9P0U4	Q9P0U4	CXXC1	S143	CXXC-type zinc finger protein 1	-0.563966	0.999939	NegInf	0	0.971557	0.997821	-1.67216	0.999682	NegInf	0	NegInf	0	-1.08587	0.99947	-0.30424	0.999683	-1.42533	0.991988	-0.48993	0.999703
Q7LFL8	Q7LFL8	CXXC5	S48	CXXC-type zinc finger protein 5	Inf	0	NA	NA	Inf	0	NA	NA	NA	NA	Inf	0	Inf	0	Inf	0	NA	NA	NA	NA
Q7LFL8	Q7LFL8	CXXC5	T53	CXXC-type zinc finger protein 5	0.327661	0.999939	0.582099	0.999	0.0457401	0.998947	-0.0740171	0.999682	0.501045	0.999505	0.766099	0.999875	0.708964	0.99947	0.971156	0.999683	0.236927	0.991988	0.832831	0.999703
Q53TN4	Q53TN4	CYBRD1	S260	Cytochrome b reductase 1	0.107346	0.999939	-0.240883	0.999	-0.0751285	0.998947	0.0639569	0.999682	-0.0425657	0.999505	0.116678	0.999875	-0.0760451	0.99947	0.0315065	0.999683	-0.045593	0.997959	0.188384	0.999703
Q53TN4	Q53TN4	CYBRD1	S284	Cytochrome b reductase 1	0.000855278	0.999939	-0.255809	0.999	-0.179482	0.996586	0.00250587	0.999682	-0.284385	0.999505	0.0572175	0.999875	-0.0953096	0.99947	0.0477105	0.999683	-0.23792	0.991988	-0.461117	0.999703
Q53TN4	Q53TN4	CYBRD1	T285	Cytochrome b reductase 1	0.454155	0.999939	0.191414	0.999	1.0932	0.967288	-0.214214	0.999682	0.323802	0.999505	0.28415	0.999875	0.869541	0.99947	-0.666118	0.999683	1.39857	0.981176	0.334427	0.999703
Q86T65	Q86T65	DAAM2	S656	Disheveled-associated activator of morphogenesis 2	NA	NA	NA	NA	NA	NA	Inf	0	NA	NA	NA	NA	NA	NA	NA	NA	NA	NA	Inf	0
P98082	P98082	DAB2	S393	Disabled homolog 2	-0.314283	0.999939	0.270206	0.999	0.401364	0.958348	0.220982	0.999682	0.135543	0.999505	0.118092	0.999875	-0.0137685	0.99947	-0.0119642	0.999683	0.36851	0.991988	0.345578	0.999703
P98082	P98082	DAB2	S394	Disabled homolog 2	-0.314283	0.999939	0.270206	0.999	0.401364	0.958348	0.220982	0.999682	0.135543	0.999505	0.118092	0.999875	-0.0137685	0.99947	-0.0119642	0.999683	0.36851	0.991988	0.345578	0.999703
P98082	P98082	DAB2	S401	Disabled homolog 2	0.999556	0.999939	0.96485	0.999	1.29364	0.619622	0.36277	0.999682	0.798515	0.999505	0.583041	0.999875	0.669301	0.99947	0.388537	0.999683	1.18794	0.863343	0.465093	0.999703
Q5VWQ8	Q5VWQ8	DAB2IP	S978	Disabled homolog 2-interacting protein	0.501656	0.999939	0.756925	0.999	0.709064	0.926587	0.873335	0.999682	0.106562	0.999505	0.0718433	0.999875	0.0548744	0.99947	0.352379	0.999683	0.309413	0.991988	0.842439	0.999703
P51397	P51397	DAP	S2	Death-associated protein 1	-1.11683	0.999939	0.0336558	0.999244	-0.218723	0.998947	1.89239	0.999682	0.137864	0.999505	NegInf	0	-0.322221	0.99947	1.26161	0.999683	0.276857	0.997959	NegInf	0
P51397	P51397	DAP	S3	Death-associated protein 1	0.551937	0.198065	0.490509	0.556052	0.370783	0.619622	-0.0424552	0.999682	0.418226	0.645562	0.551	0.62731	0.319165	0.963641	0.085045	0.999683	0.520857	0.520877	-0.00763352	0.999703
P51397	P51397	DAP	S51	Death-associated protein 1	0.449145	0.999939	0.37517	0.999	0.975109	0.913167	0.118317	0.999682	0.319444	0.999505	-0.30841	0.999875	-0.230221	0.99947	0.0401265	0.999683	0.475827	0.991988	0.628901	0.999703
P51397	P51397	DAP	S85	Death-associated protein 1	-0.0458044	0.999939	NegInf	0	-0.0887118	0.998947	-0.477488	0.999682	NegInf	0	-1.82906	0.999875	0.663656	0.99947	NegInf	0	-0.0971539	0.997959	NegInf	0
P51397	P51397	DAP	S91	Death-associated protein 1	-0.0919852	0.999939	-0.136213	0.999	1.03018	0.836364	-1.03828	0.999682	0.626042	0.999505	-0.786191	0.999875	-0.705883	0.99947	0.217579	0.999683	-0.651447	0.981322	1.10864	0.999703
P53355	P53355	DAPK1	S319	Death-associated protein kinase 1	0.0629466	0.999939	NegInf	0	-0.432706	0.958348	-0.0206405	0.999682	0.105803	0.999505	-0.24483	0.999875	NegInf	0	-0.0662769	0.999683	NegInf	0	-0.981548	0.999703
Q9UIK4	Q9UIK4	DAPK2	S349	Death-associated protein kinase 2	-0.360093	0.999939	-0.240194	0.999	-0.130371	0.992185	-0.16676	0.999682	-1.56989	0.103191	-0.0631704	0.999875	-0.483159	0.886521	0.0434062	0.999683	-0.200809	0.991988	-0.116008	0.999703
Q9UER7	Q9UER7	DAXX	S176	Death domain-associated protein 6	-0.0696048	0.999939	NegInf	0	0.00174954	0.999264	NegInf	0	NegInf	0	NegInf	0	NegInf	0	-2.0915	0.999683	0.402051	0.991988	NegInf	0
Q9UER7	Q9UER7	DAXX	S671	Death domain-associated protein 6	NegInf	0	NegInf	0	NegInf	0	-0.52179	NA	NegInf	0	-0.159941	NA	NegInf	0	NegInf	0	-0.333494	NA	NegInf	0
Q16643	Q16643	DBN1	S142	Drebrin	0.160535	0.999939	0.0977575	0.999	0.177731	0.990086	-0.135709	0.999682	0.129545	0.999505	-0.0453222	0.999875	0.0199667	0.99947	-0.0458936	0.999683	0.381862	0.981176	0.0402864	0.999703
Q16643	Q16643	DBN1	S337	Drebrin	-0.310637	0.999939	-1.19392e-05	0.99998	-0.115162	0.998947	0.216758	0.999682	0.525184	0.999505	0.0861229	0.999875	0.711938	0.99947	-0.329047	0.999683	-0.233864	0.991988	NegInf	0
Q16643	Q16643	DBN1	S339	Drebrin	-0.714224	0.999939	-0.0566621	0.999	-0.0690862	0.998947	0.106479	0.999682	0.236149	0.999505	0.390425	0.999875	-0.457137	0.99947	-0.456566	0.999683	0.0320947	0.998506	-0.187111	0.999703
Q16643	Q16643	DBN1	S345	Drebrin	NA	NA	NA	NA	Inf	0	NA	NA	NA	NA	NA	NA	Inf	0	NA	NA	NA	NA	NA	NA
Q16643	Q16643	DBN1	S599	Drebrin	NA	NA	Inf	0	NA	NA	NA	NA	NA	NA	NA	NA	NA	NA	NA	NA	NA	NA	NA	NA
Q16643	Q16643	DBN1	S601	Drebrin	NA	NA	NA	NA	Inf	0	Inf	0	NA	NA	NA	NA	NA	NA	NA	NA	NA	NA	NA	NA
Q16643	Q16643	DBN1	T331	Drebrin	0.116611	0.999939	NegInf	0	-0.0753111	0.998947	0.558209	0.999682	-0.120643	0.999505	0.226148	0.999875	NegInf	0	0.435879	0.999683	0.400351	0.981176	0.273994	0.999703
Q16643	Q16643	DBN1	T335	Drebrin	NegInf	0	NegInf	0	0.0658014	0.998947	-0.0789855	0.999682	NegInf	0	NegInf	0	NegInf	0	0.20158	0.999683	NegInf	0	-0.0184072	0.999703
Q16643	Q16643	DBN1	T343	Drebrin	NA	NA	Inf	0	Inf	0	Inf	0	NA	NA	NA	NA	NA	NA	NA	NA	NA	NA	NA	NA
Q16643	Q16643	DBN1	T346	Drebrin	0.86806	0.999939	1.25676	0.818144	0.999267	0.683007	1.35377	0.999682	0.767311	0.989508	0.547591	0.999875	-0.0807908	0.99947	NegInf	0	0.847265	0.914272	1.00959	0.979587
Q9UJU6	Q9UJU6	DBNL	S232	Drebrin-like protein	-0.149204	0.999939	0.00169558	0.999244	0.0488129	0.998947	-0.17352	0.999682	-0.218932	0.999505	0.0890767	0.999875	-0.233417	0.99947	-0.0496605	0.999683	0.058129	0.995605	-0.223429	0.999703
Q9UJU6	Q9UJU6	DBNL	S269	Drebrin-like protein	0.322263	0.999939	0.587651	0.999	1.01362	0.743269	0.157019	0.999682	0.687253	0.999505	0.199693	0.999875	0.390514	0.99947	0.101353	0.999683	0.442004	0.991988	0.611714	0.999703
Q9UJU6	Q9UJU6	DBNL	S275	Drebrin-like protein	-0.199718	0.999939	-0.300874	0.999	-0.11375	0.997821	0.0319511	0.999682	0.182813	0.999505	-0.393058	0.999875	0.181759	0.99947	-0.347532	0.999683	0.164314	0.991988	-0.263891	0.999703
Q9UJU6	Q9UJU6	DBNL	S283	Drebrin-like protein	0.224563	0.999939	0.222137	0.999	0.439152	0.860694	-0.0128005	0.999682	0.40362	0.999505	-0.405767	0.999875	0.162807	0.99947	0.0289622	0.999683	0.528468	0.914272	-0.0157277	0.999703
Q9UJU6	Q9UJU6	DBNL	T270	Drebrin-like protein	0.680417	0.999939	-0.420469	0.999	0.598268	0.990086	0.3768	0.999682	NegInf	0	0.382986	0.999875	0.302071	0.99947	0.896658	0.999683	0.425863	0.991988	NegInf	0
Q9UJU6	Q9UJU6	DBNL	T291	Drebrin-like protein	0.775021	0.999939	0.221763	0.999	0.900041	0.912581	0.544737	0.999682	0.203091	0.999505	0.643712	0.999875	0.970058	0.99947	1.24483	0.999683	1.12185	0.929553	1.33632	0.980345
Q9UK59	Q9UK59	DBR1	S514	Lariat debranching enzyme	0.0135124	0.999939	-0.409603	0.999	0.47547	0.956781	-0.0234117	0.999682	-0.386563	0.999505	-0.348795	0.999875	-0.0249592	0.99947	-0.350014	0.999683	-0.167993	0.991988	1.01345	0.99615
Q96JK2	Q96JK2	DCAF5	S794	DDB1- and CUL4-associated factor 5	-0.602967	0.999939	NegInf	0	0.0391093	0.998947	NegInf	0	-0.0747552	0.999505	-0.142185	0.999875	-0.806179	0.99947	-0.260516	0.999683	-0.263025	0.991988	-1.0169	0.99615
Q58WW2	Q58WW2	DCAF6	S850	DDB1- and CUL4-associated factor 6	-0.409281	0.999939	-1.10455	0.746891	-0.318549	0.971336	-0.251878	0.999682	NegInf	0	-0.252862	0.999875	NegInf	0	-1.2711	0.999683	-0.378705	0.991988	-0.483325	0.999703
Q5TAQ9	Q5TAQ9	DCAF8	S129	DDB1- and CUL4-associated factor 8	Inf	0	Inf	0	NA	NA	Inf	0	Inf	0	NA	NA	NA	NA	Inf	0	NA	NA	NA	NA
Q5TAQ9	Q5TAQ9	DCAF8	S130	DDB1- and CUL4-associated factor 8	Inf	0	Inf	0	NA	NA	Inf	0	Inf	0	NA	NA	NA	NA	Inf	0	NA	NA	NA	NA
Q5TAQ9	Q5TAQ9	DCAF8	S99	DDB1- and CUL4-associated factor 8	-0.450219	0.999939	-1.07824	0.999	0.340698	0.998947	0.0566067	0.999682	-0.215963	0.999505	0.965249	0.999875	1.44264	0.99947	-0.642716	0.999683	-0.553282	0.991988	0.0876647	0.999703
Q96PD2	Q96PD2	DCBLD2	S598	Discoidin, CUB and LCCL domain-containing protein 2	-0.403599	0.999939	-0.0946425	0.999	-0.120481	0.996586	-0.2826	0.999682	-0.0987934	0.999505	0.304844	0.999875	0.0188963	0.99947	-0.0987108	0.999683	-0.0119634	0.998506	-0.481768	0.99615
Q96PD2	Q96PD2	DCBLD2	S599	Discoidin, CUB and LCCL domain-containing protein 2	NegInf	0	NegInf	0	0.29474	0.998947	-0.199828	0.999682	NegInf	0	0.302857	0.999875	-0.0513185	0.99947	1.72754	0.999683	1.37563	0.981176	-0.399228	0.999703
Q96PD2	Q96PD2	DCBLD2	S600	Discoidin, CUB and LCCL domain-containing protein 2	NA	NA	Inf	0	Inf	0	NA	NA	NA	NA	Inf	0	NA	NA	NA	NA	Inf	0	NA	NA
Q96PD2	Q96PD2	DCBLD2	S724	Discoidin, CUB and LCCL domain-containing protein 2	0.33528	0.999939	-0.0816518	0.999	0.196063	0.990369	0.348401	0.999682	0.112857	0.999505	-0.0623925	0.999875	-0.751795	0.862411	-0.301942	0.999683	0.0275119	0.997959	0.0409089	0.999703
Q96PD2	Q96PD2	DCBLD2	S726	Discoidin, CUB and LCCL domain-containing protein 2	0.19065	0.999939	0.115115	0.999	-0.546036	0.990086	-0.913995	0.999682	-0.0647557	0.999505	-0.243203	0.999875	NegInf	0	NegInf	0	-0.386829	0.991988	-0.482405	0.999703
Q96PD2	Q96PD2	DCBLD2	S727	Discoidin, CUB and LCCL domain-containing protein 2	-0.270629	0.999939	-0.784975	0.999	-0.403521	0.986165	-0.237036	0.999682	-0.822199	0.999505	-0.902003	0.999875	-0.754522	0.99947	-1.01342	0.999683	-1.19725	0.904346	-0.886562	0.999703
Q96PD2	Q96PD2	DCBLD2	T593	Discoidin, CUB and LCCL domain-containing protein 2	NA	NA	NA	NA	NA	NA	NA	NA	NA	NA	Inf	0	NA	NA	Inf	0	NA	NA	NA	NA
Q9UHG0	Q9UHG0	DCDC2	S269	Doublecortin domain-containing protein 2	NA	NA	Inf	0	NA	NA	NA	NA	Inf	0	NA	NA	Inf	0	NA	NA	Inf	0	NA	NA
Q9UHG0	Q9UHG0	DCDC2	S270	Doublecortin domain-containing protein 2	-0.338707	0.999939	0.0240498	0.999	-0.407415	0.990086	-0.381942	0.999682	NegInf	0	0.20456	0.999875	NegInf	0	-0.0995563	0.999683	0.124034	0.997959	-0.152248	0.999703
Q9NPI6	Q9NPI6	DCP1A	S315	mRNA-decapping enzyme 1A	NegInf	0	NegInf	0	-1.12203	0.860694	NegInf	0	-0.331124	0.999505	-1.3457	0.999875	NegInf	0	NegInf	0	NegInf	0	-0.618402	0.999703
Q9NPI6	Q9NPI6	DCP1A	S319	mRNA-decapping enzyme 1A	NegInf	0	NegInf	0	-1.12203	0.860694	NegInf	0	-0.331124	0.999505	-1.3457	0.999875	NegInf	0	NegInf	0	NegInf	0	-0.618402	0.999703
Q9NPI6	Q9NPI6	DCP1A	S353	mRNA-decapping enzyme 1A	-0.0222569	0.999939	0.0932794	0.999	0.115303	0.998947	0.149037	0.999682	-0.0429329	0.999505	0.512155	0.999875	-0.239511	0.99947	0.0403875	0.999683	0.149831	0.994704	-0.479326	0.999703
Q9NPI6	Q9NPI6	DCP1A	S525	mRNA-decapping enzyme 1A	0.143714	0.999939	-0.304986	0.999	0.105163	0.998947	-0.378225	0.999682	0.205831	0.999505	-0.221235	0.999875	-0.382825	0.99947	0.0265175	0.999683	-0.653692	0.982405	-0.00651498	0.999703
Q9NPI6	Q9NPI6	DCP1A	T401	mRNA-decapping enzyme 1A	-0.0702075	0.999939	0.40438	0.999	-0.0936645	0.998947	0.00689937	0.999682	0.0711269	0.999505	0.476725	0.999875	0.134713	0.99947	0.473311	0.999683	0.439294	0.991988	0.279758	0.999703
Q8IZD4	Q8IZD4	DCP1B	S275	mRNA-decapping enzyme 1B	1.07026	0.999939	1.96489	0.999	1.38593	0.941355	1.57694	0.999682	2.30458	0.952553	1.42267	0.999875	1.31601	0.99947	-0.465098	0.999683	2.31586	0.914272	1.52934	0.999703
Q8IZD4	Q8IZD4	DCP1B	S283	mRNA-decapping enzyme 1B	1.65774	0.0711615	1.24713	0.492167	1.70705	0.0734426	1.35325	0.999682	1.65638	0.0457163	1.40272	0.582908	1.34717	0.490558	1.59743	0.996198	1.50144	0.22036	1.36835	0.578607
Q13561	Q13561	DCTN2	T198	Dynactin subunit 2	0.211812	0.999939	0.730689	0.999	0.0736159	0.998947	0.444854	0.999682	0.590953	0.999505	0.482232	0.999875	0.428937	0.99947	0.0462131	0.999683	0.681949	0.917133	0.151175	0.999703
Q9BW61	Q9BW61	DDA1	S95	DET1- and DDB1-associated protein 1	-0.0945449	0.999939	-0.431535	0.999	0.158132	0.998947	-0.136589	0.999682	0.0649616	0.999505	-0.915345	0.999875	-0.306704	0.99947	-0.509323	0.999683	-0.613295	0.991988	-0.061838	0.999703
Q9BW61	Q9BW61	DDA1	T93	DET1- and DDB1-associated protein 1	NegInf	0	NegInf	0	2.98018	NA	0.421004	NA	NegInf	0	NegInf	0	NegInf	0	NegInf	0	1.69956	NA	2.32513	NA
Q92466	Q92466	DDB2	S24	DNA damage-binding protein 2	-0.507703	0.999939	-0.609482	0.999	0.261649	0.990369	-0.512506	0.999682	-0.318145	0.999505	-0.873313	0.999875	-0.816296	0.99947	-0.870406	0.999683	-0.331488	0.991988	-0.36167	0.999703
Q92466	Q92466	DDB2	S26	DNA damage-binding protein 2	Inf	0	Inf	0	Inf	0	Inf	0	Inf	0	NA	NA	Inf	0	Inf	0	Inf	0	NA	NA
Q8NEL9	Q8NEL9	DDHD1	S341	Phospholipase DDHD1	1.19572	0.280379	0.833464	0.837703	0.677118	0.781041	0.508883	0.999682	0.737953	0.952553	0.502797	0.999875	0.623239	0.99947	0.500299	0.999683	1.04283	0.631597	0.672671	0.999703
Q92499	Q92499	DDX1	S481	ATP-dependent RNA helicase DDX1	Inf	0	NA	NA	Inf	0	Inf	0	Inf	0	NA	NA	Inf	0	NA	NA	Inf	0	Inf	0
Q13206	Q13206	DDX10	S267	Probable ATP-dependent RNA helicase DDX10	NegInf	0	NegInf	0	-0.598354	0.996586	NegInf	0	-1.03512	0.999505	-2.24223	0.999875	NegInf	0	-1.93984	0.999683	-3.52493	0.978481	NegInf	0
Q13206	Q13206	DDX10	S7	Probable ATP-dependent RNA helicase DDX10	NegInf	0	-0.0845188	0.999	-0.62454	0.937396	NegInf	0	0.00559773	0.999505	NegInf	0	0.113356	0.99947	0.400706	0.999683	0.430001	0.991988	0.400901	0.999703
Q13206	Q13206	DDX10	T577	Probable ATP-dependent RNA helicase DDX10	0.155235	0.999939	0.103168	0.999	0.5364	0.958348	-0.148476	0.999682	0.190417	0.999505	NegInf	0	0.0875042	0.99947	-1.01858	0.999683	0.0936786	0.997959	-0.137671	0.999703
Q92841	Q92841	DDX17	S64	Probable ATP-dependent RNA helicase DDX17	NA	NA	Inf	0	Inf	0	NA	NA	NA	NA	NA	NA	NA	NA	NA	NA	NA	NA	NA	NA
Q9UHI6	Q9UHI6	DDX20	S532	Probable ATP-dependent RNA helicase DDX20	Inf	0	Inf	0	NA	NA	Inf	0	NA	NA	Inf	0	Inf	0	NA	NA	NA	NA	NA	NA
Q9NR30	Q9NR30	DDX21	S121	Nucleolar RNA helicase 2	0.000558355	0.999939	-0.223533	0.999	0.362323	0.958348	0.00298943	0.999682	0.168092	0.999505	-0.170079	0.999875	-0.158742	0.99947	-0.226027	0.999683	0.198961	0.991988	0.0506685	0.999703
Q9NR30	Q9NR30	DDX21	S71	Nucleolar RNA helicase 2	-0.0610631	NA	NegInf	0	0.789284	NA	NegInf	0	-0.333357	NA	NegInf	0	-0.201682	NA	NegInf	0	-0.628612	NA	0.160314	NA
Q9NR30	Q9NR30	DDX21	S89	Nucleolar RNA helicase 2	-0.257005	0.999939	-0.758467	0.999	-1.51046	0.844218	-0.3865	0.999682	-0.351505	0.999505	-0.139	0.999875	0.373505	0.99947	-0.642284	0.999683	-0.214078	0.996401	-0.300003	0.999703
Q9BUQ8	Q9BUQ8	DDX23	S109	Probable ATP-dependent RNA helicase DDX23	-0.898179	0.999939	0.0195308	0.999244	-0.358511	0.996586	-0.390842	0.999682	-1.1847	0.999505	0.427138	0.999875	0.397687	0.99947	0.0434565	0.999683	0.317627	0.991988	-0.240687	0.999703
Q9GZR7	Q9GZR7	DDX24	S82	ATP-dependent RNA helicase DDX24	-0.428312	0.999939	-0.51367	0.999	0.670548	0.974642	-0.460874	0.999682	0.954928	0.999505	-0.77371	0.999875	0.302449	0.99947	-0.361457	0.999683	1.22337	0.989618	-0.364116	0.999703
O00148	O00148	DDX39A	S183	ATP-dependent RNA helicase DDX39A	1.34029	0.999939	0.73451	0.999	1.70154	0.616645	0.51051	0.999682	0.908919	0.999505	0.91769	0.999875	1.02543	0.99947	0.602842	0.999683	1.55552	0.904346	1.05226	0.999703
O00571	O00571	DDX3X	S594	ATP-dependent RNA helicase DDX3X	-0.925412	0.999939	-0.846149	0.999	-0.602296	0.958348	-1.09999	0.999682	-0.255591	0.999505	-0.19201	0.999875	-0.292915	0.99947	-0.519949	0.999683	-0.238636	0.991988	-0.591185	0.999703
O00571	O00571	DDX3X	S90	ATP-dependent RNA helicase DDX3X	0.197247	0.999939	0.0107608	0.999	0.326894	0.958348	0.40548	0.999682	0.050306	0.999505	-0.0690042	0.999875	0.708425	0.99947	0.0188002	0.999683	0.39066	0.981176	1.28983	0.623459
Q9UJV9	Q9UJV9	DDX41	S21	Probable ATP-dependent RNA helicase DDX41	-0.0515877	0.999939	0.53821	0.999	-0.871502	0.826959	0.0240466	0.999682	NegInf	0	0.288102	0.999875	-0.446119	0.99947	0.0888261	0.999683	NegInf	0	0.171753	0.999703
Q9UJV9	Q9UJV9	DDX41	S66	Probable ATP-dependent RNA helicase DDX41	0.627365	0.999939	0.353691	0.999	NegInf	0	NegInf	0	0.570216	0.999505	NegInf	0	NegInf	0	NegInf	0	NegInf	0	0.654657	0.999703
Q9UJV9	Q9UJV9	DDX41	S68	Probable ATP-dependent RNA helicase DDX41	0.627365	0.999939	0.353691	0.999	NegInf	0	NegInf	0	0.570216	0.999505	NegInf	0	NegInf	0	NegInf	0	NegInf	0	0.654657	0.999703
Q86XP3	Q86XP3	DDX42	S185	ATP-dependent RNA helicase DDX42	0.0840289	0.999939	-0.257259	0.999	-0.539916	0.926587	-0.0682	0.999682	-0.175952	0.999505	0.254022	0.999875	-0.302751	0.99947	0.17338	0.999683	0.2548	0.991988	-0.232793	0.999703
Q86XP3	Q86XP3	DDX42	S831	ATP-dependent RNA helicase DDX42	NA	NA	Inf	0	NA	NA	Inf	0	Inf	0	Inf	0	Inf	0	Inf	0	NA	NA	NA	NA
Q86XP3	Q86XP3	DDX42	S96	ATP-dependent RNA helicase DDX42	NegInf	0	-1.15035	0.999	-1.43779	0.997821	NegInf	0	NegInf	0	-0.460384	0.999875	NegInf	0	NegInf	0	NegInf	0	NegInf	0
Q86XP3	Q86XP3	DDX42	Y183	ATP-dependent RNA helicase DDX42	Inf	0	NA	NA	NA	NA	NA	NA	NA	NA	Inf	0	NA	NA	Inf	0	Inf	0	NA	NA
Q7L014	Q7L014	DDX46	S804	Probable ATP-dependent RNA helicase DDX46	-0.270372	0.999939	0.260709	0.999	0.114188	0.998947	0.170398	0.999682	-0.866748	0.999505	0.592331	0.999875	-0.591981	0.99947	0.806363	0.999683	0.80545	0.985944	0.101313	0.999703
Q9BQ39	Q9BQ39	DDX50	S113	ATP-dependent RNA helicase DDX50	Inf	0	Inf	0	NA	NA	Inf	0	NA	NA	NA	NA	Inf	0	NA	NA	Inf	0	NA	NA
Q8N8A6	Q8N8A6	DDX51	S103	ATP-dependent RNA helicase DDX51	-0.3419	0.999939	-0.143594	0.999	-0.323591	0.967288	0.268611	0.999682	0.0321216	0.999505	-0.290036	0.999875	-0.297217	0.99947	0.363103	0.999683	0.43961	0.981176	-0.126056	0.999703
Q8N8A6	Q8N8A6	DDX51	S83	ATP-dependent RNA helicase DDX51	0.111005	0.999939	-0.220933	0.999	0.139856	0.997821	-0.105516	0.999682	-0.0383332	0.999505	-0.432785	0.999875	-0.301554	0.99947	0.0473722	0.999683	0.120216	0.995605	-0.00169533	0.999703
Q8TDD1	Q8TDD1	DDX54	S75	ATP-dependent RNA helicase DDX54	-0.132698	0.999939	-0.150135	0.999	-0.324118	0.99108	-0.211384	0.999682	-0.00542376	0.999505	0.207959	0.999875	-0.27543	0.99947	-0.14213	0.999683	-0.132545	0.995605	-0.646427	0.999703
Q8TDD1	Q8TDD1	DDX54	S782	ATP-dependent RNA helicase DDX54	-0.33655	0.999939	-2.01936	0.999	0.328449	0.998947	-0.317142	0.999682	-1.23313	0.999505	-1.26098	0.999875	-1.83238	0.99947	-1.06288	0.999683	-0.555316	0.991988	-1.38349	0.999703
Q8TDD1	Q8TDD1	DDX54	T74	ATP-dependent RNA helicase DDX54	NA	NA	NA	NA	Inf	0	Inf	0	Inf	0	Inf	0	Inf	0	Inf	0	NA	NA	NA	NA
Q8NHQ9	Q8NHQ9	DDX55	S544	ATP-dependent RNA helicase DDX55	Inf	0	NA	NA	Inf	0	NA	NA	NA	NA	Inf	0	NA	NA	Inf	0	NA	NA	NA	NA
P35659	P35659	DEK	S32	Protein DEK	0.0427559	0.999939	1.31198	0.999	0.737707	0.996586	1.17452	0.999682	2.01355	0.999505	1.78352	0.999875	2.12524	0.99947	1.64019	0.999683	1.21102	0.991988	0.825021	0.999703
Q8TEH3	Q8TEH3	DENND1A	S592	DENN domain-containing protein 1A	0.183699	0.999939	0.0277751	0.999	0.39645	0.967288	-0.395553	0.999682	0.620099	0.999505	-0.577667	0.999875	0.0707302	0.99947	0.501497	0.999683	0.0583585	0.997959	0.854574	0.999703
Q8TEH3	Q8TEH3	DENND2A	S504	DENN domain-containing protein 2A	1.47606	0.999939	NegInf	0	1.43843	0.736262	0.535317	0.999682	NegInf	0	0.785842	0.999875	0.32087	0.99947	0.191178	0.999683	0.929939	0.917133	0.720826	0.999703
Q7Z401	Q7Z401	DENND4A	S1015	C-myc promoter-binding protein	0.532859	0.999939	-0.0548917	0.999	NegInf	0	0.128881	0.999682	0.260689	0.999505	0.636049	0.999875	NegInf	0	0.822632	0.999683	0.343325	0.991988	NegInf	0
Q7Z401	Q7Z401	DENND4A	S1240	C-myc promoter-binding protein	0.967422	0.999939	1.38815	0.999	1.26268	0.566289	0.404271	0.999682	0.985151	0.988002	0.0299605	0.999875	0.351044	0.99947	1.16806	0.999683	0.793781	0.959344	1.44809	0.854797
Q7Z401	Q7Z401	DENND4A	S1511	C-myc promoter-binding protein	NA	NA	NA	NA	NA	NA	NA	NA	NA	NA	NA	NA	Inf	0	NA	NA	NA	NA	Inf	0
Q7Z401	Q7Z401	DENND4A	S1587	C-myc promoter-binding protein	Inf	0	NA	NA	NA	NA	NA	NA	NA	NA	NA	NA	Inf	0	NA	NA	NA	NA	NA	NA
Q7Z401	Q7Z401	DENND4A	S1589	C-myc promoter-binding protein	0.109127	0.999939	-0.106055	0.999	-0.357523	0.965156	-0.278935	0.999682	0.0191757	0.999505	0.353543	0.999875	0.00577572	0.99947	-0.0945551	0.999683	-0.169998	0.991988	0.0413632	0.999703
Q7Z401	Q7Z401	DENND4A	T1019	C-myc promoter-binding protein	0.532859	0.999939	-0.0548917	0.999	0.414046	0.990086	0.128881	0.999682	0.164588	0.999505	0.636049	0.999875	NegInf	0	0.822632	0.999683	0.343325	0.991988	NegInf	0
Q7Z401	Q7Z401	DENND4A	T1590	C-myc promoter-binding protein	Inf	0	NA	NA	NA	NA	NA	NA	Inf	0	NA	NA	Inf	0	Inf	0	Inf	0	Inf	0
Q5VZ89	Q5VZ89	DENND4C	S1099	DENN domain-containing protein 4C	-0.0157661	0.999939	-0.143521	0.999	0.14937	0.995804	-0.0682934	0.999682	-0.135784	0.999505	0.0658691	0.999875	-0.0297225	0.99947	0.283037	0.999683	0.09974	0.994704	-0.213054	0.999703
Q5VZ89	Q5VZ89	DENND4C	S1184	DENN domain-containing protein 4C	NegInf	0	NegInf	0	NegInf	0	NegInf	0	NegInf	0	NegInf	0	NegInf	0	0.0808429	NA	NegInf	0	NegInf	0
Q5VZ89	Q5VZ89	DENND4C	S1252	DENN domain-containing protein 4C	0.465864	0.999939	-0.0849236	0.999	NegInf	0	-0.131802	0.999682	0.272762	0.999505	-0.112064	0.999875	-0.35548	0.99947	0.146195	0.999683	0.132921	0.991988	0.212814	0.999703
Q5VZ89	Q5VZ89	DENND4C	S1277	DENN domain-containing protein 4C	0.120762	0.999939	0.00675909	0.999244	-0.0414438	0.998947	0.160821	0.999682	-0.238842	0.999505	0.714277	0.999875	0.257008	0.99947	0.293784	0.999683	-0.00649029	0.998648	-0.431139	0.999703
Q5VZ89	Q5VZ89	DENND4C	S1278	DENN domain-containing protein 4C	-0.0824256	0.999939	-0.0370218	0.999	-0.06101	0.998947	-0.0455102	0.999682	0.103865	0.999505	-0.0894064	0.999875	0.243335	0.99947	0.0546791	0.999683	-0.115827	0.994704	0.176132	0.999703
Q5VZ89	Q5VZ89	DENND4C	S1293	DENN domain-containing protein 4C	0.98072	NA	NegInf	0	NegInf	0	NegInf	0	NegInf	0	-1.43493	NA	NegInf	0	-0.928272	NA	NegInf	0	NegInf	0
Q5VZ89	Q5VZ89	DENND4C	S1296	DENN domain-containing protein 4C	0.311461	0.999939	2.02098	0.999	0.716254	0.958348	-0.190993	0.999682	-0.190399	0.999505	-0.209078	0.999875	0.829851	0.99947	-0.217753	0.999683	0.376211	0.991988	0.997631	0.999703
Q5VZ89	Q5VZ89	DENND4C	S1297	DENN domain-containing protein 4C	1.05158	0.999939	-0.422783	0.999	-0.441012	0.996586	0.359176	0.999682	0.348707	0.999505	1.18099	0.999875	-0.0929659	0.99947	-0.523073	0.999683	0.392434	0.991988	-0.735764	0.999703
Q5VZ89	Q5VZ89	DENND4C	S741	DENN domain-containing protein 4C	-0.0971415	0.999939	-0.09879	0.999	0.0886096	0.997821	0.0752009	0.999682	-0.207251	0.999505	-0.0668316	0.999875	0.0629548	0.99947	-0.016156	0.999683	-0.0710722	0.995605	-0.148563	0.999703
Q5VZ89	Q5VZ89	DENND4C	S968	DENN domain-containing protein 4C	NA	NA	NA	NA	Inf	0	Inf	0	NA	NA	NA	NA	NA	NA	NA	NA	NA	NA	Inf	0
Q5VZ89	Q5VZ89	DENND4C	S973	DENN domain-containing protein 4C	NA	NA	NA	NA	Inf	0	Inf	0	NA	NA	NA	NA	NA	NA	NA	NA	NA	NA	Inf	0
Q5VZ89	Q5VZ89	DENND4C	T739	DENN domain-containing protein 4C	Inf	0	NA	NA	NA	NA	NA	NA	Inf	0	NA	NA	NA	NA	NA	NA	Inf	0	NA	NA
Q6ZUT9	Q6ZUT9	DENND5B	S1076	DENN domain-containing protein 5B	0.793483	0.999939	0.109883	0.999	0.670065	0.958348	-0.147483	0.999682	0.42339	0.999505	0.207212	0.999875	0.705016	0.99947	0.415192	0.999683	0.0342159	0.998506	0.00646704	0.999703
O43583	O43583	DENR	S73	Density-regulated protein	0.247034	0.999939	-0.140748	0.999	0.392738	0.974642	-0.0362881	0.999682	0.239783	0.999505	0.00154086	0.999875	0.226574	0.99947	-0.213978	0.999683	0.530215	0.982405	0.356942	0.999703
O43583	O43583	DENR	T69	Density-regulated protein	Inf	0	NA	NA	NA	NA	Inf	0	NA	NA	NA	NA	NA	NA	NA	NA	NA	NA	Inf	0
O75140	O75140	DEPDC5	S579	DEP domain-containing protein 5	0.502372	0.999939	0.120063	0.999	0.747274	0.913167	0.207912	0.999682	0.0299819	0.999505	0.519435	0.999875	NegInf	0	0.191581	0.999683	0.534252	0.981176	0.555203	0.999703
O00273	O00273	DFFA	S28	DNA fragmentation factor subunit alpha	NA	NA	NA	NA	Inf	0	NA	NA	Inf	0	NA	NA	NA	NA	NA	NA	NA	NA	NA	NA
O00273	O00273	DFFA	S312	DNA fragmentation factor subunit alpha	-0.798663	0.999939	NegInf	0	NegInf	0	-0.685785	0.999682	NegInf	0	-0.572543	0.999875	NegInf	0	NegInf	0	-0.951947	0.981176	NegInf	0
O00273	O00273	DFFA	S315	DNA fragmentation factor subunit alpha	1.14015	NA	NegInf	0	NegInf	0	0.627931	NA	1.95467	NA	0.284198	NA	-0.0108788	NA	NegInf	0	NegInf	0	NegInf	0
Q8WYQ5	Q8WYQ5	DGCR8	S377	Microprocessor complex subunit DGCR8	NegInf	0	NegInf	0	NegInf	0	NegInf	0	NegInf	0	NegInf	0	NegInf	0	0.255116	NA	0.746576	NA	NegInf	0
Q8WYQ5	Q8WYQ5	DGCR8	S92	Microprocessor complex subunit DGCR8	NegInf	0	-0.0545974	0.999	-1.48206	0.622566	-0.343445	0.999682	0.0797596	0.999505	0.368585	0.999875	NegInf	0	-0.284574	0.999683	-0.495444	0.981176	-0.123609	0.999703
Q9UBM7	Q9UBM7	DHCR7	S14	7-dehydrocholesterol reductase	0.946275	0.999939	NegInf	0	0.991143	0.958348	NegInf	0	0.555449	0.999505	0.913421	0.999875	NegInf	0	0.764958	0.999683	0.325643	0.995605	1.25662	0.999703
O60231	O60231	DHX16	S103	Putative pre-mRNA-splicing factor ATP-dependent RNA helicase DHX16	NA	NA	NA	NA	NA	NA	NA	NA	NA	NA	Inf	0	NA	NA	NA	NA	NA	NA	Inf	0
O60231	O60231	DHX16	S160	Putative pre-mRNA-splicing factor ATP-dependent RNA helicase DHX16	-0.597435	0.999939	-0.399099	0.999	-0.272516	0.990369	0.0503706	0.999682	-0.223465	0.999505	0.478029	0.999875	-0.486272	0.99947	0.14172	0.999683	-0.655919	0.981176	-0.278397	0.999703
O60231	O60231	DHX16	T155	Putative pre-mRNA-splicing factor ATP-dependent RNA helicase DHX16	NegInf	0	NegInf	0	NegInf	0	0.0184196	NA	NegInf	0	-0.209689	NA	NegInf	0	0.131455	NA	NegInf	0	-0.575353	NA
Q7Z478	Q7Z478	DHX29	S200	ATP-dependent RNA helicase DHX29	-0.148214	0.999939	-0.201025	0.999	-0.202286	0.958348	-0.343488	0.999682	-0.433539	0.980489	0.0492753	0.999875	-0.301356	0.99947	-0.158803	0.999683	-0.274742	0.981176	-0.32836	0.999703
Q6P158	Q6P158	DHX57	S127	Putative ATP-dependent RNA helicase DHX57	NA	NA	Inf	0	NA	NA	Inf	0	NA	NA	NA	NA	Inf	0	NA	NA	NA	NA	Inf	0
Q9BTC0	Q9BTC0	DIDO1	S1260	Death-inducer obliterator 1	-0.328504	0.999939	-0.0800689	0.999	-0.174634	0.997821	-0.118024	0.999682	0.114924	0.999505	-1.08153	0.999875	-0.462915	0.99947	-0.502546	0.999683	0.089562	0.997959	-0.230617	0.999703
Q9BTC0	Q9BTC0	DIDO1	S1456	Death-inducer obliterator 1	0.0601348	0.999939	-0.290962	0.999	0.326873	0.958348	-0.298494	0.999682	0.298802	0.999505	-0.228015	0.999875	0.198365	0.99947	-0.0923395	0.999683	-0.0112416	0.998648	-0.263921	0.999703
Q9BTC0	Q9BTC0	DIDO1	S1714	Death-inducer obliterator 1	-0.0319424	0.999939	0.0211643	0.999	0.0812493	0.997821	-0.0595637	0.999682	-0.0317363	0.999505	0.115966	0.999875	0.0903848	0.99947	-0.0275039	0.999683	0.166579	0.991988	-0.0402536	0.999703
Q9BTC0	Q9BTC0	DIDO1	S898	Death-inducer obliterator 1	-0.0315214	0.999939	-0.242047	0.999	-0.279405	0.990086	-0.0819185	0.999682	-0.325126	0.999505	-0.128416	0.999875	-0.0121176	0.99947	-0.34545	0.999683	-0.0207299	0.998648	0.098023	0.999703
Q9BTC0	Q9BTC0	DIDO1	T1255	Death-inducer obliterator 1	NA	NA	NA	NA	NA	NA	NA	NA	Inf	0	NA	NA	Inf	0	NA	NA	NA	NA	NA	NA
Q9BTC0	Q9BTC0	DIDO1	T1256	Death-inducer obliterator 1	Inf	0	NA	NA	Inf	0	Inf	0	Inf	0	NA	NA	Inf	0	NA	NA	NA	NA	NA	NA
Q14689	Q14689	DIP2A	S94	Disco-interacting protein 2 homolog A	-0.154492	0.999939	0.129363	0.999	0.211706	0.997821	-0.0490701	0.999682	-0.161014	0.999505	0.0025764	0.999875	0.239999	0.99947	0.186072	0.999683	-0.11858	0.997959	-0.0356175	0.999703
Q9P265	Q9P265	DIP2B	S100	Disco-interacting protein 2 homolog B	0.472429	0.999939	0.222565	0.999	0.782583	0.522017	0.444375	0.999682	0.334807	0.999505	0.464858	0.999875	0.674296	0.862411	0.677536	0.999683	0.870967	0.673139	0.484631	0.999703
Q9Y2E4	Q9Y2E4	DIP2C	S89	Disco-interacting protein 2 homolog C	0.327778	0.999939	-0.0767793	0.999	0.803922	0.673951	0.199154	0.999682	0.296712	0.999505	0.317588	0.999875	0.419036	0.99947	0.182503	0.999683	0.526868	0.914272	0.181266	0.999703
Q9Y2E4	Q9Y2E4	DIP2C	T67	Disco-interacting protein 2 homolog C	Inf	0	Inf	0	NA	NA	Inf	0	NA	NA	Inf	0	Inf	0	Inf	0	Inf	0	NA	NA
Q8IYB7	Q8IYB7	DIS3L2	S139	DIS3-like exonuclease 2	0.560148	0.999939	NegInf	0	NegInf	0	0.50892	0.999682	NegInf	0	1.01921	0.999875	NegInf	0	-0.0220943	0.999683	0.469568	0.991988	0.627255	0.999703
Q8IYB7	Q8IYB7	DIS3L2	S875	DIS3-like exonuclease 2	-0.381284	0.999939	0.0462759	0.999	-1.01489	0.826959	0.0157182	0.999682	0.156564	0.999505	-0.424586	0.999875	-0.244976	0.99947	-0.13851	0.999683	-0.770556	0.981176	-0.137251	0.999703
O60832	O60832	DKC1	S451	H/ACA ribonucleoprotein complex subunit 4	Inf	0	Inf	0	Inf	0	Inf	0	Inf	0	NA	NA	Inf	0	Inf	0	NA	NA	NA	NA
O60832	O60832	DKC1	S453	H/ACA ribonucleoprotein complex subunit 4	Inf	0	Inf	0	Inf	0	Inf	0	Inf	0	NA	NA	Inf	0	Inf	0	NA	NA	NA	NA
O60832	O60832	DKC1	S485	H/ACA ribonucleoprotein complex subunit 4	-0.74988	0.999939	NegInf	0	NegInf	0	NegInf	0	-1.72583	0.999505	NegInf	0	NegInf	0	-0.956255	0.999683	-1.0922	0.991988	NegInf	0
O60832	O60832	DKC1	S494	H/ACA ribonucleoprotein complex subunit 4	0.810257	0.999939	-0.0367826	0.999	-0.169817	0.998947	-0.0115281	0.999682	0.0144791	0.999505	0.915531	0.999875	0.271338	0.99947	0.390691	0.999683	-0.10708	0.997959	-0.963479	0.999703
O60832	O60832	DKC1	S513	H/ACA ribonucleoprotein complex subunit 4	-0.1897	0.999939	-0.823417	0.948169	-0.42234	0.95819	-0.223509	0.999682	-0.495521	0.999505	-0.463919	0.999875	-0.00875241	0.99947	-0.474342	0.999683	-0.660739	0.917133	-0.0794625	0.999703
O60832	O60832	DKC1	T497	H/ACA ribonucleoprotein complex subunit 4	NegInf	0	NegInf	0	NegInf	0	NegInf	0	0.386023	NA	-0.780332	NA	NegInf	0	NegInf	0	NegInf	0	NegInf	0
Q96QB1	Q96QB1	DLC1	S523	Rho GTPase-activating protein 7	-0.0816339	0.999939	0.986364	0.999	NegInf	0	0.814669	0.999682	0.532798	0.999505	0.573638	0.999875	0.166052	0.99947	NegInf	0	NegInf	0	0.571537	0.999703
Q96QB1	Q96QB1	DLC1	S526	Rho GTPase-activating protein 7	NegInf	0	NegInf	0	-0.204733	0.996586	0.00443063	0.999682	-1.37368	0.856141	-0.455433	0.999875	-0.292495	0.99947	-0.476733	0.999683	-0.206084	0.991988	-0.32034	0.999703
Q96QB1	Q96QB1	DLC1	S842	Rho GTPase-activating protein 7	-0.0618158	0.999939	0.458881	0.999	0.0608822	0.998947	0.332478	0.999682	0.172976	0.999505	-0.162537	0.999875	0.0555203	0.99947	0.099069	0.999683	-0.384116	0.991835	-0.0820951	0.999703
Q12959	Q12959	DLG1	S573	Disks large homolog 1	NA	NA	NA	NA	Inf	0	NA	NA	Inf	0	Inf	0	Inf	0	NA	NA	NA	NA	NA	NA
Q12959	Q12959	DLG1	S575	Disks large homolog 1	-0.287711	0.999939	-0.129069	0.999	-0.142082	0.996586	-0.368634	0.999682	-0.0120553	0.999505	-0.147634	0.999875	-0.257329	0.99947	-0.134196	0.999683	0.159633	0.991988	-0.0531709	0.999703
Q8TDM6	Q8TDM6	DLG5	S1000	Disks large homolog 5	-0.881942	0.999939	-0.293448	0.999	0.0406955	0.998947	0.284477	0.999682	0.566673	0.999505	-2.54208	0.999875	-1.46291	0.99947	-0.62293	0.999683	0.191572	0.997959	-0.564145	0.999703
Q8TDM6	Q8TDM6	DLG5	S1021	Disks large homolog 5	NegInf	0	0.638777	0.999	1.24945	0.863038	0.767783	0.999682	0.505612	0.999505	0.40411	0.999875	0.530395	0.99947	0.121156	0.999683	0.318831	0.991988	0.260927	0.999703
Q8TDM6	Q8TDM6	DLG5	S1208	Disks large homolog 5	NegInf	0	NegInf	0	NegInf	0	NegInf	0	NegInf	0	-0.412704	0.999875	NegInf	0	NegInf	0	NegInf	0	NegInf	0
Q8TDM6	Q8TDM6	DLG5	S1209	Disks large homolog 5	-0.27939	0.999939	-0.222265	0.999	-0.138473	0.996586	-0.313065	0.999682	-0.28774	0.999505	-0.156863	0.999875	-0.280361	0.99947	-0.593152	0.999683	0.034633	0.997959	-0.383275	0.999703
Q8TDM6	Q8TDM6	DLG5	S1232	Disks large homolog 5	0.169943	0.999939	-0.062711	0.999	0.197766	0.991539	0.167965	0.999682	0.37506	0.999505	0.0153722	0.999875	0.238607	0.99947	0.291195	0.999683	-0.0214796	0.998506	0.0462248	0.999703
Q8TDM6	Q8TDM6	DLG5	S1252	Disks large homolog 5	Inf	0	NA	NA	NA	NA	NA	NA	NA	NA	NA	NA	Inf	0	NA	NA	NA	NA	NA	NA
Q8TDM6	Q8TDM6	DLG5	S1254	Disks large homolog 5	-0.0323031	0.999939	0.0558959	0.999	0.670305	0.958348	0.102705	0.999682	0.283495	0.999505	-0.52476	0.999875	0.17623	0.99947	-0.796569	0.999683	0.681908	0.991988	-0.132501	0.999703
Q8TDM6	Q8TDM6	DLG5	S1263	Disks large homolog 5	0.0551022	0.999939	-0.00502822	0.999244	0.0429949	0.998947	0.0642699	0.999682	-0.12962	0.999505	0.147083	0.999875	0.0407185	0.99947	-0.0283105	0.999683	0.297483	0.991988	-0.547019	0.999703
Q8TDM6	Q8TDM6	DLG5	S1264	Disks large homolog 5	NA	NA	NA	NA	NA	NA	NA	NA	NA	NA	Inf	0	NA	NA	Inf	0	NA	NA	Inf	0
Q8TDM6	Q8TDM6	DLG5	S1478	Disks large homolog 5	NA	NA	NA	NA	NA	NA	Inf	0	Inf	0	NA	NA	NA	NA	Inf	0	Inf	0	NA	NA
Q8TDM6	Q8TDM6	DLG5	S1666	Disks large homolog 5	0.404485	0.999939	0.711368	0.999	-0.502336	0.958348	-0.813156	0.999682	NegInf	0	0.583005	0.999875	NegInf	0	0.928368	0.999683	0.135758	0.995605	0.0539334	0.999703
Q8TDM6	Q8TDM6	DLG5	S264	Disks large homolog 5	Inf	0	Inf	0	NA	NA	Inf	0	Inf	0	Inf	0	Inf	0	Inf	0	Inf	0	Inf	0
Q8TDM6	Q8TDM6	DLG5	S295	Disks large homolog 5	-0.592918	NA	-2.43172	NA	NegInf	0	-0.105799	NA	NegInf	0	NegInf	0	NegInf	0	-1.71756	NA	0.387217	NA	NegInf	0
Q8TDM6	Q8TDM6	DLG5	T984	Disks large homolog 5	-0.0707567	0.999939	-0.0140693	0.999	0.109033	0.998947	-0.371901	0.999682	-0.0266178	0.999505	NegInf	0	-0.961766	0.99947	-0.0333918	0.999683	0.546726	0.981176	-0.53729	0.999703
Q9Y2H0	Q9Y2H0	DLGAP4	S973	Disks large-associated protein 4	NA	NA	NA	NA	Inf	0	NA	NA	NA	NA	Inf	0	NA	NA	Inf	0	NA	NA	Inf	0
Q08495	Q08495	DMTN	S226	Dematin	NegInf	0	-0.634576	NA	1.129	NA	NegInf	0	NegInf	0	NegInf	0	NegInf	0	NegInf	0	NegInf	0	NegInf	0
Q09019	Q09019	DMWD	S495	Dystrophia myotonica WD repeat-containing protein	NA	NA	NA	NA	NA	NA	Inf	0	NA	NA	NA	NA	Inf	0	NA	NA	Inf	0	Inf	0
Q09019	Q09019	DMWD	S545	Dystrophia myotonica WD repeat-containing protein	0.0447322	0.999939	0.0473055	0.999	0.77211	0.823853	-0.234023	0.999682	-0.127245	0.999505	-0.297623	0.999875	-0.215819	0.99947	-0.139249	0.999683	0.316985	0.991988	-0.11496	0.999703
Q9Y485	Q9Y485	DMXL1	S917	DmX-like protein 1	NA	NA	NA	NA	Inf	0	Inf	0	NA	NA	NA	NA	NA	NA	NA	NA	Inf	0	NA	NA
Q8TDJ6	Q8TDJ6	DMXL2	S1400	DmX-like protein 2	Inf	0	Inf	0	Inf	0	NA	NA	Inf	0	Inf	0	Inf	0	Inf	0	Inf	0	Inf	0
Q8TDJ6	Q8TDJ6	DMXL2	S473	DmX-like protein 2	0.0308792	0.999939	-0.25895	0.999	0.0158945	0.999264	0.467441	0.999682	-0.134432	0.999505	NegInf	0	-0.495053	0.99947	0.020174	0.999683	0.232529	0.991988	0.0486084	0.999703
Q9UFH2	Q9UFH2	DNAH17	S3294	Dynein heavy chain 17, axonemal	NegInf	0	1.17295	NA	0.0527838	NA	NegInf	0	0.86079	NA	NegInf	0	NegInf	0	NegInf	0	0.938049	NA	NegInf	0
Q9UFH2	Q9UFH2	DNAH17	S3298	Dynein heavy chain 17, axonemal	NegInf	0	0.42113	0.999	-0.275097	0.997821	NegInf	0	0.241362	0.999505	NegInf	0	NegInf	0	0.11895	0.999683	0.610168	0.991988	NegInf	0
Q9UFH2	Q9UFH2	DNAH17	T3297	Dynein heavy chain 17, axonemal	NegInf	0	0.42113	0.999	-0.275097	0.997821	NegInf	0	0.241362	0.999505	NegInf	0	NegInf	0	0.11895	0.999683	0.610168	0.991988	NegInf	0
Q9UFH2	Q9UFH2	DNAH17	T3304	Dynein heavy chain 17, axonemal	NegInf	0	-0.380217	0.999	-0.275097	0.997821	NegInf	0	-0.0501864	0.999505	NegInf	0	NegInf	0	NegInf	0	0.610168	0.991988	NegInf	0
O75190	O75190	DNAJB6	S277	DnaJ homolog subfamily B member 6	0.504452	0.999939	0.304555	0.999	0.438183	0.820209	0.180176	0.999682	0.0732918	0.999505	0.342087	0.999875	0.255138	0.99947	-0.0411659	0.999683	0.170088	0.991988	-0.18052	0.999703
Q96KC8	Q96KC8	DNAJC1	S381	DnaJ homolog subfamily C member 1	-0.639981	0.999939	NegInf	0	0.430422	0.952683	-0.514573	0.999682	-0.149045	0.999505	-0.0331816	0.999875	-1.14154	0.789374	0.41106	0.999683	0.0153421	0.998648	-0.0889724	0.999703
Q96KC8	Q96KC8	DNAJC1	S430	DnaJ homolog subfamily C member 1	0.15711	0.999939	NegInf	0	-0.4751	0.995207	-0.270472	0.999682	-0.286238	0.999505	0.126381	0.999875	NegInf	0	0.251736	0.999683	NegInf	0	0.205669	0.999703
Q99543	Q99543	DNAJC2	S47	DnaJ homolog subfamily C member 2;DnaJ homolog subfamily C member 2, N-terminally processed	-1.50556	0.999939	0.0810116	0.999	1.20539	0.990369	NegInf	0	-1.04761	0.999505	-1.28594	0.999875	NegInf	0	-0.229544	0.999683	0.0103054	0.998648	0.56562	0.999703
Q99543	Q99543	DNAJC2	S49	DnaJ homolog subfamily C member 2;DnaJ homolog subfamily C member 2, N-terminally processed	NA	NA	NA	NA	Inf	0	NA	NA	NA	NA	NA	NA	NA	NA	NA	NA	NA	NA	Inf	0
Q5F1R6	Q5F1R6	DNAJC21	S370	DnaJ homolog subfamily C member 21	0.787233	0.999939	1.27008	0.999	0.321541	0.996586	1.00369	0.999682	1.46167	0.999505	NegInf	0	NegInf	0	1.18369	0.999683	-0.100189	0.997959	1.40363	0.999703
Q9H3Z4	Q9H3Z4	DNAJC5	S10	DnaJ homolog subfamily C member 5	-0.0254768	0.999939	0.00408475	0.999539	0.245405	0.998947	0.667609	0.999682	-0.339002	0.999505	0.759785	0.999875	-0.988101	0.99947	0.620148	0.999683	0.193276	0.997242	-0.682292	0.999703
Q9H3Z4	Q9H3Z4	DNAJC5	T11	DnaJ homolog subfamily C member 5	NegInf	0	-1.84254	0.999	NegInf	0	NegInf	0	NegInf	0	1.2558	0.999875	NegInf	0	-2.14569	0.999683	NegInf	0	-0.643608	0.999703
Q99615	Q99615	DNAJC7	T318	DnaJ homolog subfamily C member 7	NA	NA	NA	NA	NA	NA	Inf	0	Inf	0	NA	NA	NA	NA	NA	NA	NA	NA	NA	NA
Q5SXM8	Q5SXM8	DNLZ	S171	DNL-type zinc finger protein	0.0570787	0.999939	-0.949634	0.999	-0.307296	0.998947	-0.387468	0.999682	NegInf	0	NegInf	0	NegInf	0	NegInf	0	0.466196	0.995605	0.45096	0.999703
O00429	O00429	DNM1L	S616	Dynamin-1-like protein	-0.124289	0.999939	-0.0919469	0.999	0.976554	0.763189	-0.0238593	0.999682	0.137349	0.999505	-0.254498	0.999875	0.0368752	0.99947	0.00467879	0.999857	0.42841	0.991988	0.312905	0.999703
P50570	P50570	DNM2	S764	Dynamin-2	-0.231756	0.999939	NegInf	0	-0.223785	0.998947	-0.432811	0.999682	NegInf	0	0.381687	0.999875	-0.419782	0.99947	NegInf	0	-1.29987	0.981176	-1.5154	0.999703
Q6XZF7	Q6XZF7	DNMBP	S1351	Dynamin-binding protein	3.76583	0.233786	1.09489	0.999	0.641703	0.967288	1.5099	0.999682	1.34432	0.988002	2.37072	0.999875	1.67634	0.886521	NegInf	0	1.21565	0.914272	1.89961	0.877275
Q6XZF7	Q6XZF7	DNMBP	S1353	Dynamin-binding protein	Inf	0	NA	NA	Inf	0	Inf	0	Inf	0	Inf	0	Inf	0	Inf	0	Inf	0	Inf	0
Q6XZF7	Q6XZF7	DNMBP	S1369	Dynamin-binding protein	-1.62936	0.999939	NegInf	0	-6.09999	0.967288	-2.1133	0.999682	-0.589517	0.999505	-0.588384	0.999875	NegInf	0	NegInf	0	-7.87427	0.982405	-3.12778	0.999703
Q6XZF7	Q6XZF7	DNMBP	S1370	Dynamin-binding protein	Inf	0	Inf	0	NA	NA	NA	NA	Inf	0	NA	NA	NA	NA	NA	NA	Inf	0	NA	NA
Q6XZF7	Q6XZF7	DNMBP	S1371	Dynamin-binding protein	Inf	0	Inf	0	NA	NA	NA	NA	NA	NA	NA	NA	NA	NA	NA	NA	Inf	0	Inf	0
P26358	P26358	DNMT1	S1105	DNA (cytosine-5)-methyltransferase 1	-0.119471	0.999939	-0.121294	0.999	0.0769125	0.998947	NegInf	0	NegInf	0	-1.57026	0.999875	-0.958595	0.99947	NegInf	0	-0.198964	0.995605	0.269371	0.999703
P26358	P26358	DNMT1	S143	DNA (cytosine-5)-methyltransferase 1	0.699184	0.999939	-0.83646	0.999	0.399412	0.998947	-0.803968	0.999682	0.322804	0.999505	0.79321	0.999875	NegInf	0	0.53892	0.999683	-0.661717	0.991988	-0.227975	0.999703
P26358	P26358	DNMT1	S714	DNA (cytosine-5)-methyltransferase 1	NA	NA	NA	NA	Inf	0	NA	NA	NA	NA	NA	NA	NA	NA	NA	NA	NA	NA	Inf	0
Q9Y6K1	Q9Y6K1	DNMT3A	S105	DNA (cytosine-5)-methyltransferase 3A	Inf	0	NA	NA	Inf	0	NA	NA	NA	NA	NA	NA	NA	NA	Inf	0	NA	NA	Inf	0
Q9H147	Q9H147	DNTTIP1	S161	Deoxynucleotidyltransferase terminal-interacting protein 1	1.5019	0.999939	0.0598309	0.999	-0.416286	0.996586	-0.69833	0.999682	0.552608	0.999505	0.511455	0.999875	0.204474	0.99947	0.50272	0.999683	NegInf	0	-0.622168	0.999703
Q5QJE6	Q5QJE6	DNTTIP2	S141	Deoxynucleotidyltransferase terminal-interacting protein 2	1.20863	0.999939	-0.0473256	0.999	0.148443	0.998947	0.848545	0.999682	0.713743	0.999505	0.171525	0.999875	0.327051	0.99947	0.698545	0.999683	0.575632	0.991988	0.287337	0.999703
Q5QJE6	Q5QJE6	DNTTIP2	S184	Deoxynucleotidyltransferase terminal-interacting protein 2	NA	NA	NA	NA	NA	NA	NA	NA	Inf	0	Inf	0	NA	NA	NA	NA	NA	NA	NA	NA
Q5QJE6	Q5QJE6	DNTTIP2	T136	Deoxynucleotidyltransferase terminal-interacting protein 2	NA	NA	NA	NA	NA	NA	NA	NA	NA	NA	Inf	0	NA	NA	Inf	0	NA	NA	NA	NA
Q14185	Q14185	DOCK1	S1681	Dedicator of cytokinesis protein 1	0.671294	0.999939	-0.464461	0.999	0.147479	0.998947	0.380793	0.999682	0.043041	0.999505	NegInf	0	0.0727097	0.99947	-0.502457	0.999683	0.645757	0.991988	0.0476739	0.999703
Q14185	Q14185	DOCK1	S1704	Dedicator of cytokinesis protein 1	-0.684902	NA	NegInf	0	NegInf	0	-1.12582	NA	-0.727026	NA	-0.0362893	NA	-1.05499	NA	0.198038	NA	NegInf	0	NegInf	0
Q96BY6	Q96BY6	DOCK10	S1257	Dedicator of cytokinesis protein 10	NA	NA	NA	NA	Inf	0	NA	NA	NA	NA	Inf	0	NA	NA	NA	NA	NA	NA	NA	NA
Q96BY6	Q96BY6	DOCK10	S1292	Dedicator of cytokinesis protein 10	NegInf	0	NegInf	0	NegInf	0	NegInf	0	0.750513	0.999505	NegInf	0	NegInf	0	0.389155	0.999683	0.457317	0.991988	0.148468	0.999703
Q8N1I0	Q8N1I0	DOCK4	S1806	Dedicator of cytokinesis protein 4	Inf	0	Inf	0	Inf	0	NA	NA	Inf	0	NA	NA	NA	NA	NA	NA	NA	NA	NA	NA
Q8N1I0	Q8N1I0	DOCK4	S1808	Dedicator of cytokinesis protein 4	-0.464755	0.999939	-0.273445	0.999	NegInf	0	-0.113165	0.999682	0.080094	0.999505	-0.255229	0.999875	-0.0439483	0.99947	-0.256002	0.999683	0.439232	0.991988	NegInf	0
Q9H7D0	Q9H7D0	DOCK5	S1766	Dedicator of cytokinesis protein 5	-0.00727791	0.999939	-0.220019	0.999	0.404	0.986157	0.0995578	0.999682	-0.428122	0.999505	0.315766	0.999875	-0.46685	0.99947	-0.437182	0.999683	0.192044	0.991988	-0.67578	0.999703
Q9H7D0	Q9H7D0	DOCK5	S1789	Dedicator of cytokinesis protein 5	-0.72081	0.999939	-0.32577	0.999	-0.327239	0.974642	-0.125339	0.999682	-0.619842	0.999505	-0.635449	0.999875	-0.294544	0.99947	-0.514873	0.999683	-0.516477	0.981176	-0.730736	0.999703
Q9H7D0	Q9H7D0	DOCK5	S1860	Dedicator of cytokinesis protein 5	-0.199372	0.999939	-0.801087	0.999	-0.501099	0.958348	-0.776736	0.999682	-1.24105	0.952553	NegInf	0	0.381515	0.99947	-0.739844	0.999683	-1.39889	0.904346	-0.474899	0.999703
Q96N67	Q96N67	DOCK7	S1383	Dedicator of cytokinesis protein 7	0.163764	0.999939	-0.270395	0.999	0.0925225	0.997821	0.0250895	0.999682	-0.221426	0.999505	-0.209988	0.999875	-0.129589	0.99947	-0.203283	0.999683	-0.0345415	0.997959	-0.0928403	0.999703
Q96N67	Q96N67	DOCK7	S1432	Dedicator of cytokinesis protein 7	-0.236414	0.999939	-0.69886	0.999	0.621747	0.996586	-0.00351603	0.999682	0.613688	0.999505	0.749742	0.999875	-0.324945	0.99947	0.807307	0.999683	0.686318	0.991988	0.804416	0.999703
Q96N67	Q96N67	DOCK7	S1438	Dedicator of cytokinesis protein 7	-0.292971	0.999939	-0.390201	0.724223	-0.398369	0.470272	-0.233803	0.999682	-0.398043	0.624946	-0.174443	0.999875	-0.389935	0.704298	-0.436018	0.996198	-0.293262	0.914272	-0.442956	0.623459
Q96N67	Q96N67	DOCK7	S180	Dedicator of cytokinesis protein 7	-0.155108	0.999939	-0.409585	0.999	-0.564364	0.895793	-0.00145532	0.999682	-0.533102	0.999505	-0.241875	0.999875	-0.265772	0.99947	-0.242706	0.999683	-0.0187439	0.998648	-0.477908	0.999703
Q96N67	Q96N67	DOCK7	S182	Dedicator of cytokinesis protein 7	Inf	0	Inf	0	Inf	0	Inf	0	Inf	0	Inf	0	Inf	0	Inf	0	Inf	0	Inf	0
Q96N67	Q96N67	DOCK7	S2129	Dedicator of cytokinesis protein 7	0.703003	0.26714	0.157416	0.999	-0.463205	0.826959	-0.173085	0.999682	0.426851	0.952553	0.141346	0.999875	-0.44455	0.926425	-0.688914	0.996198	-0.597598	0.813236	-0.628608	0.769978
Q96N67	Q96N67	DOCK7	S2131	Dedicator of cytokinesis protein 7	NA	NA	NA	NA	Inf	0	NA	NA	NA	NA	Inf	0	NA	NA	NA	NA	NA	NA	Inf	0
Q96N67	Q96N67	DOCK7	S28	Dedicator of cytokinesis protein 7	NA	NA	Inf	0	NA	NA	NA	NA	Inf	0	NA	NA	Inf	0	NA	NA	NA	NA	NA	NA
Q96N67	Q96N67	DOCK7	S30	Dedicator of cytokinesis protein 7	0.761335	0.999939	-0.00383399	0.999244	1.53792	0.709061	0.326872	0.999682	0.819064	0.999505	1.12265	0.999875	0.616738	0.99947	0.384936	0.999683	0.601632	0.981176	0.154945	0.999703
Q96N67	Q96N67	DOCK7	S446	Dedicator of cytokinesis protein 7	0.0722187	0.999939	0.215495	0.999	0.663032	0.958348	-0.556224	0.999682	0.306899	0.999505	0.165363	0.999875	0.0723449	0.99947	-0.0986785	0.999683	0.151013	0.995605	0.478869	0.999703
Q96N67	Q96N67	DOCK7	S862	Dedicator of cytokinesis protein 7	NA	NA	NA	NA	Inf	0	NA	NA	NA	NA	NA	NA	NA	NA	Inf	0	NA	NA	NA	NA
Q96N67	Q96N67	DOCK7	S864	Dedicator of cytokinesis protein 7	NA	NA	NA	NA	Inf	0	NA	NA	NA	NA	NA	NA	NA	NA	NA	NA	NA	NA	Inf	0
Q96N67	Q96N67	DOCK7	S888	Dedicator of cytokinesis protein 7	0.153225	0.999939	-0.392921	0.999	-0.674098	0.388197	-0.15376	0.999682	-0.209759	0.999505	0.0166725	0.999875	-0.130128	0.99947	-0.0666161	0.999683	-0.120084	0.991988	-0.503393	0.909592
Q96N67	Q96N67	DOCK7	S896	Dedicator of cytokinesis protein 7	1.4325	0.7276	0.984228	0.999	1.61761	0.582629	1.02794	0.999682	NegInf	0	NegInf	0	1.24977	0.862411	1.4423	0.999683	0.352792	0.991988	NegInf	0
Q96N67	Q96N67	DOCK7	S898	Dedicator of cytokinesis protein 7	0.400812	0.999939	0.380395	0.999	0.397053	0.990086	0.235643	0.999682	0.954208	0.999505	NegInf	0	0.707077	0.99947	0.973704	0.999683	-0.678893	0.991988	NegInf	0
Q96N67	Q96N67	DOCK7	S900	Dedicator of cytokinesis protein 7	-0.451713	0.999939	-0.399259	0.999	-0.301458	0.958348	0.103862	0.999682	-0.207239	0.999505	0.192142	0.999875	-0.43962	0.99947	-0.241595	0.999683	0.0410849	0.997959	0.0433277	0.999703
Q96N67	Q96N67	DOCK7	S910	Dedicator of cytokinesis protein 7	NegInf	0	-0.446844	0.999	-0.302257	0.989285	-0.324574	0.999682	NegInf	0	NegInf	0	NegInf	0	NegInf	0	-0.577734	0.982405	NegInf	0
Q96N67	Q96N67	DOCK7	S927	Dedicator of cytokinesis protein 7	Inf	0	Inf	0	NA	NA	NA	NA	NA	NA	Inf	0	NA	NA	Inf	0	NA	NA	Inf	0
Q96N67	Q96N67	DOCK7	S929	Dedicator of cytokinesis protein 7	-0.0953536	0.999939	-0.14357	0.999	NegInf	0	0.379301	0.999682	NegInf	0	0.0677629	0.999875	0.361849	0.99947	NegInf	0	0.189926	0.991988	-0.288421	0.999703
Q96N67	Q96N67	DOCK7	T2124	Dedicator of cytokinesis protein 7	NA	NA	NA	NA	Inf	0	NA	NA	NA	NA	NA	NA	NA	NA	Inf	0	NA	NA	NA	NA
Q99704	Q99704	DOK1	S460	Docking protein 1	-0.186265	0.999939	0.437008	0.948169	0.315753	0.820209	0.0230989	0.999682	0.0558842	0.999505	0.0272326	0.999875	0.139669	0.99947	0.00413709	0.999683	0.124329	0.991988	0.152564	0.999703
Q9Y3R5	Q9Y3R5	DOPEY2	S597	Protein dopey-2	NA	NA	Inf	0	NA	NA	Inf	0	Inf	0	NA	NA	NA	NA	NA	NA	NA	NA	Inf	0
Q8N350	Q8N350	DOS	S299	Protein Dos	NA	NA	NA	NA	Inf	0	NA	NA	NA	NA	NA	NA	NA	NA	NA	NA	Inf	0	NA	NA
Q8N350	Q8N350	DOS	S528	Protein Dos	NegInf	0	NegInf	0	NegInf	0	NegInf	0	NegInf	0	NegInf	0	0.112123	0.99947	NegInf	0	0.184845	0.981176	0.52019	0.999703
Q8N350	Q8N350	DOS	S621	Protein Dos	0.239317	0.999939	0.339572	0.999	NegInf	0	1.19716	0.999682	NegInf	0	0.794093	0.999875	0.878315	0.99947	0.399221	0.999683	0.294876	0.991988	0.636206	0.999703
Q8TEK3	Q8TEK3	DOT1L	S786	Histone-lysine N-methyltransferase, H3 lysine-79 specific	0.168446	0.999939	0.542647	0.999	-0.0989914	0.997821	-0.106997	0.999682	0.513908	0.990195	0.759695	0.999875	-0.142322	0.99947	-0.0990331	0.999683	1.00289	0.707085	0.343097	0.999703
Q92785	Q92785	DPF2	S142	Zinc finger protein ubi-d4	0.586652	0.999939	-0.764518	0.999	0.320788	0.990086	0.0768956	0.999682	0.341403	0.999505	-0.156932	0.999875	0.820561	0.99947	0.0110976	0.999683	0.268267	0.991988	0.2586	0.999703
Q92785	Q92785	DPF2	S244	Zinc finger protein ubi-d4	0.191118	0.999939	1.24494	0.999	-0.40875	0.990086	0.762079	0.999682	0.559334	0.999505	0.0182635	0.999875	0.600115	0.99947	0.134532	0.999683	0.932345	0.981176	1.14595	0.999703
Q92785	Q92785	DPF2	T248	Zinc finger protein ubi-d4	-0.232342	0.999939	1.37487	0.999	-1.06764	0.862753	1.39445	0.999682	-0.141268	0.999505	NegInf	0	-0.416206	0.99947	-0.105826	0.999683	1.24493	0.981176	1.1519	0.999703
Q92784	Q92784	DPF3	S237	Zinc finger protein DPF3	NA	NA	NA	NA	NA	NA	Inf	0	NA	NA	Inf	0	Inf	0	Inf	0	NA	NA	NA	NA
O60762	O60762	DPM1	S7	Dolichol-phosphate mannosyltransferase subunit 1	-0.0790623	0.999939	-0.488536	0.849254	-0.176637	0.974642	-0.37053	0.999682	-0.280333	0.999505	-0.0827092	0.999875	-0.102968	0.99947	-0.17581	0.999683	-0.156389	0.991988	-0.0466659	0.999703
O60762	O60762	DPM1	S9	Dolichol-phosphate mannosyltransferase subunit 1	-0.101913	0.999939	-0.372164	0.94233	-0.0219607	0.998947	-0.187311	0.999682	-0.200902	0.999505	-0.0804455	0.999875	-0.128587	0.99947	-0.153598	0.999683	-0.243308	0.981176	-0.138693	0.999703
Q16555	Q16555	DPYSL2	S517	Dihydropyrimidinase-related protein 2	-0.464886	0.999939	NegInf	0	NegInf	0	-0.0784051	0.999682	NegInf	0	-0.22557	0.999875	-0.0992094	0.99947	-0.0494955	0.999683	-1.25933	0.991988	0.019169	0.999703
Q16555	Q16555	DPYSL2	S518	Dihydropyrimidinase-related protein 2	-1.39347	0.999939	-0.701026	0.999	NegInf	0	0.0722821	0.999682	-0.259378	0.999505	-1.92892	0.999875	0.000999018	0.99947	0.291026	0.999683	0.247407	0.997959	-1.18034	0.999703
Q16555	Q16555	DPYSL2	S522	Dihydropyrimidinase-related protein 2	-0.0543938	0.999939	0.273551	0.999	-0.130883	0.998947	-0.233215	0.999682	-0.0140731	0.999505	0.215912	0.999875	-0.245762	0.99947	-0.592247	0.999683	0.151639	0.996401	-0.0679852	0.999703
Q16555	Q16555	DPYSL2	S537	Dihydropyrimidinase-related protein 2	NA	NA	Inf	0	Inf	0	NA	NA	NA	NA	NA	NA	NA	NA	NA	NA	NA	NA	NA	NA
Q16555	Q16555	DPYSL2	S540	Dihydropyrimidinase-related protein 2	2.08243	0.82692	1.96256	0.724223	NegInf	0	1.65805	0.999682	NegInf	0	2.16915	0.978564	NegInf	0	1.70537	0.999683	1.75896	0.904346	NegInf	0
Q16555	Q16555	DPYSL2	S542	Dihydropyrimidinase-related protein 2	-0.361291	0.999939	-0.39502	0.999	NegInf	0	-0.163822	0.999682	-0.0718642	0.999505	-0.0188744	0.999875	-0.431298	0.99947	-0.36006	0.999683	0.0251335	0.998648	-0.53191	0.999703
Q16555	Q16555	DPYSL2	T509	Dihydropyrimidinase-related protein 2	-0.418467	0.999939	-0.13383	0.999	0.0320582	0.998947	-0.12684	0.999682	-0.608066	0.952553	-0.276991	0.999875	-0.873003	0.692325	-0.161152	0.999683	0.0268329	0.997959	-0.335001	0.999703
Q16555	Q16555	DPYSL2	T512	Dihydropyrimidinase-related protein 2	NA	NA	NA	NA	NA	NA	Inf	0	Inf	0	NA	NA	NA	NA	NA	NA	NA	NA	NA	NA
Q16555	Q16555	DPYSL2	T514	Dihydropyrimidinase-related protein 2	-0.242464	0.999939	0.56996	0.999	-0.387449	0.997821	0.670519	0.999682	-0.210203	0.999505	0.758158	0.999875	0.134908	0.99947	0.556314	0.999683	0.704908	0.991988	-0.852959	0.999703
Q16555	Q16555	DPYSL2	T521	Dihydropyrimidinase-related protein 2	0.410902	0.999939	1.61399	0.999	1.08187	0.958348	-0.0623056	0.999682	-0.113356	0.999505	1.38019	0.999875	0.491199	0.99947	1.04735	0.999683	1.181	0.981176	-0.8675	0.999703
Q14195	Q14195	DPYSL3	S518	Dihydropyrimidinase-related protein 3	-0.0121956	0.999939	-0.230153	0.999	-0.580336	0.990369	-0.789854	0.999682	-2.15853	0.999505	-0.500089	0.999875	0.544318	0.99947	0.835858	0.999683	-0.678385	0.991988	-0.0551145	0.999703
Q14195	Q14195	DPYSL3	S522	Dihydropyrimidinase-related protein 3	0.123537	0.999939	0.407537	0.999	0.690247	0.660146	0.202442	0.999682	0.417003	0.999505	0.0293948	0.999875	0.0809926	0.99947	0.126263	0.999683	0.832563	0.751148	0.174495	0.999703
Q14195	Q14195	DPYSL3	S536	Dihydropyrimidinase-related protein 3	Inf	0	Inf	0	NA	NA	NA	NA	Inf	0	Inf	0	NA	NA	NA	NA	NA	NA	Inf	0
Q14195	Q14195	DPYSL3	S541	Dihydropyrimidinase-related protein 3	NA	NA	NA	NA	Inf	0	NA	NA	NA	NA	NA	NA	NA	NA	NA	NA	NA	NA	Inf	0
Q14195	Q14195	DPYSL3	T507	Dihydropyrimidinase-related protein 3	NegInf	0	NegInf	0	NegInf	0	NegInf	0	NegInf	0	NegInf	0	NegInf	0	NegInf	0	1.11703	NA	NegInf	0
Q14195	Q14195	DPYSL3	T509	Dihydropyrimidinase-related protein 3	0.305162	0.999939	-0.0717356	0.999	-0.0401566	0.998947	0.705246	0.999682	0.243849	0.999505	-0.141102	0.999875	0.200413	0.99947	0.552565	0.999683	0.422463	0.991988	0.354019	0.999703
Q14195	Q14195	DPYSL3	T514	Dihydropyrimidinase-related protein 3	-0.4376	0.999939	-0.543523	0.999	0.181233	0.997821	0.369438	0.999682	0.105028	0.999505	-0.476409	0.999875	-0.469569	0.99947	-0.294785	0.999683	0.167956	0.994704	0.247633	0.999703
Q14195	Q14195	DPYSL3	T524	Dihydropyrimidinase-related protein 3	NA	NA	NA	NA	NA	NA	Inf	0	NA	NA	NA	NA	NA	NA	NA	NA	NA	NA	Inf	0
Q01658	Q01658	DR1	S105	Protein Dr1	Inf	0	Inf	0	Inf	0	NA	NA	NA	NA	Inf	0	Inf	0	Inf	0	NA	NA	NA	NA
Q01658	Q01658	DR1	S106	Protein Dr1	Inf	0	Inf	0	Inf	0	NA	NA	NA	NA	Inf	0	Inf	0	Inf	0	NA	NA	NA	NA
Q9NRR4	Q9NRR4	DROSHA	S355	Ribonuclease 3	NA	NA	NA	NA	Inf	0	NA	NA	NA	NA	NA	NA	NA	NA	Inf	0	Inf	0	NA	NA
Q14126	Q14126	DSG2	S680	Desmoglein-2	-0.145215	0.999939	0.0617063	0.999	-0.299696	0.958348	-0.25011	0.999682	-0.331744	0.999505	-0.365431	0.999875	-0.452234	0.99947	-0.179652	0.999683	0.077442	0.996401	-0.180382	0.999703
Q14126	Q14126	DSG2	S782	Desmoglein-2	-0.291549	0.999939	0.982527	0.999	1.60768	0.527749	-0.513451	0.999682	0.448503	0.999505	NegInf	0	-0.475971	0.99947	1.15573	0.999683	-0.969121	0.914272	1.58208	0.862521
Q9H410	Q9H410	DSN1	S57	Kinetochore-associated protein DSN1 homolog	0.0443685	0.999939	-0.0483865	0.999	0.0177329	0.999264	-0.0483891	0.999682	NegInf	0	-0.483399	0.999875	-0.439376	0.99947	-0.179707	0.999683	0.276243	0.993444	-0.568533	0.999703
Q9H410	Q9H410	DSN1	S58	Kinetochore-associated protein DSN1 homolog	0.107438	0.999939	0.0146829	0.999244	0.0808024	0.998947	0.0146803	0.999682	-0.645667	0.999505	-0.420329	0.999875	-0.376307	0.99947	-0.682024	0.999683	0.339313	0.991988	NegInf	0
Q9H410	Q9H410	DSN1	S81	Kinetochore-associated protein DSN1 homolog	0.300731	0.999939	0.250848	0.999	0.101903	0.998947	0.18224	0.999682	0.0429327	0.999505	0.213474	0.999875	0.00967247	0.99947	0.20702	0.999683	0.198528	0.991988	-0.372815	0.999703
P15924	P15924	DSP	S165	Desmoplakin	0.909744	0.999939	1.07961	0.999	0.587369	0.958348	1.37223	0.999682	NegInf	0	1.02287	0.999875	NegInf	0	NegInf	0	0.537099	0.991988	NegInf	0
P15924	P15924	DSP	S166	Desmoplakin	NegInf	0	1.07961	0.999	0.587369	0.958348	1.37223	0.999682	NegInf	0	1.02287	0.999875	NegInf	0	NegInf	0	0.537099	0.991988	NegInf	0
P15924	P15924	DSP	S22	Desmoplakin	-0.0402821	0.999939	-0.858457	0.415963	-0.526051	0.55051	-0.281911	0.999682	NegInf	0	-0.670997	0.929068	-0.145396	0.99947	NegInf	0	0.143063	0.981176	0.217349	0.999703
P15924	P15924	DSP	S2820	Desmoplakin	Inf	0	NA	NA	Inf	0	NA	NA	NA	NA	NA	NA	NA	NA	NA	NA	NA	NA	NA	NA
P15924	P15924	DSP	S2821	Desmoplakin	0.644232	0.999939	-0.130169	0.999	0.458606	0.926587	0.741491	0.999682	0.354867	0.999505	0.147776	0.999875	0.0776605	0.99947	0.0802442	0.999683	0.658582	0.959344	-0.209	0.999703
P15924	P15924	DSP	T173	Desmoplakin	0.455938	0.999939	0.502939	0.999	-0.272153	0.997821	1.10365	0.999682	NegInf	0	0.163349	0.999875	NegInf	0	NegInf	0	-0.322423	0.991988	0.323495	0.999703
Q03001	Q03001	DST	S1382	Dystonin	0.0478425	0.999939	-0.00777803	0.999244	-0.438069	0.990086	-0.174324	0.999682	0.538801	0.999505	-0.279562	0.999875	-1.43005	0.99947	-0.394541	0.999683	-0.408538	0.991988	0.0702168	0.999703
Q03001	Q03001	DST	S2215	Dystonin	NA	NA	NA	NA	NA	NA	NA	NA	Inf	0	Inf	0	NA	NA	NA	NA	NA	NA	NA	NA
Q03001	Q03001	DST	S2491	Dystonin	0.166987	0.999939	1.00019	0.999	0.258665	0.998947	-0.427121	0.999682	-0.423126	0.999505	NegInf	0	NegInf	0	-0.180712	0.999683	0.569148	0.991988	0.551215	0.999703
Q03001	Q03001	DST	S3968	Dystonin	0.719565	0.999939	1.62997	0.999	1.13648	0.912581	1.06592	0.999682	1.20033	0.999505	0.318663	0.999875	0.469172	0.99947	1.19799	0.999683	1.6832	0.914272	1.55961	0.999703
Q03001	Q03001	DST	S3970	Dystonin	-0.573548	0.999939	-2.29396	0.999	0.182055	0.998947	-0.064582	0.999682	0.957104	0.999505	-1.22077	0.999875	0.0913534	0.99947	-0.0955196	0.999683	0.151261	0.997959	-0.890434	0.999703
Q03001	Q03001	DST	S7510	Dystonin	1.37097	0.999939	0.926285	0.999	1.25619	0.757779	0.750872	0.999682	1.01367	0.999505	1.1832	0.999875	NegInf	0	0.0160424	0.999683	0.828095	0.981176	0.649688	0.999703
Q03001	Q03001	DST	S7513	Dystonin	1.89771	0.999939	0.647402	0.999	2.72404	0.782762	-0.4003	0.999682	-0.0280103	0.999505	1.50821	0.999875	NegInf	0	-0.436052	0.999683	1.07044	0.989618	NegInf	0
Q03001	Q03001	DST	T2211	Dystonin	0.0532866	0.999939	0.292296	0.999	0.0133445	0.998947	0.398387	0.999682	NegInf	0	NegInf	0	0.170356	0.99947	0.622959	0.999683	0.550367	0.982405	-0.593573	0.999703
P60981	P60981	DSTN	S3	Destrin	-1.18697	0.948593	-0.466642	0.999	-2.19511	0.105525	-0.447816	0.999682	-0.940279	0.989508	-0.405283	0.999875	-1.07159	0.99947	-0.574607	0.999683	-0.635326	0.981176	-0.931607	0.999703
Q6XUX3	Q6XUX3	DSTYK	S928	Dual serine/threonine and tyrosine protein kinase	NegInf	0	NegInf	0	NegInf	0	0.791945	0.999682	0.654043	0.999505	-0.483228	0.999875	0.172461	0.99947	0.653263	0.999683	NegInf	0	0.726731	0.999703
Q6XUX3	Q6XUX3	DSTYK	T929	Dual serine/threonine and tyrosine protein kinase	NA	NA	Inf	0	Inf	0	Inf	0	NA	NA	Inf	0	NA	NA	Inf	0	NA	NA	NA	NA
Q8TEA8	Q8TEA8	DTD1	S196	D-tyrosyl-tRNA(Tyr) deacylase 1	Inf	0	Inf	0	NA	NA	NA	NA	NA	NA	NA	NA	NA	NA	Inf	0	NA	NA	Inf	0
Q8TEA8	Q8TEA8	DTD1	S197	D-tyrosyl-tRNA(Tyr) deacylase 1	0.528227	0.999939	-0.369246	0.999	0.407043	0.990369	-0.126111	0.999682	0.0840207	0.999505	0.051542	0.999875	0.1208	0.99947	0.190749	0.999683	0.232911	0.994704	-0.194057	0.999703
Q8TEA8	Q8TEA8	DTD1	S205	D-tyrosyl-tRNA(Tyr) deacylase 1	0.0730614	0.999939	-0.507238	0.999	0.123379	0.998947	-0.0503881	0.999682	-0.0579423	0.999505	-0.689063	0.999875	-0.703951	0.99947	-0.698864	0.999683	-0.249795	0.991988	-0.436392	0.999703
Q9Y4J8	Q9Y4J8	DTNA	S560	Dystrobrevin alpha	-0.117489	0.999939	0.0246269	0.999	-0.210636	0.959429	0.052331	0.999682	-0.191185	0.999505	0.282104	0.999875	-0.24094	0.99947	0.0951465	0.999683	-0.08048	0.993613	-0.391207	0.999703
Q9Y4J8	Q9Y4J8	DTNA	S563	Dystrobrevin alpha	-0.0660577	0.999939	0.949203	0.999	NegInf	0	0.766806	0.999682	-0.122655	0.999505	NegInf	0	-0.358853	0.99947	0.534713	0.999683	NegInf	0	NegInf	0
Q9Y4J8	Q9Y4J8	DTNA	S564	Dystrobrevin alpha	NegInf	0	-0.194885	NA	-0.564596	NA	-0.0384008	NA	NegInf	0	-0.0937529	NA	NegInf	0	NegInf	0	NegInf	0	NegInf	0
Q9Y4J8	Q9Y4J8	DTNA	S641	Dystrobrevin alpha	Inf	0	NA	NA	NA	NA	NA	NA	NA	NA	NA	NA	NA	NA	NA	NA	Inf	0	Inf	0
Q9Y4J8	Q9Y4J8	DTNA	S662	Dystrobrevin alpha	-0.315354	0.999939	-0.634438	0.492167	NegInf	0	-0.37583	0.999682	-0.292681	0.999505	0.0451243	0.999875	-0.307586	0.99947	-0.396322	0.999683	-0.265775	0.981176	-0.459082	0.999703
Q9Y4J8	Q9Y4J8	DTNA	T555	Dystrobrevin alpha	NA	NA	Inf	0	Inf	0	NA	NA	NA	NA	NA	NA	NA	NA	NA	NA	NA	NA	NA	NA
Q8TDB6	Q8TDB6	DTX3L	S3	E3 ubiquitin-protein ligase DTX3L	Inf	0	NA	NA	NA	NA	NA	NA	Inf	0	Inf	0	NA	NA	NA	NA	Inf	0	Inf	0
Q8TDB6	Q8TDB6	DTX3L	S532	E3 ubiquitin-protein ligase DTX3L	Inf	0	Inf	0	Inf	0	Inf	0	NA	NA	NA	NA	NA	NA	Inf	0	Inf	0	NA	NA
Q8TDB6	Q8TDB6	DTX3L	S9	E3 ubiquitin-protein ligase DTX3L	-0.206313	0.999939	0.485145	0.999	0.104552	0.998947	-0.526261	0.999682	-0.534751	0.999505	0.0356838	0.999875	-0.160321	0.99947	0.0963	0.999683	-0.367731	0.991988	-0.199108	0.999703
Q92997	Q92997	DVL3	S125	Segment polarity protein dishevelled homolog DVL-3	0.232498	0.999939	-0.0787783	0.999	0.319643	0.912581	-0.143405	0.999682	0.0721687	0.999505	0.189717	0.999875	-0.13696	0.99947	-0.1255	0.999683	0.37936	0.929553	-0.210872	0.999703
Q14204	Q14204	DYNC1H1	S1230	Cytoplasmic dynein 1 heavy chain 1	Inf	0	NA	NA	Inf	0	Inf	0	Inf	0	NA	NA	NA	NA	NA	NA	NA	NA	NA	NA
Q14204	Q14204	DYNC1H1	S4368	Cytoplasmic dynein 1 heavy chain 1	-0.22989	0.999939	-0.649442	0.999	-0.775713	0.853677	-1.05214	0.999682	-0.607268	0.999505	0.171222	0.999875	0.0342676	0.99947	0.06729	0.999683	-0.0706858	0.997959	-0.304082	0.999703
Q14204	Q14204	DYNC1H1	T4366	Cytoplasmic dynein 1 heavy chain 1	NA	NA	Inf	0	NA	NA	Inf	0	NA	NA	Inf	0	NA	NA	Inf	0	Inf	0	NA	NA
Q14204	Q14204	DYNC1H1	T4369	Cytoplasmic dynein 1 heavy chain 1	NA	NA	Inf	0	NA	NA	Inf	0	NA	NA	NA	NA	NA	NA	NA	NA	NA	NA	NA	NA
Q13409	Q13409	DYNC1I2	T95	Cytoplasmic dynein 1 intermediate chain 2	NegInf	0	NegInf	0	0.100703	0.997821	NegInf	0	-0.854138	0.952553	NegInf	0	NegInf	0	NegInf	0	NegInf	0	-0.42607	0.999703
Q9Y6G9	Q9Y6G9	DYNC1LI1	S207	Cytoplasmic dynein 1 light intermediate chain 1	-0.014709	0.999939	0.0432329	0.999	-0.405439	0.894745	0.117887	0.999682	-0.193573	0.999505	0.246649	0.999875	-0.273934	0.99947	0.0153399	0.999683	-0.205393	0.991988	-0.286617	0.999703
Q9Y6G9	Q9Y6G9	DYNC1LI1	S421	Cytoplasmic dynein 1 light intermediate chain 1	-0.453269	0.999939	-0.179792	0.999	-0.327307	0.926587	-0.323417	0.999682	0.286755	0.999505	-0.242995	0.999875	-0.290671	0.99947	-0.384023	0.999683	0.599626	0.936354	NegInf	0
Q9Y6G9	Q9Y6G9	DYNC1LI1	S510	Cytoplasmic dynein 1 light intermediate chain 1	0.415342	0.999939	0.536451	0.999	0.484983	0.971336	-0.0179603	0.999682	-0.0803692	0.999505	-0.350168	0.999875	0.311048	0.99947	0.275809	0.999683	-0.0605553	0.997959	-0.0265888	0.999703
Q9Y6G9	Q9Y6G9	DYNC1LI1	S516	Cytoplasmic dynein 1 light intermediate chain 1	-0.0404946	0.999939	-0.275971	0.999	-0.151891	0.996586	-0.112223	0.999682	-0.776631	0.735921	-0.126681	0.999875	0.0428847	0.99947	-0.318533	0.999683	0.0223974	0.998506	-0.277431	0.999703
Q9Y6G9	Q9Y6G9	DYNC1LI1	T515	Cytoplasmic dynein 1 light intermediate chain 1	NA	NA	Inf	0	NA	NA	NA	NA	Inf	0	NA	NA	NA	NA	NA	NA	NA	NA	NA	NA
O43237	O43237	DYNC1LI2	S194	Cytoplasmic dynein 1 light intermediate chain 2	-0.305025	0.999939	-0.241275	0.999	0.267221	0.958348	-0.156347	0.999682	-0.472774	0.990195	-0.333065	0.999875	-0.368111	0.99947	-0.426509	0.999683	-0.175466	0.991988	-0.378971	0.999703
O43237	O43237	DYNC1LI2	S383	Cytoplasmic dynein 1 light intermediate chain 2	-0.596494	0.999939	-0.161927	0.999	0.138023	0.998947	0.165437	0.999682	0.304612	0.999505	0.0203974	0.999875	-0.306739	0.99947	-0.628399	0.999683	0.492515	0.991988	-0.0350819	0.999703
O43237	O43237	DYNC1LI2	S446	Cytoplasmic dynein 1 light intermediate chain 2	0.257576	0.999939	NegInf	0	NegInf	0	NegInf	0	NegInf	0	NegInf	0	NegInf	0	-0.261366	0.999683	0.218345	0.995605	-0.00828401	0.999703
Q13627;Q9Y463	Q13627	DYRK1A	Y319	Dual specificity tyrosine-phosphorylation-regulated kinase 1A	NA	NA	NA	NA	NA	NA	NA	NA	NA	NA	Inf	0	NA	NA	NA	NA	NA	NA	Inf	0
Q13627;Q9Y463	Q13627	DYRK1A	Y321	Dual specificity tyrosine-phosphorylation-regulated kinase 1A	-0.0787319	0.999939	-0.063586	0.999	0.0543005	0.998947	0.0349588	0.999682	-0.200849	0.999505	-0.109387	0.999875	-0.225555	0.99947	-0.0428303	0.999683	-0.118793	0.991988	-0.270994	0.999703
Q13627	Q13627	DYRK1A	T553	Dual specificity tyrosine-phosphorylation-regulated kinase 1A	NegInf	0	-0.0743419	NA	NegInf	0	-0.537782	NA	NegInf	0	0.347191	NA	-0.463853	NA	NegInf	0	NegInf	0	0.191556	NA
Q96JC9	Q96JC9	EAF1	S158	ELL-associated factor 1	0.340126	0.999939	0.3025	0.999	-0.111924	0.998947	0.17703	0.999682	-0.844508	0.999505	-0.525501	0.999875	-0.957376	0.99947	NegInf	0	-0.101712	0.996401	-0.432042	0.999703
Q96JC9	Q96JC9	EAF1	S165	ELL-associated factor 1	0.374981	0.999939	0.60149	0.999	0.729108	0.95819	0.378898	0.999682	-0.301026	0.999505	1.1396	0.999875	1.103	0.99947	-0.850178	0.999683	0.663347	0.985944	-0.040133	0.999703
Q96JC9	Q96JC9	EAF1	T157	ELL-associated factor 1	NA	NA	Inf	0	Inf	0	NA	NA	Inf	0	Inf	0	Inf	0	NA	NA	Inf	0	Inf	0
O00559	O00559	EBAG9	S36	Receptor-binding cancer antigen expressed on SiSo cells	-0.0813614	0.999939	-0.285423	0.999	0.0639578	0.998947	0.0101693	0.999682	-0.361212	0.999505	0.0455126	0.999875	-0.147391	0.99947	-0.0150399	0.999683	0.0891436	0.995605	-0.04453	0.999703
Q96F86	Q96F86	EDC3	S131	Enhancer of mRNA-decapping protein 3	-0.27348	0.999939	0.480722	0.999	0.204803	0.990086	0.228789	0.999682	-0.0194771	0.999505	0.543039	0.999875	-0.0427177	0.99947	-0.127068	0.999683	0.466258	0.967315	-0.152777	0.999703
Q96F86	Q96F86	EDC3	S140	Enhancer of mRNA-decapping protein 3	Inf	0	Inf	0	Inf	0	NA	NA	Inf	0	NA	NA	NA	NA	NA	NA	NA	NA	Inf	0
Q96F86	Q96F86	EDC3	S161	Enhancer of mRNA-decapping protein 3	0.485851	0.999939	0.643883	0.999	0.412059	0.967288	-0.357863	0.999682	0.384388	0.999505	0.509049	0.999875	0.599772	0.99947	0.297802	0.999683	0.463366	0.981176	-0.731567	0.999703
Q6P2E9	Q6P2E9	EDC4	S723	Enhancer of mRNA-decapping protein 4	0.414794	0.999939	1.14889	0.999	0.891357	0.958348	0.804462	0.999682	0.51552	0.999505	0.768407	0.999875	0.453404	0.99947	0.73376	0.999683	-0.0528974	0.997959	0.667418	0.999703
Q6P2E9	Q6P2E9	EDC4	S729	Enhancer of mRNA-decapping protein 4	NA	NA	Inf	0	NA	NA	NA	NA	NA	NA	NA	NA	NA	NA	NA	NA	Inf	0	NA	NA
Q6P2E9	Q6P2E9	EDC4	S875	Enhancer of mRNA-decapping protein 4	Inf	0	Inf	0	NA	NA	NA	NA	Inf	0	Inf	0	Inf	0	NA	NA	NA	NA	NA	NA
Q6P2E9	Q6P2E9	EDC4	S879	Enhancer of mRNA-decapping protein 4	-0.984029	0.999939	0.113362	0.999	-0.555566	0.958348	-0.375751	0.999682	-0.171741	0.999505	-0.854153	0.999875	0.0782627	0.99947	-0.583828	0.999683	-0.238141	0.991988	-0.30449	0.999703
Q6P2E9	Q6P2E9	EDC4	T727	Enhancer of mRNA-decapping protein 4	-0.186617	0.999939	-0.675973	0.999	-0.257224	0.996586	0.0202526	0.999682	-0.762905	0.999505	-0.0365571	0.999875	-0.60719	0.99947	0.199371	0.999683	-0.0146672	0.998648	-0.651523	0.999703
P24534	P24534	EEF1B2	S106	Elongation factor 1-beta	-0.349301	0.999939	-1.73551	0.818144	-0.58652	0.971336	-0.0732243	0.999682	-0.619146	0.999505	-0.86665	0.999875	-0.311955	0.99947	-0.634133	0.999683	-0.801725	0.981176	0.251689	0.999703
P29692	P29692	EEF1D	S118	Elongation factor 1-delta	0.551094	0.999939	0.725034	0.999	NegInf	0	0.930398	0.999682	-1.1625	0.999505	1.33691	0.999875	0.407361	0.99947	0.680858	0.999683	1.35572	0.981176	-0.872079	0.999703
P29692	P29692	EEF1D	S119	Elongation factor 1-delta	-0.721144	0.999939	-0.204292	0.999	-1.46337	0.741608	-0.342539	0.999682	-1.1739	0.988002	0.0893677	0.999875	-0.4809	0.99947	-0.0738524	0.999683	-0.589329	0.991988	-2.97077	0.750979
P29692	P29692	EEF1D	S133	Elongation factor 1-delta	-0.118388	0.999939	-0.0659172	0.999	-0.140435	0.998947	0.199564	0.999682	-0.0829755	0.999505	-0.422903	0.999875	-0.277789	0.99947	-0.661651	0.999683	-0.0578979	0.997959	-0.442567	0.999703
P29692	P29692	EEF1D	S162	Elongation factor 1-delta	0.392185	0.999939	-0.239199	0.999	0.030081	0.998947	0.33269	0.999682	0.104713	0.999505	0.560665	0.999875	0.0367656	0.99947	0.615819	0.999683	0.181357	0.991988	0.382647	0.999703
P29692	P29692	EEF1D	T147	Elongation factor 1-delta	Inf	0	Inf	0	NA	NA	Inf	0	Inf	0	Inf	0	Inf	0	Inf	0	Inf	0	Inf	0
P26641	P26641	EEF1G	S33	Elongation factor 1-gamma	NA	NA	Inf	0	NA	NA	Inf	0	NA	NA	Inf	0	NA	NA	NA	NA	NA	NA	Inf	0
P26641	P26641	EEF1G	T43	Elongation factor 1-gamma	0.587523	0.999939	0.261699	0.999	0.951236	0.853677	0.209167	0.999682	0.786951	0.999505	1.0249	0.999875	0.934615	0.99947	0.622873	0.999683	0.593341	0.991988	0.599603	0.999703
P26641	P26641	EEF1G	T46	Elongation factor 1-gamma	0.314222	0.999939	-0.0388691	0.999	-0.183244	0.998177	0.117803	0.999682	-0.547418	0.999505	NegInf	0	NegInf	0	-0.0859882	0.999683	-0.0501878	0.997959	0.239528	0.999703
P13639	P13639	EEF2	T57	Elongation factor 2	-0.509183	0.999939	-0.918917	0.999	0.0155724	0.999264	0.259037	0.999682	-0.314542	0.999505	-0.0838692	0.999875	0.784918	0.99947	0.128541	0.999683	-0.22726	0.991988	0.978164	0.999703
O00418	O00418	EEF2K	S18	Eukaryotic elongation factor 2 kinase	0.18159	0.999939	-0.0715033	0.999	-0.274708	0.958348	0.155347	0.999682	-0.175151	0.999505	0.13757	0.999875	-0.0596418	0.99947	-0.131322	0.999683	-0.0578588	0.997959	-0.295923	0.999703
O00418	O00418	EEF2K	S470	Eukaryotic elongation factor 2 kinase	-0.25894	0.999939	-0.553789	0.999	-0.13656	0.997821	-0.0560437	0.999682	-0.00528988	0.999505	-0.333754	0.999875	-0.186606	0.99947	-0.181328	0.999683	0.0178897	0.998648	-0.00532413	0.999703
O00418	O00418	EEF2K	S71	Eukaryotic elongation factor 2 kinase	1.54308	0.999939	0.7306	0.999	0.639555	0.990086	0.449108	0.999682	1.14489	0.999505	1.33013	0.999875	1.36714	0.99947	0.893086	0.999683	1.31478	0.981176	-0.265395	0.999703
O00418	O00418	EEF2K	S72	Eukaryotic elongation factor 2 kinase	1.54308	0.999939	0.7306	0.999	0.639555	0.990086	0.449108	0.999682	1.14489	0.999505	1.33013	0.999875	1.36714	0.99947	0.893086	0.999683	1.31478	0.981176	-0.265395	0.999703
O00418	O00418	EEF2K	S74	Eukaryotic elongation factor 2 kinase	1.03688	0.999939	0.247328	0.999	0.43041	0.997821	0.409656	0.999682	0.638695	0.999505	1.61525	0.999875	1.47562	0.99947	0.386887	0.999683	1.389	0.978481	-0.771595	0.999703
Q7L9B9	Q7L9B9	EEPD1	S173	Endonuclease/exonuclease/phosphatase family domain-containing protein 1	NA	NA	NA	NA	Inf	0	NA	NA	Inf	0	Inf	0	Inf	0	NA	NA	Inf	0	NA	NA
A8K855	A8K855	EFCAB7	S212	EF-hand calcium-binding domain-containing protein 7	-1.46945	0.999939	NegInf	0	0.0364687	0.998947	1.04118	0.999682	NegInf	0	NegInf	0	0.174675	0.99947	NegInf	0	1.27261	0.991988	NegInf	0
Q96C19	Q96C19	EFHD2	S74	EF-hand domain-containing protein D2	-0.112221	0.999939	-0.0359227	0.999	-0.000505491	0.999264	-0.30567	0.999682	-0.105811	0.999505	-0.143656	0.999875	0.043888	0.99947	-0.180373	0.999683	0.252491	0.981176	-0.372388	0.999703
Q96C19	Q96C19	EFHD2	S76	EF-hand domain-containing protein D2	0.843311	0.999939	NegInf	0	-0.170988	0.998947	0.942396	0.999682	0.432394	0.999505	0.677817	0.999875	2.64227	0.99947	0.227397	0.999683	1.14779	0.991988	1.70499	0.999703
Q14156	Q14156	EFR3A	S694	Protein EFR3 homolog A	-0.0657059	0.999939	-0.547578	0.999	-0.377908	0.926587	-0.114837	0.999682	-0.295169	0.999505	-0.126176	0.999875	-0.515731	0.99947	-0.505562	0.999683	-0.383169	0.981176	-0.223174	0.999703
Q15029	Q15029	EFTUD2	S19	116 kDa U5 small nuclear ribonucleoprotein component	NegInf	0	0.896256	0.999	0.208423	0.998947	1.11686	0.999682	0.263191	0.999505	-0.0863246	0.999875	-0.175276	0.99947	1.48061	0.999683	0.627619	0.991988	0.900008	0.999703
P00533	P00533	EGFR	S1026	Epidermal growth factor receptor	NA	NA	NA	NA	Inf	0	NA	NA	NA	NA	NA	NA	Inf	0	NA	NA	NA	NA	NA	NA
P00533	P00533	EGFR	S1081	Epidermal growth factor receptor	Inf	0	NA	NA	NA	NA	Inf	0	NA	NA	NA	NA	NA	NA	NA	NA	NA	NA	Inf	0
P00533	P00533	EGFR	S1166	Epidermal growth factor receptor	1.35063	0.924042	0.761862	0.999	1.45384	0.566289	0.7834	0.999682	0.843936	0.999505	1.10438	0.999875	1.00831	0.99947	1.40633	0.999683	0.997555	0.917133	1.22171	0.923525
P00533	P00533	EGFR	T693	Epidermal growth factor receptor	0.262274	0.999939	0.268533	0.999	0.427532	0.713206	0.322586	0.999682	0.012092	0.999505	0.173304	0.999875	-0.0116113	0.99947	0.157781	0.999683	0.230092	0.982405	0.211363	0.999703
Q9GZT9	Q9GZT9	EGLN1	S125	Egl nine homolog 1	0.169754	0.999939	-0.232403	0.999	0.519402	0.820209	-0.188696	0.999682	0.129134	0.999505	-0.322408	0.999875	0.187584	0.99947	-0.338375	0.999683	0.430256	0.978481	-0.148241	0.999703
Q8NDI1	Q8NDI1	EHBP1	S1035	EH domain-binding protein 1	NA	NA	NA	NA	Inf	0	NA	NA	NA	NA	NA	NA	NA	NA	NA	NA	NA	NA	Inf	0
Q8NDI1	Q8NDI1	EHBP1	S1058	EH domain-binding protein 1	-0.00773334	0.999939	-0.220844	0.999	-0.00622226	0.999264	-0.31779	0.999682	-0.188013	0.999505	-0.120812	0.999875	-0.374351	0.99947	-0.340932	0.999683	0.0290911	0.997959	-0.142785	0.999703
Q8NDI1	Q8NDI1	EHBP1	S335	EH domain-binding protein 1	-0.122058	0.999939	-0.0644088	0.999	-0.10506	0.998947	0.269613	0.999682	-0.167441	0.999505	-0.15255	0.999875	0.0731834	0.99947	-0.409056	0.999683	-0.0256329	0.998506	-0.160197	0.999703
Q8NDI1	Q8NDI1	EHBP1	S428	EH domain-binding protein 1	NA	NA	Inf	0	Inf	0	Inf	0	NA	NA	NA	NA	NA	NA	NA	NA	NA	NA	Inf	0
Q8NDI1	Q8NDI1	EHBP1	S432	EH domain-binding protein 1	NA	NA	Inf	0	Inf	0	Inf	0	NA	NA	NA	NA	Inf	0	NA	NA	NA	NA	Inf	0
Q8NDI1	Q8NDI1	EHBP1	S436	EH domain-binding protein 1	NA	NA	Inf	0	Inf	0	Inf	0	NA	NA	NA	NA	Inf	0	NA	NA	NA	NA	Inf	0
Q8NDI1	Q8NDI1	EHBP1	T331	EH domain-binding protein 1	-0.433549	NA	-1.28688	NA	NegInf	0	NegInf	0	NegInf	0	NegInf	0	NegInf	0	NegInf	0	NegInf	0	NegInf	0
Q8N3D4	Q8N3D4	EHBP1L1	S191	EH domain-binding protein 1-like protein 1	Inf	0	NA	NA	NA	NA	Inf	0	Inf	0	NA	NA	Inf	0	NA	NA	Inf	0	Inf	0
Q8N3D4	Q8N3D4	EHBP1L1	S285	EH domain-binding protein 1-like protein 1	0.0778827	0.999939	0.108259	0.999	-0.0869419	0.998947	-0.0406612	0.999682	-0.219411	0.999505	-0.116331	0.999875	-0.0115606	0.99947	-0.147802	0.999683	0.213263	0.991988	-0.0720424	0.999703
Q8N3D4	Q8N3D4	EHBP1L1	S310	EH domain-binding protein 1-like protein 1	Inf	0	NA	NA	NA	NA	NA	NA	NA	NA	NA	NA	NA	NA	Inf	0	NA	NA	Inf	0
Q8N3D4	Q8N3D4	EHBP1L1	T284	EH domain-binding protein 1-like protein 1	-0.0579346	0.999939	0.0290851	0.999	0.0284642	0.998947	-0.119835	0.999682	-0.314443	0.999505	-0.213429	0.999875	-0.0407134	0.99947	-0.116228	0.999683	0.08692	0.993613	-0.225405	0.999703
Q9NZN4	Q9NZN4	EHD2	S438	EH domain-containing protein 2	-0.940016	0.999939	0.0629802	0.999	-0.361887	0.990086	0.182903	0.999682	-0.55556	0.999505	-0.649381	0.999875	-1.06899	0.99947	-0.267232	0.999683	0.0824773	0.997959	0.264509	0.999703
Q9NZN4	Q9NZN4	EHD2	S468	EH domain-containing protein 2	-0.344036	0.999939	0.139068	0.999	0.183473	0.990086	-0.0519911	0.999682	0.04573	0.999505	0.235798	0.999875	-0.481981	0.99947	0.0829316	0.999683	-0.110482	0.991988	-0.0085284	0.999703
Q9NZN4	Q9NZN4	EHD2	S470	EH domain-containing protein 2	-0.433416	0.999939	0.472572	0.999	0.0479034	0.998947	-0.43385	0.999682	NegInf	0	-0.228807	0.999875	NegInf	0	NegInf	0	-0.255593	0.991988	NegInf	0
Q9BY44	Q9BY44	EIF2A	S503	Eukaryotic translation initiation factor 2A;Eukaryotic translation initiation factor 2A, N-terminally processed	NegInf	0	NegInf	0	NegInf	0	-0.114653	0.999682	NegInf	0	NegInf	0	-0.120438	0.99947	NegInf	0	NegInf	0	0.246116	0.999703
Q9BY44	Q9BY44	EIF2A	S506	Eukaryotic translation initiation factor 2A;Eukaryotic translation initiation factor 2A, N-terminally processed	-0.00423207	0.999939	0.002816	0.999244	0.211537	0.989285	0.00917634	0.999682	0.023427	0.999505	0.0435682	0.999875	0.0710461	0.99947	0.259271	0.999683	0.0878503	0.995605	0.328329	0.999703
P19525	P19525	EIF2AK2	S542	Interferon-induced, double-stranded RNA-activated protein kinase	Inf	0	NA	NA	NA	NA	NA	NA	NA	NA	NA	NA	NA	NA	NA	NA	Inf	0	NA	NA
Q9P2K8	Q9P2K8	EIF2AK4	T667	Eukaryotic translation initiation factor 2-alpha kinase 4	0.476204	0.999939	0.498937	0.999	0.584423	0.95819	0.216272	0.999682	0.279829	0.999505	0.416141	0.999875	0.547156	0.99947	0.363988	0.999683	0.26068	0.991988	0.523072	0.999703
P20042	P20042	EIF2S2	S105	Eukaryotic translation initiation factor 2 subunit 2	Inf	0	Inf	0	NA	NA	Inf	0	Inf	0	Inf	0	NA	NA	Inf	0	NA	NA	NA	NA
P20042	P20042	EIF2S2	S2	Eukaryotic translation initiation factor 2 subunit 2	-0.243191	0.999939	-0.224967	0.999	-0.0673806	0.998947	-0.119477	0.999682	-0.522004	0.999505	-0.106912	0.999875	-0.364803	0.99947	-0.109757	0.999683	-0.327773	0.991988	-0.346902	0.999703
P20042	P20042	EIF2S2	T111	Eukaryotic translation initiation factor 2 subunit 2	-1.58527	0.999939	-1.1149	0.999	-0.700029	0.996586	-0.750229	0.999682	-0.880754	0.999505	NegInf	0	NegInf	0	-0.0122666	0.999857	-1.29239	0.982405	-2.63842	0.999703
Q14152	Q14152	EIF3A	S1188	Eukaryotic translation initiation factor 3 subunit A	0.506696	0.999939	0.960904	0.999	0.499557	0.974642	NegInf	0	0.688873	0.999505	NegInf	0	-0.223361	0.99947	NegInf	0	0.679547	0.982405	0.454074	0.999703
Q14152	Q14152	EIF3A	S584	Eukaryotic translation initiation factor 3 subunit A	NegInf	0	0.605954	0.999	0.21728	0.958348	-1.18319	0.999682	-0.312957	0.999505	-0.518059	0.999875	NegInf	0	-0.586619	0.999683	-1.16985	0.596825	NegInf	0
Q14152	Q14152	EIF3A	S881	Eukaryotic translation initiation factor 3 subunit A	-0.160674	0.999939	-0.153328	0.999	-0.542925	0.958348	-0.528432	0.999682	-0.366684	0.999505	-0.436014	0.999875	-0.208905	0.99947	-0.392648	0.999683	-0.396573	0.991988	-0.906105	0.999703
Q14152	Q14152	EIF3A	S882	Eukaryotic translation initiation factor 3 subunit A	-0.94908	0.999939	-0.102207	0.999	-0.827751	0.926587	-0.874552	0.999682	-0.546459	0.999505	-0.307136	0.999875	-0.38868	0.99947	-0.476082	0.999683	-0.934932	0.96617	-0.875217	0.999703
P55884	P55884	EIF3B	S117	Eukaryotic translation initiation factor 3 subunit B	NegInf	0	1.69533	0.999	1.10281	0.826143	0.88673	0.999682	0.885571	0.999505	NegInf	0	0.555533	0.99947	-0.00967614	0.999683	1.15141	0.917133	0.480186	0.999703
P55884	P55884	EIF3B	S119	Eukaryotic translation initiation factor 3 subunit B	0.332953	0.999939	0.497712	0.999	0.627087	0.926587	0.256276	0.999682	0.357006	0.999505	0.238149	0.999875	0.787392	0.99947	0.72401	0.999683	0.216488	0.991988	0.200552	0.999703
P55884	P55884	EIF3B	S81	Eukaryotic translation initiation factor 3 subunit B	NA	NA	Inf	0	NA	NA	NA	NA	NA	NA	NA	NA	NA	NA	NA	NA	Inf	0	NA	NA
P55884	P55884	EIF3B	S83	Eukaryotic translation initiation factor 3 subunit B	Inf	0	Inf	0	Inf	0	NA	NA	NA	NA	Inf	0	NA	NA	NA	NA	NA	NA	Inf	0
P55884	P55884	EIF3B	S85	Eukaryotic translation initiation factor 3 subunit B	0.415649	0.999939	NegInf	0	NegInf	0	NegInf	0	NegInf	0	NegInf	0	-0.32376	0.99947	-1.12336	0.999683	NegInf	0	-0.0171967	0.999703
Q99613;B5ME19	Q99613	EIF3C	S39	Eukaryotic translation initiation factor 3 subunit C	-0.26998	0.999939	-0.598432	0.999	-0.598321	0.913167	0.0798283	0.999682	-0.744497	0.988002	-0.139119	0.999875	-0.317471	0.99947	-0.425678	0.999683	-0.0986126	0.997959	-0.474848	0.999703
O00303	O00303	EIF3F	S258	Eukaryotic translation initiation factor 3 subunit F	-0.178699	0.999939	0.308938	0.999	-0.0299985	0.998947	0.571722	0.999682	-0.218812	0.999505	0.0725062	0.999875	-0.084297	0.99947	0.187528	0.999683	0.027481	0.998506	0.0307787	0.999703
O00303	O00303	EIF3F	T255	Eukaryotic translation initiation factor 3 subunit F	NA	NA	NA	NA	Inf	0	NA	NA	NA	NA	NA	NA	NA	NA	Inf	0	NA	NA	NA	NA
O75821	O75821	EIF3G	S42	Eukaryotic translation initiation factor 3 subunit G	0.0478028	0.999939	-0.154053	0.999	-0.0800578	0.998947	0.00552714	0.999682	0.150732	0.999505	-0.445263	0.999875	-0.363683	0.99947	-0.699837	0.999683	-0.447221	0.991988	-0.443739	0.999703
O75821	O75821	EIF3G	T41	Eukaryotic translation initiation factor 3 subunit G	NegInf	0	0.364649	0.999	-0.477611	0.997821	-0.840137	0.999682	NegInf	0	-0.138429	0.999875	NegInf	0	NegInf	0	-1.82499	0.991988	0.556076	0.999703
O75822	O75822	EIF3J	S11	Eukaryotic translation initiation factor 3 subunit J	-0.161295	0.999939	-0.793058	0.999	-0.600867	0.945504	0.052168	0.999682	-0.44952	0.999505	-0.248851	0.999875	-0.233319	0.99947	-0.405311	0.999683	-0.212938	0.991988	-0.907718	0.999703
O75822	O75822	EIF3J	S13	Eukaryotic translation initiation factor 3 subunit J	-0.0307723	0.999939	0.0194563	0.999	-2.48274	0.0410193	0.395509	0.999682	-0.638935	0.952553	0.107659	0.999875	-1.0152	0.692325	0.0494743	0.999683	0.0296449	0.997959	-0.372999	0.999703
P38919	P38919	EIF4A3	S10	Eukaryotic initiation factor 4A-III;Eukaryotic initiation factor 4A-III, N-terminally processed	NA	NA	Inf	0	NA	NA	Inf	0	Inf	0	Inf	0	NA	NA	Inf	0	Inf	0	NA	NA
P38919	P38919	EIF4A3	S12	Eukaryotic initiation factor 4A-III;Eukaryotic initiation factor 4A-III, N-terminally processed	-0.0435501	0.999939	-0.547996	0.999	0.510907	0.912581	NegInf	0	0.179893	0.999505	-0.70448	0.999875	-0.502618	0.99947	0.111765	0.999683	NegInf	0	0.294702	0.999703
P23588	P23588	EIF4B	S131	Eukaryotic translation initiation factor 4B	0.163752	0.999939	0.215083	0.999	0.0373508	0.998947	0.488245	0.999682	-0.618624	0.999505	0.542234	0.999875	-0.281024	0.99947	-0.256756	0.999683	-0.0578465	0.997959	0.227504	0.999703
P23588	P23588	EIF4B	S207	Eukaryotic translation initiation factor 4B	NA	NA	NA	NA	Inf	0	NA	NA	Inf	0	NA	NA	NA	NA	Inf	0	Inf	0	Inf	0
P23588	P23588	EIF4B	S406	Eukaryotic translation initiation factor 4B	0.128117	0.999939	0.211843	0.999	0.269492	0.996586	-0.235644	0.999682	-0.014763	0.999505	-1.16584	0.999875	-0.0206003	0.99947	-0.163599	0.999683	0.297509	0.991988	-0.298981	0.999703
P23588	P23588	EIF4B	S409	Eukaryotic translation initiation factor 4B	0.604569	0.999939	2.43217	0.999	-0.0650639	0.998947	3.81363	0.999682	-0.599828	0.999505	-0.121732	0.999875	4.05349	0.99947	4.64838	0.999683	0.434332	0.996401	-0.577283	0.999703
P23588	P23588	EIF4B	S418	Eukaryotic translation initiation factor 4B	NegInf	0	NegInf	0	NegInf	0	NegInf	0	NegInf	0	NegInf	0	-0.199022	NA	NegInf	0	NegInf	0	NegInf	0
P23588	P23588	EIF4B	S459	Eukaryotic translation initiation factor 4B	NegInf	0	0.882262	0.999	2.40466	0.491372	0.933953	0.999682	1.34767	0.999505	0.421165	0.999875	0.179774	0.99947	1.3976	0.999683	4.60093	0.520877	2.43795	0.94535
P23588	P23588	EIF4B	S597	Eukaryotic translation initiation factor 4B	0.488927	0.999939	-0.490516	0.999	-0.0256406	0.998947	0.29451	0.999682	-0.112464	0.999505	0.209846	0.999875	0.0514077	0.99947	0.132221	0.999683	-0.0237837	0.998648	0.523724	0.999703
P23588	P23588	EIF4B	S93	Eukaryotic translation initiation factor 4B	0.474541	0.999939	0.0707287	0.999	0.824423	0.945438	0.0873087	0.999682	1.24689	0.988002	-0.0991359	0.999875	-0.586172	0.99947	0.579134	0.999683	0.330313	0.991988	-0.122003	0.999703
P23588	P23588	EIF4B	T97	Eukaryotic translation initiation factor 4B	NA	NA	Inf	0	NA	NA	NA	NA	NA	NA	NA	NA	NA	NA	NA	NA	Inf	0	NA	NA
Q13541	Q13541	EIF4EBP1	S65	Eukaryotic translation initiation factor 4E-binding protein 1	0.356126	0.999939	0.0203868	0.999	0.725946	0.881489	0.24772	0.999682	0.163694	0.999505	0.0370575	0.999875	0.599231	0.99947	0.0690574	0.999683	0.601224	0.981176	-0.249462	0.999703
Q13541	Q13541	EIF4EBP1	T37	Eukaryotic translation initiation factor 4E-binding protein 1	0.0027401	0.999939	0.22862	0.999	0.182439	0.990369	0.423475	0.999682	-0.137344	0.999505	0.418416	0.999875	0.112798	0.99947	-0.174461	0.999683	0.263005	0.991988	0.147794	0.999703
Q13541	Q13541	EIF4EBP1	T41	Eukaryotic translation initiation factor 4E-binding protein 1	NA	NA	NA	NA	NA	NA	NA	NA	NA	NA	Inf	0	Inf	0	NA	NA	NA	NA	Inf	0
Q13541	Q13541	EIF4EBP1	T46	Eukaryotic translation initiation factor 4E-binding protein 1	0.654906	0.927463	-0.162883	0.999	0.2284	0.986165	0.259209	0.999682	0.291526	0.999505	0.586796	0.999875	0.499225	0.99947	0.460484	0.999683	0.436135	0.959344	0.266281	0.999703
Q13541	Q13541	EIF4EBP1	T68	Eukaryotic translation initiation factor 4E-binding protein 1	1.33747	0.999939	1.30457	0.999	0.188024	0.998947	0.64252	0.999682	1.05653	0.999505	1.00056	0.999875	0.633626	0.99947	-0.492982	0.999683	0.653393	0.988367	0.627714	0.999703
Q13541	Q13541	EIF4EBP1	T70	Eukaryotic translation initiation factor 4E-binding protein 1	1.31327	0.999939	1.87253	0.79387	0.725612	0.958348	0.448738	0.999682	0.453741	0.999505	1.33957	0.999875	0.992186	0.99947	0.619081	0.999683	0.653393	0.991988	0.627714	0.999703
Q13541	Q13541	EIF4EBP1	T77	Eukaryotic translation initiation factor 4E-binding protein 1	-1.32175	0.999939	NegInf	0	-1.00351	0.990086	NegInf	0	-2.11434	0.999505	NegInf	0	-1.55278	0.99947	-1.52444	0.999683	-2.62592	0.981176	-0.0479435	0.999703
Q13541	Q13541	EIF4EBP1	Y34	Eukaryotic translation initiation factor 4E-binding protein 1	NA	NA	NA	NA	NA	NA	Inf	0	NA	NA	Inf	0	NA	NA	NA	NA	NA	NA	NA	NA
Q13541	Q13541	EIF4EBP2	S65	Eukaryotic translation initiation factor 4E-binding protein 2	Inf	0	Inf	0	Inf	0	NA	NA	Inf	0	Inf	0	NA	NA	NA	NA	NA	NA	NA	NA
Q13541	Q13541	EIF4EBP2	T37	Eukaryotic translation initiation factor 4E-binding protein 2	0.494258	0.999939	1.47817	0.999	0.415138	0.989285	NegInf	0	0.172747	0.999505	NegInf	0	0.206159	0.99947	0.645779	0.999683	0.36619	0.991988	0.180916	0.999703
Q13541	Q13541	EIF4EBP2	T46	Eukaryotic translation initiation factor 4E-binding protein 2	0.940624	0.999939	0.292258	0.999	0.164979	0.998947	0.580934	0.999682	-0.469067	0.999505	0.397302	0.999875	0.387157	0.99947	0.778615	0.999683	0.646898	0.981176	-0.22831	0.999703
Q13541	Q13541	EIF4EBP2	T70	Eukaryotic translation initiation factor 4E-binding protein 2	Inf	0	Inf	0	Inf	0	NA	NA	Inf	0	Inf	0	NA	NA	NA	NA	NA	NA	NA	NA
Q13541	Q13541	EIF4EBP2	Y34	Eukaryotic translation initiation factor 4E-binding protein 2	NegInf	0	NegInf	0	-0.393078	NA	0.0217488	NA	NegInf	0	0.360861	NA	0.103716	NA	-0.0836788	NA	-0.177482	NA	NegInf	0
Q9NRA8	Q9NRA8	EIF4ENIF1	S136	Eukaryotic translation initiation factor 4E transporter	-0.612719	0.999939	-1.00608	0.999	NegInf	0	-0.912988	0.999682	-0.957165	0.999505	0.0153838	0.999875	-0.508386	0.99947	-0.367018	0.999683	-0.193537	0.995605	NegInf	0
Q9NRA8	Q9NRA8	EIF4ENIF1	S138	Eukaryotic translation initiation factor 4E transporter	0.165549	0.999939	0.891732	0.999	0.779715	0.971336	0.162076	0.999682	NegInf	0	0.751604	0.999875	0.821378	0.99947	0.268173	0.999683	-0.398054	0.991988	0.718638	0.999703
Q9NRA8	Q9NRA8	EIF4ENIF1	S564	Eukaryotic translation initiation factor 4E transporter	-0.18025	0.999939	-0.142049	0.999	-0.107235	0.990369	-0.11408	0.999682	-0.0901951	0.999505	-0.159212	0.999875	-0.313505	0.99947	-0.208211	0.999683	0.242381	0.981176	-0.566013	0.623459
Q9NRA8	Q9NRA8	EIF4ENIF1	S587	Eukaryotic translation initiation factor 4E transporter	-0.515087	0.999939	0.552442	0.999	NegInf	0	-0.534376	0.999682	-0.682603	0.999505	0.577493	0.999875	0.24333	0.99947	NegInf	0	-0.696846	0.991988	NegInf	0
Q9NRA8	Q9NRA8	EIF4ENIF1	S74	Eukaryotic translation initiation factor 4E transporter	0.077099	0.999939	NegInf	0	-0.708061	0.990369	-0.937969	0.999682	-0.271661	0.999505	-1.11313	0.999875	NegInf	0	-0.00369317	0.999857	-0.992042	0.991988	-0.729237	0.999703
Q9NRA8	Q9NRA8	EIF4ENIF1	S77	Eukaryotic translation initiation factor 4E transporter	0.077099	0.999939	NegInf	0	-0.708061	0.990369	-0.937969	0.999682	-0.271661	0.999505	-1.11313	0.999875	0.0830272	0.99947	-0.00369317	0.999857	-0.992042	0.991988	-0.729237	0.999703
Q9NRA8	Q9NRA8	EIF4ENIF1	S78	Eukaryotic translation initiation factor 4E transporter	0.077099	0.999939	NegInf	0	-0.708061	0.990369	-0.937969	0.999682	-0.271661	0.999505	-1.11313	0.999875	0.0830272	0.99947	-0.00369317	0.999857	-0.992042	0.991988	-0.729237	0.999703
Q9NRA8	Q9NRA8	EIF4ENIF1	S951	Eukaryotic translation initiation factor 4E transporter	-0.97588	0.999939	0.260155	0.999	-0.0401185	0.998947	-1.9481	0.999682	-0.123099	0.999505	-1.68107	0.999875	-1.28387	0.99947	-0.896516	0.999683	-0.67108	0.991988	-0.268705	0.999703
Q04637	Q04637	EIF4G1	S1077	Eukaryotic translation initiation factor 4 gamma 1	0.304679	0.999939	-0.218839	0.999	-0.343452	0.996586	0.233802	0.999682	0.735938	0.999505	0.770142	0.999875	-0.623758	0.99947	NegInf	0	0.214523	0.993613	1.17226	0.999703
Q04637	Q04637	EIF4G1	S1092	Eukaryotic translation initiation factor 4 gamma 1	-0.488183	0.999939	-1.22491	0.999	-0.362413	0.992185	-0.721204	0.999682	-0.886701	0.999505	0.161049	0.999875	-0.907203	0.99947	-0.0237123	0.999683	-1.1147	0.914272	-0.494038	0.999703
Q04637	Q04637	EIF4G1	S1144	Eukaryotic translation initiation factor 4 gamma 1	NegInf	0	-0.199303	0.999	NegInf	0	NegInf	0	NegInf	0	-0.254061	0.999875	NegInf	0	NegInf	0	NegInf	0	NegInf	0
Q04637	Q04637	EIF4G1	S1145	Eukaryotic translation initiation factor 4 gamma 1	NegInf	0	NegInf	0	NegInf	0	-2.18059	0.999682	NegInf	0	0.788102	0.999875	0.580213	0.99947	-0.0895235	0.999683	1.03139	0.991988	NegInf	0
Q04637	Q04637	EIF4G1	S1147	Eukaryotic translation initiation factor 4 gamma 1	NegInf	0	NegInf	0	-2.73613	NA	-1.43211	NA	-0.136343	NA	-1.18397	NA	-1.59266	NA	NegInf	0	NegInf	0	NegInf	0
Q04637	Q04637	EIF4G1	S1185	Eukaryotic translation initiation factor 4 gamma 1	-0.895069	0.999939	0.81146	0.999	0.568369	0.997821	-0.784712	0.999682	0.351594	0.999505	-0.785901	0.999875	1.24695	0.99947	0.816003	0.999683	1.0029	0.991988	1.63439	0.999703
Q04637	Q04637	EIF4G1	S1187	Eukaryotic translation initiation factor 4 gamma 1	0.11271	0.999939	0.071635	0.999	-0.933774	0.820209	0.408747	0.999682	-0.553916	0.999505	0.484695	0.999875	0.336864	0.99947	-0.339159	0.999683	0.516423	0.991988	-1.04721	0.952004
Q04637	Q04637	EIF4G1	S1209	Eukaryotic translation initiation factor 4 gamma 1	0.136248	0.999939	-1.47292	0.999	-0.376397	0.997821	-0.0485942	0.999682	0.369104	0.999505	-0.0503854	0.999875	0.436673	0.99947	0.106124	0.999683	1.05792	0.983219	0.771015	0.999703
Q04637	Q04637	EIF4G1	S1231	Eukaryotic translation initiation factor 4 gamma 1	0.188341	0.999939	-0.303356	0.999	0.144284	0.992185	-0.0401285	0.999682	-0.130856	0.999505	-0.38362	0.999875	0.134008	0.99947	-0.110791	0.999683	-0.025214	0.997959	0.112797	0.999703
Q04637	Q04637	EIF4G1	S1596	Eukaryotic translation initiation factor 4 gamma 1	-0.517385	0.999939	-1.17719	0.999	-0.634723	0.962264	0.313541	0.999682	-0.310653	0.999505	-0.302466	0.999875	-0.115927	0.99947	0.166865	0.999683	0.132083	0.997959	-0.143766	0.999703
Q04637	Q04637	EIF4G1	S704	Eukaryotic translation initiation factor 4 gamma 1	-1.98873	0.000245191	-1.18334	0.307499	-1.42034	0.0382794	-0.892707	0.999682	-1.39463	0.0697051	-0.317616	0.999875	-0.817576	0.789374	-0.155493	0.999683	-0.505973	0.959344	-0.545037	0.999703
P78344	P78344	EIF4G2	S395	Eukaryotic translation initiation factor 4 gamma 2	-0.19769	0.999939	-1.38702	0.873395	-0.082971	0.998947	0.064305	0.999682	-0.0667005	0.999505	-2.92518	0.130057	-0.127811	0.99947	-0.809302	0.999683	0.144934	0.993444	-0.585653	0.999703
P78344	P78344	EIF4G2	T385	Eukaryotic translation initiation factor 4 gamma 2	0.0854939	0.999939	-0.0844716	0.999	-0.688298	0.997821	0.411034	0.999682	-0.309813	0.999505	NegInf	0	NegInf	0	NegInf	0	NegInf	0	-0.126104	0.999703
P78344	P78344	EIF4G2	T508	Eukaryotic translation initiation factor 4 gamma 2	0.0917793	0.999939	-0.0400646	0.999	0.404687	0.958348	-0.0210282	0.999682	-0.0867443	0.999505	0.0013929	0.999875	-0.254652	0.99947	0.0292327	0.999683	0.222544	0.991988	-0.0122834	0.999703
O43432	O43432	EIF4G3	S1128	Eukaryotic translation initiation factor 4 gamma 3	NA	NA	Inf	0	NA	NA	NA	NA	NA	NA	NA	NA	NA	NA	NA	NA	Inf	0	NA	NA
O43432	O43432	EIF4G3	S1131	Eukaryotic translation initiation factor 4 gamma 3	-0.625402	0.999939	0.796967	0.999	0.63953	0.980151	-0.540718	0.999682	0.907677	0.999505	-0.337815	0.999875	-0.948312	0.99947	0.917647	0.999683	0.388161	0.991988	1.32847	0.999703
O43432	O43432	EIF4G3	S1156	Eukaryotic translation initiation factor 4 gamma 3	-0.38348	0.999939	-0.0778256	0.999	-0.47164	0.877264	-0.14138	0.999682	-0.473686	0.999505	0.10047	0.999875	-0.177822	0.99947	-0.0153772	0.999683	-0.673627	0.904346	-0.0909413	0.999703
O43432	O43432	EIF4G3	S1157	Eukaryotic translation initiation factor 4 gamma 3	-1.14952	0.999939	-0.781038	0.999	NegInf	0	-0.909661	0.999682	-0.643033	0.999505	-0.204255	0.999875	-0.306793	0.99947	-1.30829	0.999683	NegInf	0	-0.833472	0.999703
O43432	O43432	EIF4G3	S232	Eukaryotic translation initiation factor 4 gamma 3	0.459519	0.999939	0.198105	0.999	0.626719	0.853677	-0.103248	0.999682	0.581626	0.999505	-0.226846	0.999875	-0.00488576	0.99947	0.257551	0.999683	0.678651	0.917133	0.291776	0.999703
O43432	O43432	EIF4G3	S495	Eukaryotic translation initiation factor 4 gamma 3	-0.292034	0.999939	-0.339414	0.999	0.15808	0.997821	-0.159167	0.999682	-0.540437	0.999505	-0.146015	0.999875	-0.352155	0.99947	-0.148135	0.999683	-0.00616291	0.998648	0.0247102	0.999703
Q15056	Q15056	EIF4H	S21	Eukaryotic translation initiation factor 4H	Inf	0	Inf	0	Inf	0	Inf	0	Inf	0	Inf	0	Inf	0	Inf	0	Inf	0	Inf	0
O60841	O60841	EIF5B	S107	Eukaryotic translation initiation factor 5B	NA	NA	Inf	0	NA	NA	NA	NA	NA	NA	NA	NA	NA	NA	Inf	0	NA	NA	NA	NA
O60841	O60841	EIF5B	S113	Eukaryotic translation initiation factor 5B	-0.816021	0.999939	-0.442455	0.999	-0.816037	0.974642	-0.355787	0.999682	0.0455119	0.999505	0.883502	0.999875	-0.206641	0.99947	-0.0124136	0.999683	-1.01634	0.991988	0.102764	0.999703
[truncated: 6,125 more rows]

## Sheet: Supplementary Data 3b
					1938 15 min							1938 4 h							1938 + BYL719 15 min							1938 + BYL719 4 h							Insulin 15 min							Insulin 4 h							Insulin + BYL719 15 min
[truncated: 8,107 more rows]
[truncated: 25 more columns]
