# Supplementary material for: A class I PI3K signalling network regulates primary cilia disassembly in normal physiology and disease
Source: Nat Commun. 2024 Aug 21;15:7181. doi: 10.1038/s41467-024-51354-1 (PMC11339396; doi:10.1038/s41467-024-51354-1)
Supplement: Supplementary file 8 — Source Data [file 41467_2024_51354_MOESM8_ESM.xlsx]

## Sheet: Figure 1b
control	Pdgfb-CreERT2;Pik3caH1047R
21.266	17.6271
20.4418	14.7748
23.6077	15.351

## Sheet: Figure 1c
genotype	Gli1 Ct	Gapdh Ct	Normalised ΔΔCT
control	26.6432	19.1073	0.423006
control	26.6887	19.6503	0.59722
control	25.1983	20.2685	2.57576
control	26.128	19.8333	1
control	26.5545	19.037	0.428465
control	28.8824	20.0119	1.3356
control	29.0093	19.7212	1
control	29.055	19.4987	0.830273
Pik3caH1047R	28.1413	20.0767	0.293243
Pik3caH1047R	29.2843	20.566	0.186403
Pik3caH1047R	26.9515	19.0245	0.322585
Pik3caH1047R	30.4557	21.3672	0.144211
Pik3caH1047R	34.9813	23.7377	0.0323763
Pik3caH1047R	31.0385	19.8169	0.261774

## Sheet: Figure 1d
genotype	Ptch1 Ct	Gapdh Ct	Normalised ΔΔCT
control	25.5635	19.1073	1.35144
control	26.541	19.6503	1
control	26.8125	20.2685	1.27169
control	26.6085	19.8333	1.08335
control	26.5287	19.037	0.659296
Pik3caH1047R	28.1597	20.0767	0.437619
Pik3caH1047R	27.7833	20.566	0.797422
Pik3caH1047R	25.9852	19.0245	0.952638
Pik3caH1047R	28.6852	21.3672	0.743678
Pik3caH1047R	32.2467	23.7377	0.32573

## Sheet: Figure 1e
genotype	Axin2 Ct	Gapdh Ct	Normalised ΔΔCT
control	26.1355	19.1073	1.47427
control	26.8918	19.6503	1.27169
control	27.8567	20.2685	1
control	26.943	19.8333	1.39329
control	27.11	19.037	0.714621
Pik3caH1047R	28.2868	20.0767	0.649882
Pik3caH1047R	29.081	20.566	0.526042
Pik3caH1047R	27.0553	19.0245	0.735858
Pik3caH1047R	32.2293	23.7377	0.534619

## Sheet: Figure 1f
genotype	Ccnd1 Ct	Gapdh Ct	Normalised ΔΔCT
control	24.677	19.1073	1.62591
control	25.9132	19.6503	1.00556
control	26.5395	20.2685	1
control	25.9843	19.8333	1.08673
control	26.3498	19.037	0.485738
Pik3caH1047R	28.563	20.0767	0.215349
Pik3caH1047R	29.742	20.566	0.133508
Pik3caH1047R	26.0905	19.0245	0.576343
Pik3caH1047R	29.359	21.3672	0.303391
Pik3caH1047R	31.5928	23.7377	0.333536

## Sheet: Figure 3b
	Serum
Starve	DMSO	BYL719	TGX-221	Parsaclisib	IPI-549	GDC0941
75	44	61	60	42	42	54
81	42	55	53	33	46	61
79	44	54	52	40	31	61
			63

## Sheet: Figure 3e
	LPA
Starve	DMSO	BYL719	TGX-221	BYL719+TGX-221	GDC-0941
82	45	54	52	59	73
80	44	55	51	63	74
70	37	55	58	52	68

## Sheet: Figure 3f
	serum				LPA
starve	DMSO	GSK2636771		starve	DMSO	GSK2636771
86	52	78		80	75	76
87	53	68		75	55	74
90	32	56		76	61	69
80	33	54		76	60	68
82	35	54		78	66	79
78	39	70

## Sheet: Figure 3g
	Pik3ca+/+			Pik3ca-/-					Pik3ca+/+			Pik3ca-/-
Starve	83	84	89	82	78	83		Starve	82	88	89	86	88	77
24 hour serum	53	54	48	67	56	62		48 hour serum	32	19	13	64	46	65

## Sheet: Figure 5a
	Vector			PIK3CAH1047R
DMSO	77	86	87	51	62	54
BYL719	80	82	82	74	76	76

[truncated: 31 more sheets: Figure 5b, Figure 5c, Figure 5d, Figure 5e, Figure 5f, Figure 5g, Figure 5h, Figure 5i, Figure 6b, Figure 6e, Figure 6h, Figure 7a, Figure 7b, Figure 7c, Figure 7d, Figure 7e, Figure 7f, Figure 7g, Figure 7h, Supplementary Figure 1a …]
